# Supplementary material for: High-quality chromosome-level de novo assembly of the Trifolium repens
Source: BMC Genomics. 2023 Jun 13;24:326. doi: 10.1186/s12864-023-09437-8 (PMC10265827; doi:10.1186/s12864-023-09437-8)
Supplement: Supplementary file 6 — Additional file 6: Table S4. GO, eggNOG, NR, KEGG and SP annotation results. [file 12864_2023_9437_MOESM6_ESM.xls]

## Sheet: Table S1
Table S4. GO, eggNOG, NR, KEGG and SP annotation results.
GO
#Query_ID	Description	Biological Process	Cellular Component	Molecular Function
Chr01.g00788.m1	ulp1 protease carboxy-terminal domain protein	GO:0006508//proteolysis	-	GO:0008234//cysteine-type peptidase activity
Chr01.g00789.m1	histone deacetylase 19-like	GO:0009294//DNA mediated transformation; GO:0009405//pathogenesis; GO:0009861//jasmonic acid and ethylene-dependent systemic resistance; GO:0016573//histone acetylation; GO:0045892//negative regulation of transcription, DNA-templated; GO:0070932//histone H3 deacetylation; GO:2000026//regulation of multicellular organismal development	GO:0005634//nucleus	GO:0032041//NAD-dependent histone deacetylase activity (H3-K14 specific)
Chr01.g00790.m1	histone deacetylase 19-like	GO:0009294//DNA mediated transformation; GO:0009405//pathogenesis; GO:0009861//jasmonic acid and ethylene-dependent systemic resistance; GO:0016573//histone acetylation; GO:0045892//negative regulation of transcription, DNA-templated; GO:0070932//histone H3 deacetylation; GO:2000026//regulation of multicellular organismal development	GO:0005634//nucleus	GO:0032041//NAD-dependent histone deacetylase activity (H3-K14 specific)
Chr01.g00793.m1	monosaccharide-sensing protein 2	GO:1902600//proton transmembrane transport; GO:0046323//glucose import; GO:0055114//oxidation-reduction process; GO:1904659//glucose transmembrane transport	GO:0005887//integral component of plasma membrane	GO:0005351//carbohydrate:proton symporter activity; GO:0005355//glucose transmembrane transporter activity; GO:0032440//2-alkenal reductase [NAD(P)+] activity
Chr01.g00794.m1	alpha- -mannosyl-glycoprotein 2-beta-n-acetylglucosaminyltransferase isoform x1	GO:0006486//protein glycosylation	-	GO:0003827//alpha-1,3-mannosylglycoprotein 2-beta-N-acetylglucosaminyltransferase activity
Chr01.g00795.m1	uncharacterized protein loc100802245	GO:0006351//transcription, DNA-templated; GO:0007049//cell cycle	GO:0070176//DRM complex	-
Chr01.g00796.m1	protein laz1	GO:0006810//transport; GO:0009626//plant-type hypersensitive response	GO:0005829//cytosol; GO:0016021//integral component of membrane	GO:0005215//transporter activity
Chr01.g00797.m1	uncharacterized protein ycf39	GO:0006413//translational initiation; GO:0010207//photosystem II assembly	GO:0009534//chloroplast thylakoid	GO:0003743//translation initiation factor activity
Chr01.g00798.m1	class i chitinase	GO:0000272//polysaccharide catabolic process; GO:0006032//chitin catabolic process; GO:0006952//defense response; GO:0016998//cell wall macromolecule catabolic process	GO:0016021//integral component of membrane	GO:0004568//chitinase activity; GO:0008061//chitin binding
Chr01.g00799.m1	alanine-trna ligase	GO:0006400//tRNA modification; GO:0006419//alanyl-tRNA aminoacylation; GO:0009793//embryo development ending in seed dormancy	GO:0005739//mitochondrion; GO:0005829//cytosol; GO:0009570//chloroplast stroma; GO:0016020//membrane	GO:0000049//tRNA binding; GO:0004813//alanine-tRNA ligase activity; GO:0005524//ATP binding; GO:0008270//zinc ion binding; GO:0016597//amino acid binding
Chr01.g00801.m1	alpha beta-hydrolase superfamily protein	-	GO:0009941//chloroplast envelope	GO:0016788//hydrolase activity, acting on ester bonds
Chr01.g00802.m2	rna polymerase sigma factor sigb	GO:0006352//DNA-templated transcription, initiation; GO:0006355//regulation of transcription, DNA-templated; GO:0070143//mitochondrial alanyl-tRNA aminoacylation	GO:0005739//mitochondrion	GO:0003677//DNA binding; GO:0003700//DNA-binding transcription factor activity; GO:0004813//alanine-tRNA ligase activity; GO:0005524//ATP binding; GO:0008270//zinc ion binding; GO:0016987//sigma factor activity
Chr01.g00804.m1	cytoplasmic trna 2-thiolation protein 1-like	GO:0002098//tRNA wobble uridine modification; GO:0032447//protein urmylation; GO:0034227//tRNA thio-modification	GO:0005737//cytoplasm	GO:0000049//tRNA binding; GO:0016779//nucleotidyltransferase activity
Chr01.g00805.m1	50s ribosomal protein chloroplastic	GO:0006412//translation	GO:0005840//ribosome	GO:0003735//structural constituent of ribosome
Chr01.g00806.m1	utp-glucose-1-phosphate uridylyltransferase	GO:0006412//translation	GO:0005840//ribosome	GO:0003735//structural constituent of ribosome; GO:0070569//uridylyltransferase activity
Chr01.g00807.m1	mlo-like protein 1	GO:0006952//defense response; GO:0009607//response to biotic stimulus	GO:0005886//plasma membrane; GO:0016021//integral component of membrane	GO:0005516//calmodulin binding
Chr01.g00808.m1	replication factor c	GO:0006260//DNA replication	-	GO:0003677//DNA binding
Chr01.g00809.m1	histone chaperone asf1b-like	GO:0006333//chromatin assembly or disassembly	GO:0005634//nucleus	-
Chr01.g00810.m1	dead-box atp-dependent rna helicase 50	GO:0010501//RNA secondary structure unwinding	GO:0009507//chloroplast	GO:0003676//nucleic acid binding; GO:0003724//RNA helicase activity; GO:0005524//ATP binding
Chr01.g00811.m1	protein mago nashi homolog	GO:0008380//RNA splicing; GO:0009793//embryo development ending in seed dormancy; GO:0010183//pollen tube guidance	GO:0005730//nucleolus; GO:0009507//chloroplast; GO:0016021//integral component of membrane; GO:0016607//nuclear speck; GO:0035145//exon-exon junction complex	-
Chr01.g00814.m1	glutamate-1-semialdehyde - chloroplastic	GO:0006782//protoporphyrinogen IX biosynthetic process; GO:0015995//chlorophyll biosynthetic process	GO:0009507//chloroplast	GO:0008483//transaminase activity; GO:0030170//pyridoxal phosphate binding; GO:0042286//glutamate-1-semialdehyde 2,1-aminomutase activity; GO:0042802//identical protein binding
Chr01.g00816.m1	60s ribosomal protein l5-like	GO:0000027//ribosomal large subunit assembly; GO:0006412//translation	GO:0022625//cytosolic large ribosomal subunit	GO:0003735//structural constituent of ribosome; GO:0008097//5S rRNA binding
Chr01.g00818.m1	aquaporin pip2-8	GO:0030001//metal ion transport	GO:0016021//integral component of membrane	GO:0005215//transporter activity; GO:0015019//heparan-alpha-glucosaminide N-acetyltransferase activity; GO:0046872//metal ion binding
Chr01.g00819.m1	urease accessory protein	-	GO:0016021//integral component of membrane	-
Chr01.g00821.m1	heavy metal transport detoxification superfamily protein	GO:0030001//metal ion transport; GO:0046916//cellular transition metal ion homeostasis	GO:0005737//cytoplasm; GO:0005886//plasma membrane; GO:0009506//plasmodesma	GO:0046914//transition metal ion binding
Chr01.g00822.m1	adenine nucleotide alpha hydrolase-like domain kinase	GO:0006468//protein phosphorylation	-	GO:0004672//protein kinase activity; GO:0005524//ATP binding; GO:0016787//hydrolase activity
Chr01.g00823.m1	protein mcm10 homolog	GO:0006270//DNA replication initiation	GO:0031298//replication fork protection complex	GO:0003688//DNA replication origin binding; GO:0003697//single-stranded DNA binding
Chr01.g00824.m1	beta-galactosidase 13-like	GO:0005975//carbohydrate metabolic process	-	GO:0004565//beta-galactosidase activity; GO:0030246//carbohydrate binding
Chr01.g00826.m1	synaptotagmin-2-like isoform x1	-	GO:0005783//endoplasmic reticulum; GO:0016021//integral component of membrane	GO:0008289//lipid binding; GO:0016874//ligase activity
Chr01.g00827.m1	myb transcription factor myb48	-	-	GO:0003677//DNA binding
Chr01.g00829.m1	1-phosphatidylinositol phosphodiesterase-like protein	GO:0006629//lipid metabolic process	-	GO:0008081//phosphoric diester hydrolase activity
Chr01.g00830.m1	glycosyl hydrolase family 10 protein	GO:0045493//xylan catabolic process	-	GO:0031176//endo-1,4-beta-xylanase activity
Chr01.g00832.m1	myb-like dna-binding domain protein	-	-	GO:0003677//DNA binding
Chr01.g00834.m1	peptidyl-prolyl cis-trans isomerase	GO:0000413//protein peptidyl-prolyl isomerization; GO:0006457//protein folding	-	GO:0003755//peptidyl-prolyl cis-trans isomerase activity
Chr01.g00835.m1	translocon-associated protein subunit alpha	-	GO:0005789//endoplasmic reticulum membrane; GO:0016021//integral component of membrane	-
Chr01.g00836.m1	probable alkaline neutral invertase b	-	-	GO:0033926//glycopeptide alpha-N-acetylgalactosaminidase activity
Chr01.g00837.m1	5 -methylthioadenosine s-adenosylhomocysteine nucleosidase	GO:0009116//nucleoside metabolic process	-	GO:0008930//methylthioadenosine nucleosidase activity
Chr01.g00838.m1	calcium-binding ef-hand protein	GO:0010215//cellulose microfibril organization; GO:0016049//cell growth	GO:0016021//integral component of membrane; GO:0031225//anchored component of membrane	GO:0005509//calcium ion binding
Chr01.g00840.m1	saur-like auxin-responsive family protein	GO:0009733//response to auxin	-	-
Chr01.g00841.m1	saur-like auxin-responsive family protein	GO:0009733//response to auxin	-	-
Chr01.g00842.m1	saur-like auxin-responsive family protein	GO:0009733//response to auxin	-	-
Chr01.g00843.m1	pentatricopeptide repeat-containing protein at3g12770-like	-	-	GO:0008568//microtubule-severing ATPase activity
Chr01.g00845.m1	probable ribosome-binding factor chloroplastic	GO:0006364//rRNA processing	GO:0009507//chloroplast	-
Chr01.g00846.m1	PREDICTED: amidophosphoribosyltransferase, chloroplastic-like [Cicer arietinum]	GO:0006189//'de novo' IMP biosynthetic process; GO:0009113//purine nucleobase biosynthetic process; GO:0009116//nucleoside metabolic process	-	GO:0004044//amidophosphoribosyltransferase activity; GO:0046872//metal ion binding; GO:0051536//iron-sulfur cluster binding
Chr01.g00847.m1	trna-dihydrouridine synthase	GO:0002943//tRNA dihydrouridine synthesis; GO:0055114//oxidation-reduction process	GO:0005829//cytosol	GO:0017150//tRNA dihydrouridine synthase activity; GO:0046872//metal ion binding; GO:0050660//flavin adenine dinucleotide binding
Chr01.g00848.m1	30s ribosomal protein s31	-	GO:0005840//ribosome	-
Chr01.g00849.m1	uncharacterized protein loc107426587	-	GO:0016021//integral component of membrane	-
Chr01.g00850.m1	nadh dehydrogenase	GO:0005975//carbohydrate metabolic process; GO:0006120//mitochondrial electron transport, NADH to ubiquinone	GO:0005747//mitochondrial respiratory chain complex I; GO:0005774//vacuolar membrane	GO:0008137//NADH dehydrogenase (ubiquinone) activity
Chr01.g00851.m1	endoglucanase 24-like	GO:0030245//cellulose catabolic process	-	GO:0008810//cellulase activity
Chr01.g00852.m1	zinc finger ccch domain-containing protein 44	GO:0010964//regulation of heterochromatin assembly by small RNA; GO:0032776//DNA methylation on cytosine; GO:0034968//histone lysine methylation	GO:0005634//nucleus	GO:0003677//DNA binding; GO:0008270//zinc ion binding; GO:0018024//histone-lysine N-methyltransferase activity; GO:0042393//histone binding
Chr01.g00854.m1	2og-fe oxygenase family oxidoreductase	GO:0055114//oxidation-reduction process	-	GO:0046872//metal ion binding; GO:0051213//dioxygenase activity
Chr01.g00855.m1	2og-fe oxygenase family oxidoreductase	GO:0055114//oxidation-reduction process	-	GO:0046872//metal ion binding; GO:0051213//dioxygenase activity
Chr01.g00856.m1	2og-fe oxygenase family oxidoreductase	GO:0055114//oxidation-reduction process	-	GO:0046872//metal ion binding; GO:0051213//dioxygenase activity
Chr01.g00857.m1	zinc finger protein gis2	GO:0055114//oxidation-reduction process	-	GO:0003677//DNA binding; GO:0008270//zinc ion binding; GO:0016491//oxidoreductase activity
Chr01.g00858.m1	zinc finger protein gis2	GO:0055114//oxidation-reduction process	-	GO:0003677//DNA binding; GO:0008270//zinc ion binding; GO:0016491//oxidoreductase activity
Chr01.g00859.m1	protein mitochondrial-like	-	GO:0016021//integral component of membrane	-
Chr01.g00860.m1	gata transcription factor 7-like	GO:0030154//cell differentiation; GO:0045893//positive regulation of transcription, DNA-templated	GO:0005634//nucleus; GO:0005667//transcription regulator complex	GO:0000977//RNA polymerase II transcription regulatory region sequence-specific DNA binding; GO:0001085//RNA polymerase II transcription factor binding; GO:0001228//DNA-binding transcription activator activity, RNA polymerase II-specific; GO:0003682//chromatin binding; GO:0008270//zinc ion binding
Chr01.g00866.m1	kinesin-related protein	GO:0007018//microtubule-based movement	GO:0005871//kinesin complex	GO:0003777//microtubule motor activity; GO:0005524//ATP binding; GO:0008017//microtubule binding; GO:0008270//zinc ion binding; GO:0016887//ATPase activity
Chr01.g00867.m1	salt tolerance-like protein	GO:0006355//regulation of transcription, DNA-templated; GO:0009640//photomorphogenesis	GO:0005634//nucleus; GO:0016021//integral component of membrane	GO:0000989//obsolete transcription factor activity, transcription factor binding; GO:0008270//zinc ion binding
Chr01.g00868.m1	dehydrin erd14-like	GO:0009414//response to water deprivation; GO:0009631//cold acclimation; GO:0009737//response to abscisic acid	GO:0005829//cytosol; GO:0016020//membrane	-
Chr01.g00869.m1	chromatin remodeling protein shl-like	GO:0006342//chromatin silencing; GO:0031507//heterochromatin assembly	GO:0000785//chromatin; GO:0005677//chromatin silencing complex	GO:0000976//transcription regulatory region sequence-specific DNA binding; GO:0003682//chromatin binding; GO:0008270//zinc ion binding
Chr01.g00871.m1	26s protease regulatory subunit s10b homolog b	GO:0030163//protein catabolic process	GO:0000502//proteasome complex; GO:0005737//cytoplasm	GO:0005524//ATP binding; GO:0016787//hydrolase activity
Chr01.g00872.m1	inositol monophosphatase	GO:0000105//histidine biosynthetic process; GO:0016311//dephosphorylation; GO:0046854//phosphatidylinositol phosphorylation	GO:0009507//chloroplast	GO:0004401//histidinol-phosphatase activity; GO:0008934//inositol monophosphate 1-phosphatase activity; GO:0052832//inositol monophosphate 3-phosphatase activity; GO:0052833//inositol monophosphate 4-phosphatase activity
Chr01.g00874.m1	uncharacterized protein loc101513801	-	-	GO:0008270//zinc ion binding
Chr01.g00875.m1	pentatricopeptide repeat-containing protein at4g21065-like	-	-	GO:0008270//zinc ion binding; GO:0008568//microtubule-severing ATPase activity
Chr01.g00876.m1	bzip transcription factor bzip124	GO:0006355//regulation of transcription, DNA-templated	-	GO:0003700//DNA-binding transcription factor activity; GO:0043565//sequence-specific DNA binding
Chr01.g00877.m1	sec14 cytosolic factor	GO:0006810//transport; GO:0055114//oxidation-reduction process	GO:0005622//intracellular; GO:0016021//integral component of membrane	GO:0004597//peptide-aspartate beta-dioxygenase activity; GO:0005215//transporter activity
Chr01.g00878.m1	sec14p-like phosphatidylinositol transfer family protein	GO:0006810//transport	GO:0005622//intracellular; GO:0016021//integral component of membrane	GO:0005215//transporter activity
Chr01.g00880.m1	dihydrofolate reductase-thymidylate synthase-like protein	GO:0006231//dTMP biosynthetic process; GO:0006545//glycine biosynthetic process; GO:0006730//one-carbon metabolic process; GO:0032259//methylation; GO:0046654//tetrahydrofolate biosynthetic process; GO:0055114//oxidation-reduction process	-	GO:0004146//dihydrofolate reductase activity; GO:0004799//thymidylate synthase activity
Chr01.g00881.m1	uncharacterized protein loc101490934	-	GO:0016021//integral component of membrane	-
Chr01.g00882.m1	40s ribosomal protein s25-2	-	GO:0005840//ribosome	-
Chr01.g00887.m1	glucose-1-phosphate adenylyltransferase large subunit 1	GO:0005978//glycogen biosynthetic process; GO:0019252//starch biosynthetic process	GO:0009507//chloroplast	GO:0005524//ATP binding; GO:0008878//glucose-1-phosphate adenylyltransferase activity
Chr01.g00888.m1	snf1-related kinase regulatory subunit gamma 1	GO:0016310//phosphorylation	-	GO:0016301//kinase activity
Chr01.g00890.m1	adenine nucleotide alpha hydrolase superfamily protein	GO:0006950//response to stress	-	GO:0016787//hydrolase activity
Chr01.g00891.m1	bhlh transcription factor	GO:0006351//transcription, DNA-templated; GO:0050789//regulation of biological process	-	GO:0005488//binding
Chr01.g00892.m1	papain family cysteine protease	GO:0051603//proteolysis involved in cellular protein catabolic process	GO:0005615//extracellular space; GO:0005764//lysosome	GO:0004197//cysteine-type endopeptidase activity; GO:0016491//oxidoreductase activity
Chr01.g00893.m1	myb family transcription factor	-	GO:0005634//nucleus	GO:0003677//DNA binding
Chr01.g00894.m1	glycine-rich rna-binding protein grp2a	-	-	GO:0000166//nucleotide binding; GO:0003676//nucleic acid binding
Chr01.g00895.m1	probable lrr receptor-like serine threonine-protein kinase at2g16250	GO:0006468//protein phosphorylation	GO:0016021//integral component of membrane	GO:0004672//protein kinase activity; GO:0005524//ATP binding
Chr01.g00896.m1	receptor-like kinase plant	GO:0018108//peptidyl-tyrosine phosphorylation	GO:0016021//integral component of membrane	GO:0004674//protein serine/threonine kinase activity; GO:0004715//non-membrane spanning protein tyrosine kinase activity; GO:0005524//ATP binding
Chr01.g00897.m1	glucan endo- -beta-d-glucosidase-like	GO:0005975//carbohydrate metabolic process	GO:0046658//anchored component of plasma membrane	GO:0004553//hydrolase activity, hydrolyzing O-glycosyl compounds; GO:0030247//polysaccharide binding
Chr01.g00898.m1	guanine nucleotide-binding protein subunit beta-2	GO:0009723//response to ethylene; GO:0009788//negative regulation of abscisic acid-activated signaling pathway; GO:0009817//defense response to fungus, incompatible interaction; GO:0009867//jasmonic acid mediated signaling pathway; GO:0009887//animal organ morphogenesis; GO:0009991//response to extracellular stimulus; GO:0010154//fruit development; GO:0030968//endoplasmic reticulum unfolded prote…	GO:0005783//endoplasmic reticulum; GO:0005834//heterotrimeric G-protein complex; GO:0080008//Cul4-RING E3 ubiquitin ligase complex	-
Chr01.g00899.m1	coatomer subunit gamma-2	GO:0006886//intracellular protein transport; GO:0016192//vesicle-mediated transport	GO:0000139//Golgi membrane; GO:0030126//COPI vesicle coat	GO:0005198//structural molecule activity; GO:0016787//hydrolase activity
Chr01.g00900.m1	proline-rich receptor-like protein kinase perk6	GO:0018108//peptidyl-tyrosine phosphorylation	GO:0016021//integral component of membrane	GO:0004674//protein serine/threonine kinase activity; GO:0004715//non-membrane spanning protein tyrosine kinase activity; GO:0005524//ATP binding
Chr01.g00902.m1	125 kda kinesin-related	GO:0007018//microtubule-based movement	GO:0005871//kinesin complex	GO:0005524//ATP binding; GO:0008017//microtubule binding; GO:0008574//ATP-dependent microtubule motor activity, plus-end-directed
Chr01.g00905.m1	hypothetical protein GLYMA_04G183200, partial [Glycine max]	GO:0006259//DNA metabolic process; GO:0051276//chromosome organization	-	-
Chr01.g00908.m1	dehydration-responsive rd22-like protein	GO:0048316//seed development	GO:0000326//protein storage vacuole	-
Chr01.g00909.m1	dehydration-responsive rd22-like protein	GO:0048316//seed development	GO:0000326//protein storage vacuole	-
Chr01.g00915.m1	burp domain protein	GO:0048316//seed development	GO:0000326//protein storage vacuole	-
Chr01.g00917.m1	phosphatidylinositol 4-kinase alpha	GO:0006468//protein phosphorylation; GO:0046854//phosphatidylinositol phosphorylation; GO:0048015//phosphatidylinositol-mediated signaling	GO:0005886//plasma membrane; GO:0009506//plasmodesma; GO:0048471//perinuclear region of cytoplasm	GO:0004430//1-phosphatidylinositol 4-kinase activity; GO:0005546//phosphatidylinositol-4,5-bisphosphate binding; GO:0051015//actin filament binding; GO:0070273//phosphatidylinositol-4-phosphate binding; GO:0070300//phosphatidic acid binding
Chr01.g00918.m1	polyol transporter 5-like	GO:1902600//proton transmembrane transport; GO:0046323//glucose import; GO:1904659//glucose transmembrane transport	GO:0005887//integral component of plasma membrane	GO:0005351//carbohydrate:proton symporter activity; GO:0005355//glucose transmembrane transporter activity
Chr01.g00919.m1	at-rich interactive domain-containing protein 5-like	-	-	GO:0003677//DNA binding
Chr01.g00921.m1	uncharacterized protein loc100527639 isoform x1	-	GO:0005739//mitochondrion; GO:0016021//integral component of membrane	-
Chr01.g00923.m1	rna-binding (rrm rbd rnp motif) family protein	-	GO:0016021//integral component of membrane	GO:0000166//nucleotide binding; GO:0003676//nucleic acid binding
Chr01.g00924.m1	swi snf complex subunit swi3b-like protein	-	GO:0005634//nucleus	GO:0003677//DNA binding
Chr01.g00925.m1	psbp domain-containing protein chloroplastic	GO:0015979//photosynthesis	GO:0009535//chloroplast thylakoid membrane; GO:0009654//photosystem II oxygen evolving complex; GO:0019898//extrinsic component of membrane; GO:0031977//thylakoid lumen	GO:0005509//calcium ion binding
Chr01.g00926.m1	xylem cysteine proteinase 2	GO:0051603//proteolysis involved in cellular protein catabolic process	GO:0005615//extracellular space; GO:0005764//lysosome	GO:0004197//cysteine-type endopeptidase activity
Chr01.g00927.m1	protein cup-shaped cotyledon 3	GO:0006351//transcription, DNA-templated	-	-
Chr01.g00928.m1	monosaccharide-sensing protein 2-like	GO:1902600//proton transmembrane transport; GO:0046323//glucose import; GO:1904659//glucose transmembrane transport	GO:0005887//integral component of plasma membrane; GO:0009705//plant-type vacuole membrane	GO:0005351//carbohydrate:proton symporter activity; GO:0005355//glucose transmembrane transporter activity
Chr01.g00929.m1	monosaccharide-sensing protein 2-like	GO:1902600//proton transmembrane transport; GO:0046323//glucose import; GO:1904659//glucose transmembrane transport	GO:0005887//integral component of plasma membrane; GO:0009705//plant-type vacuole membrane	GO:0005351//carbohydrate:proton symporter activity; GO:0005355//glucose transmembrane transporter activity
Chr01.g00932.m1	multiple division site	GO:0010020//chloroplast fission	GO:0009706//chloroplast inner membrane; GO:0016021//integral component of membrane	-
Chr01.g00936.m1	outer envelope pore protein	GO:1903959//regulation of anion transmembrane transport	GO:0031359//integral component of chloroplast outer membrane; GO:0034426//etioplast membrane; GO:0046930//pore complex	GO:0008308//voltage-gated anion channel activity; GO:0015288//porin activity
Chr01.g00937.m1	dolichyl-diphosphooligosaccharide--protein glycosyltransferase subunit 1a	GO:0018279//protein N-linked glycosylation via asparagine	GO:0008250//oligosaccharyltransferase complex; GO:0016021//integral component of membrane	GO:0004579//dolichyl-diphosphooligosaccharide-protein glycotransferase activity
Chr01.g00938.m1	peptidyl-prolyl cis-trans isomerase chloroplastic	GO:0000413//protein peptidyl-prolyl isomerization; GO:0061077//chaperone-mediated protein folding	GO:0005789//endoplasmic reticulum membrane	GO:0003755//peptidyl-prolyl cis-trans isomerase activity; GO:0005528//FK506 binding
Chr01.g00939.m1	mlo-like protein 9	GO:0006952//defense response; GO:0009607//response to biotic stimulus	GO:0005886//plasma membrane; GO:0016021//integral component of membrane	GO:0005516//calmodulin binding
Chr01.g00940.m1	delta-aminolevulinic acid dehydratase	-	-	GO:0003824//catalytic activity
Chr01.g00941.m1	dhhc-type zinc finger protein	-	GO:0016021//integral component of membrane	GO:0008270//zinc ion binding; GO:0019706//protein-cysteine S-palmitoyltransferase activity
Chr01.g00942.m1	seven transmembrane mlo family protein	GO:0006952//defense response; GO:0009607//response to biotic stimulus	GO:0005886//plasma membrane; GO:0016021//integral component of membrane	GO:0005516//calmodulin binding
Chr01.g00943.m1	uncharacterized protein loc101504606	GO:0055114//oxidation-reduction process	GO:0016021//integral component of membrane	GO:0016491//oxidoreductase activity
Chr01.g00944.m1	glyceraldehyde-3-phosphate dehydrogenase b subunit	GO:0006006//glucose metabolic process; GO:0019253//reductive pentose-phosphate cycle; GO:0055114//oxidation-reduction process	GO:0009507//chloroplast	GO:0047100//glyceraldehyde-3-phosphate dehydrogenase (NADP+) (phosphorylating) activity; GO:0050661//NADP binding; GO:0051287//NAD binding
Chr01.g00945.m1	glutamate receptor	GO:0007186//G protein-coupled receptor signaling pathway; GO:0009611//response to wounding; GO:0009630//gravitropism; GO:0009864//induced systemic resistance, jasmonic acid mediated signaling pathway; GO:0035235//ionotropic glutamate receptor signaling pathway; GO:0050832//defense response to fungus; GO:0070588//calcium ion transmembrane transport; GO:0071230//cellular response to amino acid stim…	GO:0016021//integral component of membrane	GO:0004930//G protein-coupled receptor activity; GO:0004970//ionotropic glutamate receptor activity; GO:0005234//extracellularly glutamate-gated ion channel activity; GO:0005262//calcium channel activity
Chr01.g00946.m1	probable protein phosphatase 2c 27	GO:0006470//protein dephosphorylation; GO:0061416//regulation of transcription from RNA polymerase II promoter in response to salt stress	GO:0005634//nucleus; GO:0005737//cytoplasm	GO:0004722//protein serine/threonine phosphatase activity; GO:0046872//metal ion binding
Chr01.g00948.m1	f-box kelch-repeat protein at5g42350-like	GO:0016567//protein ubiquitination; GO:0031146//SCF-dependent proteasomal ubiquitin-dependent protein catabolic process	GO:0019005//SCF ubiquitin ligase complex	GO:0004842//ubiquitin-protein transferase activity
Chr01.g00950.m1	u-box domain-containing protein 44-like	GO:0016567//protein ubiquitination	-	GO:0004842//ubiquitin-protein transferase activity; GO:0016874//ligase activity
Chr01.g00953.m1	tgb12k interacting protein	-	-	GO:0016757//transferase activity, transferring glycosyl groups
Chr01.g00955.m1	coiled-coil domain-containing protein 115 isoform x1	-	GO:0016021//integral component of membrane	-
Chr01.g00957.m1	calcium-binding ef hand protein	-	GO:0005886//plasma membrane	GO:0005509//calcium ion binding
Chr01.g00964.m1	wuschel-related homeobox 8	-	GO:0005634//nucleus	GO:0003677//DNA binding
Chr01.g00965.m1	12-oxophytodienoate reductase 11	GO:0055114//oxidation-reduction process	GO:0005622//intracellular	GO:0003959//NADPH dehydrogenase activity; GO:0010181//FMN binding; GO:0016629//12-oxophytodienoate reductase activity
Chr01.g00968.m1	dna-binding bromodomain protein	-	-	GO:0003677//DNA binding
Chr01.g00969.m1	upf0392 protein at1g27200	-	GO:0016020//membrane	GO:0016740//transferase activity
Chr01.g00970.m1	receptor serine threonine kinase	GO:0018108//peptidyl-tyrosine phosphorylation	-	GO:0004674//protein serine/threonine kinase activity; GO:0004715//non-membrane spanning protein tyrosine kinase activity; GO:0005524//ATP binding
Chr01.g00971.m1	serine threonine kinase family protein	GO:0006468//protein phosphorylation	-	GO:0004674//protein serine/threonine kinase activity; GO:0005524//ATP binding
Chr01.g00975.m1	niemann-pick c1-like protein	GO:0006869//lipid transport	GO:0005886//plasma membrane; GO:0009506//plasmodesma; GO:0016021//integral component of membrane	GO:0005319//lipid transporter activity
Chr01.g00977.m1	rna-directed dna polymerase (reverse transcriptase)	GO:0006278//RNA-dependent DNA biosynthetic process	-	GO:0003964//RNA-directed DNA polymerase activity
Chr01.g00978.m1	catalase heme-binding enzyme	GO:0042542//response to hydrogen peroxide; GO:0042744//hydrogen peroxide catabolic process; GO:0055114//oxidation-reduction process; GO:0098869//cellular oxidant detoxification	GO:0009514//glyoxysome	GO:0004096//catalase activity; GO:0020037//heme binding; GO:0046872//metal ion binding
Chr01.g00979.m1	starch branching enzyme i	GO:0005978//glycogen biosynthetic process; GO:0019252//starch biosynthetic process	GO:0009501//amyloplast; GO:0009507//chloroplast	GO:0003844//1,4-alpha-glucan branching enzyme activity; GO:0004553//hydrolase activity, hydrolyzing O-glycosyl compounds; GO:0043169//cation binding
Chr01.g00981.m1	carboxypeptidase a6	GO:0006508//proteolysis	GO:0005615//extracellular space; GO:0016021//integral component of membrane	GO:0004181//metallocarboxypeptidase activity; GO:0008270//zinc ion binding
Chr01.g00982.m1	pentatricopeptide repeat-containing protein mitochondrial	-	GO:0009507//chloroplast	-
Chr01.g00983.m1	pre-rrna-processing protein tsr1 homolog	GO:0000462//maturation of SSU-rRNA from tricistronic rRNA transcript (SSU-rRNA, 5.8S rRNA, LSU-rRNA); GO:0000479//endonucleolytic cleavage of tricistronic rRNA transcript (SSU-rRNA, 5.8S rRNA, LSU-rRNA); GO:0055114//oxidation-reduction process	GO:0005634//nucleus; GO:0030688//preribosome, small subunit precursor	GO:0003924//GTPase activity; GO:0004739//pyruvate dehydrogenase (acetyl-transferring) activity; GO:0005525//GTP binding; GO:0034511//U3 snoRNA binding
Chr01.g00984.m1	duf760 family protein	-	GO:0009570//chloroplast stroma	-
Chr01.g00985.m1	uncharacterized protein at1g04910-like	-	-	GO:0016757//transferase activity, transferring glycosyl groups
Chr01.g00989.m1	uncharacterized protein loc107460247	-	GO:0016021//integral component of membrane	-
Chr01.g00990.m1	uncharacterized protein loc107460247	-	GO:0016021//integral component of membrane	-
Chr01.g00994.m1	atp-dependent zinc metalloprotease chloroplastic	GO:0006508//proteolysis; GO:0007049//cell cycle; GO:0010027//thylakoid membrane organization; GO:0010205//photoinhibition; GO:0010206//photosystem II repair; GO:0010304//PSII associated light-harvesting complex II catabolic process; GO:0051301//cell division	GO:0005739//mitochondrion; GO:0009535//chloroplast thylakoid membrane; GO:0016021//integral component of membrane; GO:0031969//chloroplast membrane	GO:0004176//ATP-dependent peptidase activity; GO:0004222//metalloendopeptidase activity; GO:0005524//ATP binding; GO:0046872//metal ion binding
Chr01.g00995.m1	lysine histidine transporter-like 8	GO:0003333//amino acid transmembrane transport	GO:0016021//integral component of membrane	GO:0015171//amino acid transmembrane transporter activity
Chr01.g00996.m1	uncharacterized protein loc105132886	-	GO:0005739//mitochondrion; GO:0016021//integral component of membrane	-
Chr01.g00997.m1	l-ascorbate oxidase homolog	GO:0055114//oxidation-reduction process	GO:0009505//plant-type cell wall; GO:0009506//plasmodesma	GO:0005507//copper ion binding; GO:0008447//L-ascorbate oxidase activity; GO:0016722//oxidoreductase activity, oxidizing metal ions
Chr01.g00998.m1	retrotransposon expressed	-	GO:0005739//mitochondrion	GO:0043167//ion binding; GO:0097159//organic cyclic compound binding; GO:1901363//heterocyclic compound binding
Chr01.g01000.m1	prolyl endopeptidase-like	GO:0006508//proteolysis	GO:0005737//cytoplasm	GO:0004252//serine-type endopeptidase activity; GO:0070008//serine-type exopeptidase activity
Chr01.g01002.m1	u4 u6 small nuclear ribonucleoprotein prp3-like	GO:0000398//mRNA splicing, via spliceosome	GO:0019013//viral nucleocapsid; GO:0046540//U4/U6 x U5 tri-snRNP complex	-
Chr01.g01003.m1	u4 u6 small nuclear ribonucleoprotein prp3-like	GO:0000398//mRNA splicing, via spliceosome	GO:0019013//viral nucleocapsid; GO:0046540//U4/U6 x U5 tri-snRNP complex	-
Chr01.g01004.m1	f-box protein skip23-like	-	-	GO:0016874//ligase activity
Chr01.g01006.m1	high mobility group b protein 9	GO:0010197//polar nucleus fusion	GO:0005634//nucleus	GO:0003677//DNA binding
Chr01.g01007.m1	act-like tyrosine kinase family protein	GO:0006468//protein phosphorylation	-	GO:0004672//protein kinase activity; GO:0005524//ATP binding; GO:0016597//amino acid binding
Chr01.g01008.m1	lysine ornithine decarboxylase	GO:0033387//putrescine biosynthetic process from ornithine	GO:0005737//cytoplasm	GO:0004586//ornithine decarboxylase activity
Chr01.g01009.m1	lysine ornithine decarboxylase	GO:0033387//putrescine biosynthetic process from ornithine	GO:0005737//cytoplasm	GO:0004586//ornithine decarboxylase activity
Chr01.g01011.m1	plas_pea ame: full= chloroplastic flags: precursor	GO:0055114//oxidation-reduction process	GO:0009535//chloroplast thylakoid membrane	GO:0005507//copper ion binding; GO:0009055//electron transfer activity
Chr01.g01012.m1	phospholipase d delta-like	GO:0016042//lipid catabolic process; GO:0046470//phosphatidylcholine metabolic process	GO:0016020//membrane	GO:0004630//phospholipase D activity; GO:0005509//calcium ion binding; GO:0070290//N-acylphosphatidylethanolamine-specific phospholipase D activity
Chr01.g01014.m1	hippocampus abundant transcript-like protein 1	GO:0055085//transmembrane transport	GO:0016021//integral component of membrane	GO:0005215//transporter activity
Chr01.g01016.m1	24-methylenesterol c-methyltransferase 2	GO:0006694//steroid biosynthetic process; GO:0032259//methylation	GO:0005737//cytoplasm; GO:0016021//integral component of membrane	GO:0008757//S-adenosylmethionine-dependent methyltransferase activity
Chr01.g01017.m1	pentatricopeptide repeat-containing protein mitochondrial-like	-	GO:0005739//mitochondrion	-
Chr01.g01018.m1	protein far1-related sequence 5-like	GO:0006355//regulation of transcription, DNA-templated	-	GO:0003677//DNA binding
Chr01.g01020.m1	probable prolyl 4-hydroxylase 3	GO:0019511//peptidyl-proline hydroxylation; GO:0055114//oxidation-reduction process	GO:0005768//endosome; GO:0005802//trans-Golgi network; GO:0016021//integral component of membrane	GO:0004656//procollagen-proline 4-dioxygenase activity; GO:0005506//iron ion binding; GO:0031418//L-ascorbic acid binding
Chr01.g01022.m1	e3 ubiquitin-protein ligase ring1-like	GO:0044267//cellular protein metabolic process	-	GO:0008270//zinc ion binding
Chr01.g01023.m1	rna pseudouridine synthase chloroplastic	GO:0000455//enzyme-directed rRNA pseudouridine synthesis	GO:0005829//cytosol	GO:0003723//RNA binding; GO:0009982//pseudouridine synthase activity; GO:0019239//deaminase activity
Chr01.g01024.m1	probable nucleoredoxin 2 isoform x1	GO:0035556//intracellular signal transduction	GO:0005622//intracellular	GO:0004095//carnitine O-palmitoyltransferase activity; GO:0046872//metal ion binding
Chr01.g01025.m1	e3 ubiquitin-protein ligase atl23-like	GO:0016567//protein ubiquitination; GO:0043161//proteasome-mediated ubiquitin-dependent protein catabolic process	GO:0016021//integral component of membrane	GO:0008270//zinc ion binding; GO:0016874//ligase activity; GO:0061630//ubiquitin protein ligase activity
Chr01.g01026.m1	26s proteasome non-atpase regulatory subunit 3	GO:0006511//ubiquitin-dependent protein catabolic process; GO:0042176//regulation of protein catabolic process; GO:0050790//regulation of catalytic activity	GO:0008541//proteasome regulatory particle, lid subcomplex	GO:0030234//enzyme regulator activity
Chr01.g01028.m1	transmembrane protein	-	GO:0016021//integral component of membrane	-
Chr01.g01030.m1	subtilisin-like serine protease	GO:0006508//proteolysis	GO:0005618//cell wall	GO:0004252//serine-type endopeptidase activity
Chr01.g01031.m1	subtilisin-like serine protease	GO:0006508//proteolysis	GO:0005618//cell wall	GO:0004252//serine-type endopeptidase activity
Chr01.g01032.m1	subtilisin-like serine protease	GO:0006508//proteolysis	GO:0005618//cell wall	GO:0004252//serine-type endopeptidase activity
Chr01.g01033.m1	dna topoisomerase 1-like	GO:0006260//DNA replication; GO:0006265//DNA topological change; GO:0006338//chromatin remodeling; GO:0007059//chromosome segregation	GO:0005730//nucleolus; GO:0031298//replication fork protection complex	GO:0003677//DNA binding; GO:0003917//DNA topoisomerase type I (single strand cut, ATP-independent) activity; GO:0003918//DNA topoisomerase type II (double strand cut, ATP-hydrolyzing) activity; GO:0016491//oxidoreductase activity
Chr01.g01034.m1	subtilisin-like serine protease	GO:0006508//proteolysis	GO:0005618//cell wall	GO:0004252//serine-type endopeptidase activity
Chr01.g01037.m1	gdsl esterase lipase exl1-like	-	-	GO:0016788//hydrolase activity, acting on ester bonds
Chr01.g01038.m1	early endosome antigen 1	GO:0035335//peptidyl-tyrosine dephosphorylation; GO:0036258//multivesicular body assembly; GO:0070676//intralumenal vesicle formation	GO:0031902//late endosome membrane	GO:0004725//protein tyrosine phosphatase activity; GO:0043130//ubiquitin binding; GO:0046872//metal ion binding
Chr01.g01040.m1	prostaglandin e synthase 2-like	GO:0045454//cell redox homeostasis; GO:0055114//oxidation-reduction process	GO:0005623//obsolete cell	GO:0009055//electron transfer activity; GO:0015035//protein disulfide oxidoreductase activity; GO:0016740//transferase activity
Chr01.g01041.m1	dnaj homolog subfamily c member 2-like	-	GO:0005634//nucleus	GO:0003677//DNA binding
Chr01.g01042.m1	domain-containing protein	-	GO:0005634//nucleus	GO:0003677//DNA binding
Chr01.g01044.m1	eukaryotic translation initiation factor 3 subunit g	GO:0006413//translational initiation	GO:0032991//protein-containing complex; GO:0044444//obsolete cytoplasmic part	GO:0003676//nucleic acid binding
Chr01.g01046.m1	kinesin motor domain protein	-	GO:0015630//microtubule cytoskeleton; GO:0044430//obsolete cytoskeletal part	GO:0000166//nucleotide binding; GO:0017111//nucleoside-triphosphatase activity
Chr01.g01049.m1	tubulin beta chain	GO:0007017//microtubule-based process	GO:0005737//cytoplasm; GO:0005874//microtubule	GO:0003924//GTPase activity; GO:0005200//structural constituent of cytoskeleton; GO:0005525//GTP binding
Chr01.g01054.m1	er lumen protein retaining receptor	GO:0006621//protein retention in ER lumen	GO:0005783//endoplasmic reticulum; GO:0016021//integral component of membrane	GO:0046923//ER retention sequence binding
Chr01.g01057.m1	web family protein at1g75720-like isoform x1	GO:0009903//chloroplast avoidance movement; GO:0009904//chloroplast accumulation movement	GO:0005829//cytosol	-
Chr01.g01058.m1	transcription factor e2fc isoform x1	GO:0006351//transcription, DNA-templated	GO:0016020//membrane; GO:0044424//obsolete intracellular part	-
Chr01.g01059.m1	hva22-like protein g	GO:0055114//oxidation-reduction process	GO:0016021//integral component of membrane	GO:0016491//oxidoreductase activity
Chr01.g01060.m1	probable diphthine methyl ester synthase	GO:0017183//peptidyl-diphthamide biosynthetic process from peptidyl-histidine; GO:0032259//methylation	-	GO:0004164//diphthine synthase activity
Chr01.g01062.m1	thioredoxin domain-containing protein 9 homolog	GO:0008616//queuosine biosynthetic process; GO:0045454//cell redox homeostasis	GO:0005737//cytoplasm	GO:0005524//ATP binding; GO:0008479//queuine tRNA-ribosyltransferase activity
Chr01.g01063.m1	endoglucanase 2-like	GO:0030245//cellulose catabolic process	GO:0016021//integral component of membrane	GO:0008810//cellulase activity
Chr01.g01064.m1	cytokinin riboside 5 -monophosphate phosphoribohydrolase log3-like	GO:0009691//cytokinin biosynthetic process	GO:0005634//nucleus; GO:0005829//cytosol	GO:0016799//hydrolase activity, hydrolyzing N-glycosyl compounds; GO:0016829//lyase activity
Chr01.g01067.m1	atrad3-like protein	GO:0032259//methylation	GO:0005768//endosome; GO:0005774//vacuolar membrane; GO:0005802//trans-Golgi network; GO:0016021//integral component of membrane	GO:0008757//S-adenosylmethionine-dependent methyltransferase activity
Chr01.g01068.m1	39s ribosomal protein l53 mrp-l53	-	GO:0005840//ribosome	-
Chr01.g01069.m1	protein rcc2 homolog	-	-	GO:0016874//ligase activity
Chr01.g01070.m1	galactose oxidase-like	-	-	GO:0004364//glutathione transferase activity
Chr01.g01072.m1	ribonuclease h	GO:0044260//cellular macromolecule metabolic process; GO:0090304//nucleic acid metabolic process	-	-
Chr01.g01073.m1	probable 1-acylglycerol-3-phosphate o-acyltransferase isoform x2	GO:0055089//fatty acid homeostasis; GO:0055091//phospholipid homeostasis; GO:0070328//triglyceride homeostasis	-	GO:0004623//phospholipase A2 activity; GO:0042171//lysophosphatidic acid acyltransferase activity
Chr01.g01074.m1	probable lrr receptor-like serine threonine-protein kinase at4g36180	GO:0006468//protein phosphorylation	GO:0016021//integral component of membrane	GO:0004672//protein kinase activity; GO:0005524//ATP binding
Chr01.g01075.m1	kinesin-like protein nack1	-	GO:0015630//microtubule cytoskeleton; GO:0044430//obsolete cytoskeletal part	GO:0005488//binding; GO:0017111//nucleoside-triphosphatase activity
Chr01.g01077.m1	transmembrane and coiled-coil protein	-	GO:0016021//integral component of membrane	-
Chr01.g01082.m1	floral homeotic protein deficiens	GO:0006355//regulation of transcription, DNA-templated; GO:0010093//specification of floral organ identity	GO:0005634//nucleus	GO:0003677//DNA binding; GO:0003700//DNA-binding transcription factor activity; GO:0046983//protein dimerization activity
Chr01.g01083.m1	s-type anion channel slah1-like	GO:0006873//cellular ion homeostasis; GO:1903959//regulation of anion transmembrane transport	GO:0005623//obsolete cell; GO:0016021//integral component of membrane	GO:0008308//voltage-gated anion channel activity
Chr01.g01085.m1	v-type proton atpase subunit a3-like	GO:0009987//cellular process; GO:1902600//proton transmembrane transport	GO:0016471//vacuolar proton-transporting V-type ATPase complex	GO:0015078//proton transmembrane transporter activity; GO:0016787//hydrolase activity
Chr01.g01086.m1	transcription initiation factor iif subunit beta	GO:0006413//translational initiation; GO:0032968//positive regulation of transcription elongation from RNA polymerase II promoter; GO:0060261//positive regulation of transcription initiation from RNA polymerase II promoter	GO:0005674//transcription factor TFIIF complex; GO:0005739//mitochondrion	GO:0000991//obsolete transcription factor activity, core RNA polymerase II binding; GO:0003743//translation initiation factor activity; GO:0016787//hydrolase activity
Chr01.g01087.m1	auxin-induced protein 5ng4	GO:0055085//transmembrane transport	GO:0005886//plasma membrane; GO:0016021//integral component of membrane	GO:0022857//transmembrane transporter activity
Chr01.g01088.m1	peptide transporter	GO:0006857//oligopeptide transport	GO:0016021//integral component of membrane	GO:0005215//transporter activity
Chr01.g01089.m1	peptide transporter	GO:0006857//oligopeptide transport	GO:0016021//integral component of membrane	GO:0005215//transporter activity
Chr01.g01090.m1	purple acid phosphatase 2-like	GO:0016311//dephosphorylation	-	GO:0003993//acid phosphatase activity; GO:0046872//metal ion binding
Chr01.g01091.m1	dehydration-responsive element-binding protein 2d	GO:0006355//regulation of transcription, DNA-templated	-	GO:0003677//DNA binding
Chr01.g01092.m1	papain family cysteine protease	GO:0051603//proteolysis involved in cellular protein catabolic process	GO:0005615//extracellular space; GO:0005764//lysosome	GO:0004197//cysteine-type endopeptidase activity; GO:0016491//oxidoreductase activity
Chr01.g01093.m1	low-temperature-induced cysteine proteinase	GO:0051603//proteolysis involved in cellular protein catabolic process	GO:0005615//extracellular space; GO:0005764//lysosome	GO:0004197//cysteine-type endopeptidase activity
Chr01.g01094.m1	papain family cysteine protease	GO:0051603//proteolysis involved in cellular protein catabolic process; GO:0055114//oxidation-reduction process	GO:0005615//extracellular space; GO:0005764//lysosome	GO:0004197//cysteine-type endopeptidase activity; GO:0032440//2-alkenal reductase [NAD(P)+] activity
Chr01.g01095.m1	atp-dependent protease la domain protein	GO:0006508//proteolysis	-	GO:0004176//ATP-dependent peptidase activity
Chr01.g01096.m1	thioredoxin h	GO:0000103//sulfate assimilation; GO:0006457//protein folding; GO:0006662//glycerol ether metabolic process; GO:0034599//cellular response to oxidative stress; GO:0045454//cell redox homeostasis; GO:0055114//oxidation-reduction process	GO:0005829//cytosol; GO:0005886//plasma membrane	GO:0015035//protein disulfide oxidoreductase activity; GO:0016671//oxidoreductase activity, acting on a sulfur group of donors, disulfide as acceptor
Chr01.g01097.m1	beta-galactosidase-like protein	GO:0005975//carbohydrate metabolic process	GO:0005618//cell wall; GO:0005773//vacuole	GO:0004565//beta-galactosidase activity
Chr01.g01098.m1	cytokinin dehydrogenase 5	GO:0009690//cytokinin metabolic process; GO:0055114//oxidation-reduction process	GO:0016021//integral component of membrane	GO:0016614//oxidoreductase activity, acting on CH-OH group of donors; GO:0019139//cytokinin dehydrogenase activity; GO:0050660//flavin adenine dinucleotide binding
Chr01.g01099.m1	ribosomal rna small subunit methyltransferase i	GO:0032259//methylation	-	GO:0008168//methyltransferase activity
Chr01.g01100.m1	bel1-like homeodomain protein 7	GO:0006355//regulation of transcription, DNA-templated	GO:0005634//nucleus	GO:0003677//DNA binding
Chr01.g01101.m1	bel1-like homeodomain protein 11	GO:0006355//regulation of transcription, DNA-templated	GO:0005634//nucleus	GO:0003677//DNA binding; GO:0004801//sedoheptulose-7-phosphate:D-glyceraldehyde-3-phosphate glyceronetransferase activity
Chr01.g01102.m1	group 1 family glycosyltransferase	GO:0097502//mannosylation	GO:0016021//integral component of membrane	GO:0004378//GDP-Man:Man1GlcNAc2-PP-Dol alpha-1,3-mannosyltransferase activity
Chr01.g01103.m1	26s protease regulatory subunit 10b homolog a	GO:0006508//proteolysis; GO:0030163//protein catabolic process	GO:0000502//proteasome complex; GO:0005737//cytoplasm	GO:0005524//ATP binding; GO:0008233//peptidase activity; GO:0008568//microtubule-severing ATPase activity
Chr01.g01104.m1	uncharacterized protein loc100808476	-	-	GO:0008270//zinc ion binding; GO:0016874//ligase activity
Chr01.g01105.m1	mitogen-activated protein kinase homolog ntf3	GO:0006468//protein phosphorylation	-	GO:0000166//nucleotide binding; GO:0004674//protein serine/threonine kinase activity
Chr01.g01106.m1	ap-4 complex subunit mu-1	GO:0006886//intracellular protein transport; GO:0016192//vesicle-mediated transport	GO:0030131//clathrin adaptor complex	-
Chr01.g01107.m1	omega-hydroxypalmitate o-feruloyl transferase	-	-	GO:0047172//shikimate O-hydroxycinnamoyltransferase activity
Chr01.g01109.m1	transcription factor bhlh110-like isoform x1	-	-	GO:0005488//binding
Chr01.g01110.m1	bifunctional nuclease 1	GO:0090305//nucleic acid phosphodiester bond hydrolysis	-	GO:0004518//nuclease activity
Chr01.g01111.m1	mitogen-activated protein kinase homolog ntf3	GO:0000165//MAPK cascade	GO:0005622//intracellular	GO:0004707//MAP kinase activity; GO:0005524//ATP binding
Chr01.g01113.m1	phosphatidylinositol phosphatidylcholine transfer protein sfh6-like isoform x2	GO:0006810//transport	GO:0005622//intracellular; GO:0016021//integral component of membrane	GO:0005215//transporter activity; GO:0016491//oxidoreductase activity
Chr01.g01114.m1	inositol-pentakisphosphate 2-kinase-like protein	GO:0016310//phosphorylation	-	GO:0005524//ATP binding; GO:0035299//inositol pentakisphosphate 2-kinase activity
Chr01.g01115.m1	abscisic acid 8 -hydroxylase 4	GO:0055114//oxidation-reduction process	-	GO:0005506//iron ion binding; GO:0010295//(+)-abscisic acid 8'-hydroxylase activity; GO:0020037//heme binding
Chr01.g01117.m1	60s ribosome subunit biogenesis protein nip7 homolog	GO:0042255//ribosome assembly	GO:0005634//nucleus; GO:0005829//cytosol	GO:0003723//RNA binding
Chr01.g01118.m1	glucose-1-phosphate adenylyltransferase large subunit 1-like isoform x1	GO:0005978//glycogen biosynthetic process; GO:0019252//starch biosynthetic process	GO:0009507//chloroplast	GO:0005524//ATP binding; GO:0008878//glucose-1-phosphate adenylyltransferase activity
Chr01.g01119.m1	mannan endo- -beta-mannosidase 7-like	GO:0046355//mannan catabolic process	-	GO:0016985//mannan endo-1,4-beta-mannosidase activity
Chr01.g01120.m1	ornithine carbamoyltransferase	GO:0000050//urea cycle; GO:0042450//arginine biosynthetic process via ornithine	GO:0009507//chloroplast	GO:0004585//ornithine carbamoyltransferase activity; GO:0016597//amino acid binding
Chr01.g01121.m1	pfkb family carbohydrate kinase	GO:0006167//AMP biosynthetic process; GO:0016310//phosphorylation	-	GO:0004001//adenosine kinase activity
Chr01.g01123.m1	uncharacterized protein loc101500548	-	GO:0016021//integral component of membrane	-
Chr01.g01124.m1	isoflavone reductase-like protein	GO:0055114//oxidation-reduction process	-	GO:0016491//oxidoreductase activity
Chr01.g01128.m1	cbs domain-containing protein mitochondrial	-	-	GO:0003824//catalytic activity
Chr01.g01129.m1	myb family transcription factor	-	GO:0005634//nucleus	GO:0003677//DNA binding
Chr01.g01133.m1	long-chain-fatty-acid--amp ligase 26-like	GO:0008152//metabolic process	GO:0016021//integral component of membrane	GO:0016207//4-coumarate-CoA ligase activity
Chr01.g01134.m1	-gpd base excision dna repair family protein	GO:0006284//base-excision repair	GO:0005634//nucleus	GO:0019104//DNA N-glycosylase activity
Chr01.g01135.m1	myb family transcription factor	-	GO:0005634//nucleus	GO:0003677//DNA binding
Chr01.g01136.m1	cytosolic purine 5 -nucleotidase	GO:0016311//dephosphorylation	-	GO:0008253//5'-nucleotidase activity; GO:0046872//metal ion binding
Chr01.g01139.m1	uncharacterized protein loc100796598	-	GO:0009535//chloroplast thylakoid membrane	-
Chr01.g01140.m1	s-adenosyl-l-methionine-dependent methyltransferase	GO:0032259//methylation	GO:0005829//cytosol	GO:0008757//S-adenosylmethionine-dependent methyltransferase activity
Chr01.g01141.m1	duf21 domain-containing protein at1g47330	-	GO:0005886//plasma membrane; GO:0016021//integral component of membrane	-
Chr01.g01144.m1	uncharacterized protein loc101512645	-	GO:0016021//integral component of membrane	-
Chr01.g01146.m1	transcription repressor ofp7-like	GO:0045892//negative regulation of transcription, DNA-templated	GO:0005886//plasma membrane	-
Chr01.g01151.m2	heat shock protein-binding	GO:0009902//chloroplast relocation	-	-
Chr01.g01152.m1	dna-3-methyladenine glycosylase i	GO:0006284//base-excision repair	-	GO:0008725//DNA-3-methyladenine glycosylase activity
Chr01.g01153.m1	protein brassinazole-resistant 1	GO:0006355//regulation of transcription, DNA-templated; GO:0009742//brassinosteroid mediated signaling pathway	-	GO:0003700//DNA-binding transcription factor activity
Chr01.g01157.m1	leishmanolysin-like peptidase	GO:0006508//proteolysis; GO:0007155//cell adhesion	GO:0016021//integral component of membrane	GO:0004222//metalloendopeptidase activity
Chr01.g01159.m1	myb sant-like dna-binding domain protein	-	GO:0016021//integral component of membrane	GO:0003677//DNA binding
Chr01.g01160.m1	elongation of fatty acids protein 3-like	-	GO:0016021//integral component of membrane	-
Chr01.g01161.m1	probable galacturonosyltransferase-like 1	GO:0000271//polysaccharide biosynthetic process	GO:0005794//Golgi apparatus	GO:0016757//transferase activity, transferring glycosyl groups
Chr01.g01162.m1	exocyst complex component sec3b	GO:0006887//exocytosis; GO:0006893//Golgi to plasma membrane transport; GO:0051601//exocyst localization	GO:0000145//exocyst; GO:0005886//plasma membrane	GO:0005546//phosphatidylinositol-4,5-bisphosphate binding; GO:0017049//GTP-Rho binding
Chr01.g01163.m1	plastidial lipoyltransferase 2	GO:0009107//lipoate biosynthetic process; GO:0009249//protein lipoylation	GO:0005737//cytoplasm	GO:0016415//octanoyltransferase activity; GO:0033819//lipoyl(octanoyl) transferase activity
Chr01.g01164.m1	uncharacterized protein loc101513176	-	GO:0016021//integral component of membrane	-
Chr01.g01165.m1	mitogen-activated protein kinase kinase 10	-	GO:0005737//cytoplasm; GO:0016020//membrane	GO:0004702//obsolete signal transducer, downstream of receptor, with serine/threonine kinase activity
Chr01.g01166.m1	cytochrome p450 family fatty acid hydroperoxide lyase	GO:0006952//defense response; GO:0009695//jasmonic acid biosynthetic process; GO:0016125//sterol metabolic process; GO:0055114//oxidation-reduction process	GO:0009535//chloroplast thylakoid membrane; GO:0009941//chloroplast envelope	GO:0004497//monooxygenase activity; GO:0005506//iron ion binding; GO:0016705//oxidoreductase activity, acting on paired donors, with incorporation or reduction of molecular oxygen; GO:0016829//lyase activity; GO:0020037//heme binding
Chr01.g01167.m1	alanine--trna ligase	GO:0006400//tRNA modification; GO:0070143//mitochondrial alanyl-tRNA aminoacylation	GO:0005739//mitochondrion; GO:0005829//cytosol; GO:0009507//chloroplast	GO:0000049//tRNA binding; GO:0004813//alanine-tRNA ligase activity; GO:0005524//ATP binding; GO:0008270//zinc ion binding; GO:0016597//amino acid binding
Chr01.g01168.m1	wall-associated receptor kinase-like 14	GO:0006468//protein phosphorylation; GO:0007166//cell surface receptor signaling pathway	GO:0005886//plasma membrane; GO:0016021//integral component of membrane	GO:0004674//protein serine/threonine kinase activity; GO:0005524//ATP binding
Chr01.g01171.m1	traf-type zinc finger domain-containing protein 1	-	GO:0016021//integral component of membrane	GO:0008270//zinc ion binding
Chr01.g01172.m1	rhamnogalacturonate lyase-like	GO:0005975//carbohydrate metabolic process	-	GO:0016829//lyase activity; GO:0030246//carbohydrate binding
Chr01.g01173.m1	probable rhamnogalacturonate lyase b	GO:0005975//carbohydrate metabolic process	-	GO:0016829//lyase activity; GO:0030246//carbohydrate binding
Chr01.g01174.m1	rhamnogalacturonate lyase b-like protein	GO:0005975//carbohydrate metabolic process	-	GO:0016829//lyase activity; GO:0030246//carbohydrate binding
Chr01.g01180.m1	oligopeptide transporter opt family protein	GO:0055085//transmembrane transport	GO:0016021//integral component of membrane	-
Chr01.g01181.m1	protein odr-4 homolog	-	GO:0016021//integral component of membrane	-
Chr01.g01182.m1	phosphoglycerate mutase family protein	GO:0016311//dephosphorylation	GO:0005829//cytosol	GO:0050278//sedoheptulose-bisphosphatase activity
Chr01.g01184.m1	transcription factor bhlh93-like	GO:0055114//oxidation-reduction process	-	GO:0032440//2-alkenal reductase [NAD(P)+] activity; GO:0046983//protein dimerization activity
Chr01.g01187.m1	zinc finger (c3hc4-type ring finger) family protein	-	-	GO:0008270//zinc ion binding
Chr01.g01189.m1	glutamyl-trna reductase chloroplastic-like	GO:0006782//protoporphyrinogen IX biosynthetic process; GO:0055114//oxidation-reduction process	-	GO:0008883//glutamyl-tRNA reductase activity; GO:0050661//NADP binding
Chr01.g01190.m1	phosphoenolpyruvate carboxykinase	GO:0006094//gluconeogenesis; GO:0016310//phosphorylation	GO:0005829//cytosol	GO:0004612//phosphoenolpyruvate carboxykinase (ATP) activity; GO:0005524//ATP binding; GO:0016301//kinase activity
Chr01.g01193.m1	probable beta- -xylosyltransferase irx9h	GO:0009834//plant-type secondary cell wall biogenesis; GO:0010417//glucuronoxylan biosynthetic process; GO:0010584//pollen exine formation	GO:0005794//Golgi apparatus; GO:0016021//integral component of membrane	GO:0015018//galactosylgalactosylxylosylprotein 3-beta-glucuronosyltransferase activity; GO:0042285//xylosyltransferase activity
Chr01.g01194.m1	gtpase der	-	GO:0016021//integral component of membrane	GO:0005525//GTP binding
Chr01.g01195.m1	mate efflux family protein	GO:0055085//transmembrane transport	-	GO:0022857//transmembrane transporter activity
Chr01.g01196.m1	transposon tx1 uncharacterized	-	-	GO:0003824//catalytic activity
Chr01.g01198.m1	sucrose transport protein suc4-like	GO:0015770//sucrose transport	GO:0005887//integral component of plasma membrane	GO:0008515//sucrose transmembrane transporter activity
Chr01.g01199.m1	protein misato homolog 1 isoform x1	-	GO:0005774//vacuolar membrane; GO:0005829//cytosol	GO:0003924//GTPase activity
Chr01.g01200.m1	receptor-like protein kinase haiku2	GO:0006979//response to oxidative stress; GO:0009845//seed germination; GO:0046777//protein autophosphorylation	GO:0005886//plasma membrane; GO:0016021//integral component of membrane; GO:0070825//micropyle	GO:0004674//protein serine/threonine kinase activity; GO:0005524//ATP binding
Chr01.g01201.m1	receptor-like protein kinase hsl1	GO:0006468//protein phosphorylation; GO:0010051//xylem and phloem pattern formation; GO:1902025//nitrate import	GO:0016021//integral component of membrane	GO:0004674//protein serine/threonine kinase activity; GO:0005524//ATP binding; GO:0017046//peptide hormone binding
Chr01.g01203.m1	tubulin alpha chain	GO:0007017//microtubule-based process	GO:0005737//cytoplasm; GO:0005874//microtubule	GO:0003924//GTPase activity; GO:0005200//structural constituent of cytoskeleton; GO:0005525//GTP binding
Chr01.g01204.m1	xylulose kinase	GO:0005997//xylulose metabolic process; GO:0046835//carbohydrate phosphorylation	GO:0005829//cytosol	GO:0004856//xylulokinase activity
Chr01.g01205.m1	retrovirus-related pol polyprotein from transposon tnt 1-94	-	-	GO:0005488//binding
Chr01.g01206.m1	cation h+ exchanger 3	GO:0006885//regulation of pH; GO:1902600//proton transmembrane transport	GO:0012505//endomembrane system; GO:0016021//integral component of membrane	GO:0005451//monovalent cation:proton antiporter activity
Chr01.g01207.m1	protein fam135b-like isoform x1	GO:0044255//cellular lipid metabolic process	-	GO:0052689//carboxylic ester hydrolase activity
Chr01.g01208.m1	amino acid permease 6-like	GO:0003333//amino acid transmembrane transport	GO:0005886//plasma membrane; GO:0016021//integral component of membrane	GO:0015171//amino acid transmembrane transporter activity
Chr01.g01209.m1	kh domain-containing protein at4g18375-like	-	-	GO:0003723//RNA binding
Chr01.g01211.m1	50s ribosomal protein chloroplastic	GO:0006412//translation	GO:0005840//ribosome; GO:0009507//chloroplast	GO:0003735//structural constituent of ribosome; GO:0019843//rRNA binding
Chr01.g01213.m1	chromatin modification-related protein eaf7-like	-	GO:0016021//integral component of membrane	-
Chr01.g01214.m1	epidermal patterning factor-like protein 2	GO:0010052//guard cell differentiation	-	-
Chr01.g01215.m1	alpha beta-hydrolase superfamily protein	GO:0044255//cellular lipid metabolic process	-	GO:0052689//carboxylic ester hydrolase activity
Chr01.g01216.m1	transposon tx1 uncharacterized	-	-	GO:0003824//catalytic activity
Chr01.g01217.m1	uncharacterized protein loc101498285	-	GO:0016021//integral component of membrane	-
Chr01.g01218.m1	tpr repeat protein	GO:0006336//DNA replication-independent nucleosome assembly	GO:0005634//nucleus	GO:0031491//nucleosome binding
Chr01.g01219.m1	serine threonine-protein kinase aurora-1	GO:0006468//protein phosphorylation; GO:0007049//cell cycle	-	GO:0004674//protein serine/threonine kinase activity; GO:0005524//ATP binding
Chr01.g01220.m1	atp-dependent 6-phosphofructokinase 6	GO:0006002//fructose 6-phosphate metabolic process; GO:0061615//glycolytic process through fructose-6-phosphate	GO:0005737//cytoplasm	GO:0003872//6-phosphofructokinase activity; GO:0005524//ATP binding; GO:0046872//metal ion binding
Chr01.g01221.m1	early nodulin 93	-	GO:0016021//integral component of membrane	-
Chr01.g01223.m1	poly polymerase-like protein	GO:0006378//mRNA polyadenylation	GO:0005634//nucleus	GO:0003723//RNA binding; GO:0004652//polynucleotide adenylyltransferase activity
Chr01.g01224.m1	receptor-like protein kinase hsl1	GO:0006468//protein phosphorylation	GO:0005886//plasma membrane; GO:0016021//integral component of membrane	GO:0004674//protein serine/threonine kinase activity; GO:0005524//ATP binding
Chr01.g01225.m1	amino acid permease 1-like	GO:0003333//amino acid transmembrane transport	GO:0005886//plasma membrane; GO:0016021//integral component of membrane	GO:0015171//amino acid transmembrane transporter activity
Chr01.g01226.m1	amino acid permease 8-like	GO:0003333//amino acid transmembrane transport	GO:0005886//plasma membrane; GO:0016021//integral component of membrane	GO:0015171//amino acid transmembrane transporter activity
Chr01.g01227.m1	tryptophan-trna ligase	GO:0006436//tryptophanyl-tRNA aminoacylation; GO:0048481//plant ovule development	GO:0005739//mitochondrion; GO:0009570//chloroplast stroma	GO:0004830//tryptophan-tRNA ligase activity; GO:0005524//ATP binding
Chr01.g01228.m1	atp-dependent protease la domain protein	GO:0006508//proteolysis	-	GO:0004176//ATP-dependent peptidase activity
Chr01.g01229.m1	nadp-dependent malic enzyme	GO:0006108//malate metabolic process; GO:0055114//oxidation-reduction process	-	GO:0004471//malate dehydrogenase (decarboxylating) (NAD+) activity; GO:0046872//metal ion binding; GO:0051287//NAD binding
Chr01.g01231.m1	glycoside hydrolase family 18 protein	GO:0005975//carbohydrate metabolic process; GO:0006032//chitin catabolic process	-	GO:0004568//chitinase activity
Chr01.g01232.m1	glycoside hydrolase family 18 protein	GO:0005975//carbohydrate metabolic process; GO:0006032//chitin catabolic process	-	GO:0004568//chitinase activity
Chr01.g01233.m1	phosphatidylinositol-glycan biosynthesis class f	GO:0006506//GPI anchor biosynthetic process	GO:0005789//endoplasmic reticulum membrane; GO:0016021//integral component of membrane	GO:0000166//nucleotide binding; GO:0003676//nucleic acid binding
Chr01.g01235.m1	protein sawadee homeodomain homolog 1-like isoform x1	-	-	GO:0003677//DNA binding; GO:0003682//chromatin binding
Chr01.g01236.m1	uncharacterized protein loc101495334	GO:0006897//endocytosis; GO:0008360//regulation of cell shape; GO:0016055//Wnt signaling pathway; GO:0018105//peptidyl-serine phosphorylation	GO:0005634//nucleus; GO:0005737//cytoplasm	GO:0004674//protein serine/threonine kinase activity; GO:0005524//ATP binding
Chr01.g01238.m1	agamous-like mads-box protein agl80	GO:0006355//regulation of transcription, DNA-templated	GO:0005634//nucleus	GO:0003677//DNA binding; GO:0046983//protein dimerization activity
Chr01.g01241.m1	monoglyceride lipase	GO:0006629//lipid metabolic process	GO:0016021//integral component of membrane	GO:0016298//lipase activity
Chr01.g01243.m1	duf1677 family protein	-	GO:0016021//integral component of membrane	-
Chr01.g01244.m1	lrr receptor-like kinase	GO:0006468//protein phosphorylation	GO:0016021//integral component of membrane	GO:0004672//protein kinase activity; GO:0005524//ATP binding
Chr01.g01245.m1	homeobox-leucine zipper protein athb-8	GO:0008284//positive regulation of cell population proliferation; GO:0010072//primary shoot apical meristem specification; GO:0010089//xylem development; GO:0045597//positive regulation of cell differentiation	GO:0005634//nucleus	GO:0003677//DNA binding; GO:0008289//lipid binding
Chr01.g01246.m1	gata transcription factor 12-like	GO:0006366//transcription by RNA polymerase II; GO:0030154//cell differentiation; GO:0045893//positive regulation of transcription, DNA-templated	GO:0005634//nucleus; GO:0005667//transcription regulator complex	GO:0000977//RNA polymerase II transcription regulatory region sequence-specific DNA binding; GO:0001085//RNA polymerase II transcription factor binding; GO:0001228//DNA-binding transcription activator activity, RNA polymerase II-specific; GO:0003682//chromatin binding; GO:0008270//zinc ion binding
Chr01.g01248.m1	peptidyl-trna hydrolase mitochondrial	-	-	GO:0004045//aminoacyl-tRNA hydrolase activity
Chr01.g01249.m1	swim zinc finger protein map kinase kinase kinase	GO:0016310//phosphorylation	-	GO:0008270//zinc ion binding; GO:0016301//kinase activity
Chr01.g01250.m1	e3 ubiquitin-protein ligase herc2-like protein	-	-	GO:0016874//ligase activity
Chr01.g01255.m1	transcriptional regulatory plant	-	GO:0009507//chloroplast	-
Chr01.g01256.m1	carotenoid cleavage dioxygenase	GO:0055114//oxidation-reduction process	-	GO:0016702//oxidoreductase activity, acting on single donors with incorporation of molecular oxygen, incorporation of two atoms of oxygen
Chr01.g01257.m1	dehydration-responsive element-binding protein 3-like	GO:0006355//regulation of transcription, DNA-templated	GO:0005634//nucleus	GO:0003677//DNA binding; GO:0003700//DNA-binding transcription factor activity
Chr01.g01258.m1	papain family cysteine protease	GO:0051603//proteolysis involved in cellular protein catabolic process	GO:0005615//extracellular space; GO:0005764//lysosome	GO:0004197//cysteine-type endopeptidase activity; GO:0016491//oxidoreductase activity
Chr01.g01263.m1	probable glycosyltransferase at5g03795	-	GO:0016021//integral component of membrane	GO:0016740//transferase activity
Chr01.g01264.m1	probable glycosyltransferase at5g25310	-	GO:0016021//integral component of membrane	-
Chr01.g01265.m1	retinal pigment epithelial membrane protein	GO:0055114//oxidation-reduction process	-	GO:0016702//oxidoreductase activity, acting on single donors with incorporation of molecular oxygen, incorporation of two atoms of oxygen
Chr01.g01266.m1	retinal pigment epithelial membrane protein	GO:0055114//oxidation-reduction process	-	GO:0016702//oxidoreductase activity, acting on single donors with incorporation of molecular oxygen, incorporation of two atoms of oxygen
Chr01.g01273.m1	retinal pigment epithelial membrane protein	GO:0055114//oxidation-reduction process	-	GO:0016702//oxidoreductase activity, acting on single donors with incorporation of molecular oxygen, incorporation of two atoms of oxygen
Chr01.g01274.m1	ring-h2 finger protein atl12	GO:0044267//cellular protein metabolic process	GO:0016021//integral component of membrane	GO:0003824//catalytic activity; GO:0008270//zinc ion binding
Chr01.g01275.m1	myosin heavy chain kinase b-like	-	-	GO:0003847//1-alkyl-2-acetylglycerophosphocholine esterase activity; GO:0004462//lactoylglutathione lyase activity; GO:0046872//metal ion binding
Chr01.g01277.m1	casein kinase i-like	GO:0006897//endocytosis; GO:0008360//regulation of cell shape; GO:0016055//Wnt signaling pathway; GO:0018105//peptidyl-serine phosphorylation	GO:0005634//nucleus; GO:0005737//cytoplasm	GO:0004674//protein serine/threonine kinase activity; GO:0005524//ATP binding
Chr01.g01278.m1	protein nrt1 ptr family -like	GO:0006810//transport	GO:0016021//integral component of membrane	GO:0005215//transporter activity
Chr01.g01279.m1	bark storage-like protein	GO:0009116//nucleoside metabolic process	GO:0016021//integral component of membrane	GO:0003824//catalytic activity
Chr01.g01281.m1	tocopherol chloroplastic	-	-	GO:0009976//tocopherol cyclase activity
Chr01.g01282.m1	beta- -	GO:0009834//plant-type secondary cell wall biogenesis; GO:0010417//glucuronoxylan biosynthetic process	GO:0016021//integral component of membrane	GO:0015018//galactosylgalactosylxylosylprotein 3-beta-glucuronosyltransferase activity; GO:0042285//xylosyltransferase activity
Chr01.g01283.m1	er membrane protein complex subunit 1	GO:0034975//protein folding in endoplasmic reticulum	GO:0072546//ER membrane protein complex	-
Chr01.g01287.m1	uncharacterized protein loc101504608	-	-	GO:0016787//hydrolase activity
Chr01.g01288.m1	protein peroxin-4	GO:0006635//fatty acid beta-oxidation; GO:0016558//protein import into peroxisome matrix	GO:0005622//intracellular	GO:0005524//ATP binding
Chr01.g01289.m1	tom1-like protein 2	GO:0006886//intracellular protein transport; GO:0016310//phosphorylation	GO:0005622//intracellular	GO:0016301//kinase activity
Chr01.g01290.m1	uncharacterized protein loc101505559	-	GO:0016021//integral component of membrane	-
Chr01.g01291.m1	eukaryotic translation initiation factor 3 subunit l-like	GO:0001731//formation of translation preinitiation complex; GO:0006446//regulation of translational initiation	GO:0005852//eukaryotic translation initiation factor 3 complex; GO:0016282//eukaryotic 43S preinitiation complex; GO:0033290//eukaryotic 48S preinitiation complex	GO:0003743//translation initiation factor activity
Chr01.g01292.m1	aspartate aminotransferase	GO:0006520//cellular amino acid metabolic process; GO:0009058//biosynthetic process	GO:0005737//cytoplasm	GO:0004069//L-aspartate:2-oxoglutarate aminotransferase activity; GO:0030170//pyridoxal phosphate binding; GO:0042802//identical protein binding; GO:0080130//L-phenylalanine:2-oxoglutarate aminotransferase activity
Chr01.g01293.m1	myb-related protein 3r-1	-	-	GO:0003677//DNA binding
Chr01.g01295.m1	sulfite exporter family protein	-	GO:0016021//integral component of membrane	-
Chr01.g01296.m1	sulfite exporter family protein	-	GO:0016021//integral component of membrane	-
Chr01.g01297.m1	retrovirus-related pol polyprotein from transposon tnt 1- partial	-	-	GO:0005488//binding
Chr01.g01298.m1	signal peptide peptidase-like	GO:0006465//signal peptide processing; GO:0033619//membrane protein proteolysis	GO:0005765//lysosomal membrane; GO:0030660//Golgi-associated vesicle membrane; GO:0071458//integral component of cytoplasmic side of endoplasmic reticulum membrane; GO:0071556//integral component of lumenal side of endoplasmic reticulum membrane	GO:0042500//aspartic endopeptidase activity, intramembrane cleaving
Chr01.g01300.m1	t-complex protein 1 subunit delta	GO:0006457//protein folding	GO:0005737//cytoplasm	GO:0005524//ATP binding; GO:0051082//unfolded protein binding
Chr01.g01301.m1	beta-adaptin-like protein a	GO:0006886//intracellular protein transport; GO:0016192//vesicle-mediated transport	GO:0030131//clathrin adaptor complex	GO:0008565//obsolete protein transporter activity
Chr01.g01302.m1	gtp-binding protein at2g22870	GO:0000917//division septum assembly	-	GO:0005525//GTP binding
Chr01.g01303.m1	indole-3-pyruvate monooxygenase yucca6-like	GO:0055114//oxidation-reduction process	-	GO:0004499//N,N-dimethylaniline monooxygenase activity; GO:0050660//flavin adenine dinucleotide binding; GO:0050661//NADP binding
Chr01.g01304.m1	retrovirus-related pol polyprotein from transposon tnt 1- partial	GO:0043170//macromolecule metabolic process; GO:0044238//primary metabolic process	-	GO:0005488//binding; GO:0016765//transferase activity, transferring alkyl or aryl (other than methyl) groups
Chr01.g01305.m1	aldo keto reductase family oxidoreductase	GO:0055114//oxidation-reduction process	-	GO:0016491//oxidoreductase activity
Chr01.g01307.m1	bromo-adjacent-like domain protein	GO:0006342//chromatin silencing; GO:0031507//heterochromatin assembly	GO:0000785//chromatin; GO:0005677//chromatin silencing complex	GO:0000166//nucleotide binding; GO:0000976//transcription regulatory region sequence-specific DNA binding; GO:0003682//chromatin binding
Chr01.g01310.m1	2-on-2 hemoglobin	-	-	GO:0019825//oxygen binding; GO:0020037//heme binding
Chr01.g01312.m1	kinase afc1	GO:0046777//protein autophosphorylation; GO:0080156//mitochondrial mRNA modification	GO:0005739//mitochondrion	GO:0004674//protein serine/threonine kinase activity; GO:0005524//ATP binding
Chr01.g01313.m1	trna (guanine-n -)-methyltransferase	GO:0030488//tRNA methylation; GO:0036265//RNA (guanine-N7)-methylation	GO:0005634//nucleus; GO:0043527//tRNA methyltransferase complex	GO:0000049//tRNA binding; GO:0008176//tRNA (guanine-N7-)-methyltransferase activity
Chr01.g01314.m1	nac transcription factor-like protein	GO:0006351//transcription, DNA-templated	-	-
Chr01.g01315.m1	golgin subfamily a member 4-like	-	GO:0016021//integral component of membrane	-
Chr01.g01316.m1	ef hand calcium-binding family protein	-	-	GO:0005509//calcium ion binding
Chr01.g01317.m1	regulatory protein opaque-2	GO:0006355//regulation of transcription, DNA-templated	-	GO:0003700//DNA-binding transcription factor activity; GO:0043565//sequence-specific DNA binding
Chr01.g01320.m1	26s proteasome non-atpase regulatory subunit 11 homolog	-	GO:0000502//proteasome complex; GO:0016021//integral component of membrane	-
Chr01.g01322.m1	plant f12b17-70 protein	-	GO:0016021//integral component of membrane	-
Chr01.g01323.m1	gag-protease-integrase-rt-r polyprotein	-	-	GO:0005488//binding
Chr01.g01324.m1	glutathione-specific gamma-glutamylcyclotransferase 2	GO:0005975//carbohydrate metabolic process	-	GO:0004553//hydrolase activity, hydrolyzing O-glycosyl compounds
Chr01.g01325.m1	proteasome subunit beta type-6	GO:0010363//regulation of plant-type hypersensitive response; GO:0051603//proteolysis involved in cellular protein catabolic process	GO:0005634//nucleus; GO:0005774//vacuolar membrane; GO:0005829//cytosol; GO:0005839//proteasome core complex	GO:0004298//threonine-type endopeptidase activity
Chr01.g01327.m1	oleosin 1-like	GO:0019915//lipid storage	GO:0012511//monolayer-surrounded lipid storage body; GO:0016021//integral component of membrane	-
Chr01.g01329.m1	uncharacterized protein loc103488212 isoform x1	GO:0006413//translational initiation	-	GO:0003743//translation initiation factor activity; GO:0031072//heat shock protein binding; GO:0051082//unfolded protein binding
Chr01.g01330.m1	uncharacterized protein loc100305835 isoform x1	-	GO:0005634//nucleus	-
Chr01.g01331.m1	uncharacterized protein loc100305835 isoform x1	-	GO:0005634//nucleus	-
Chr01.g01332.m1	probable nucleoredoxin 3	GO:0016310//phosphorylation; GO:0035556//intracellular signal transduction	GO:0005634//nucleus	GO:0004095//carnitine O-palmitoyltransferase activity; GO:0016301//kinase activity
Chr01.g01333.m1	u-box domain-containing protein 52	GO:0006468//protein phosphorylation; GO:0006950//response to stress	-	GO:0004672//protein kinase activity; GO:0005524//ATP binding; GO:0016787//hydrolase activity
Chr01.g01334.m1	vegetative cell wall protein gp1-like	GO:0050896//response to stimulus	-	-
Chr01.g01335.m1	nucleolysin tiar-like protein	-	-	GO:0000166//nucleotide binding; GO:0003723//RNA binding
Chr01.g01336.m1	udp-sugar transporter ddb_g0278631	GO:0015786//UDP-glucose transmembrane transport; GO:0048527//lateral root development; GO:0072334//UDP-galactose transmembrane transport; GO:0080147//root hair cell development; GO:1901679//nucleotide transmembrane transport	GO:0005794//Golgi apparatus; GO:0016021//integral component of membrane	GO:0005459//UDP-galactose transmembrane transporter activity; GO:0005460//UDP-glucose transmembrane transporter activity
Chr01.g01337.m1	xyloglucan glycosyltransferase	GO:0097502//mannosylation	GO:0016021//integral component of membrane	GO:0047259//glucomannan 4-beta-mannosyltransferase activity
Chr01.g01338.m1	cyclic nucleotide-gated ion channel-like protein	GO:0042391//regulation of membrane potential; GO:0071805//potassium ion transmembrane transport	GO:0005887//integral component of plasma membrane	GO:0005249//voltage-gated potassium channel activity
Chr01.g01339.m1	serine arginine-rich 22 isoform 1	-	-	GO:0000166//nucleotide binding; GO:0003676//nucleic acid binding; GO:0008270//zinc ion binding
Chr01.g01340.m1	probable e3 ubiquitin-protein ligase ari7	GO:0000209//protein polyubiquitination; GO:0032436//positive regulation of proteasomal ubiquitin-dependent protein catabolic process; GO:0006511//ubiquitin-dependent protein catabolic process	GO:0000151//ubiquitin ligase complex; GO:0005737//cytoplasm	GO:0031624//ubiquitin conjugating enzyme binding; GO:0046872//metal ion binding; GO:0061630//ubiquitin protein ligase activity
Chr01.g01341.m1	probable e3 ubiquitin-protein ligase ari7	GO:0000209//protein polyubiquitination; GO:0032436//positive regulation of proteasomal ubiquitin-dependent protein catabolic process; GO:0006511//ubiquitin-dependent protein catabolic process	GO:0000151//ubiquitin ligase complex; GO:0005737//cytoplasm	GO:0031624//ubiquitin conjugating enzyme binding; GO:0046872//metal ion binding; GO:0061630//ubiquitin protein ligase activity
Chr01.g01345.m1	peptidyl-trna hydrolase ptrhd1	-	-	GO:0004045//aminoacyl-tRNA hydrolase activity
Chr01.g01347.m1	f-box protein afr	GO:0009585//red, far-red light phototransduction	GO:0016020//membrane	-
Chr01.g01348.m1	probable inactive protein kinase ddb_g0270444	-	-	GO:0005516//calmodulin binding
Chr01.g01351.m1	zinc finger (c3hc4-type ring finger) family protein	-	-	GO:0008270//zinc ion binding
Chr01.g01352.m1	centromere protein o	GO:0034508//centromere complex assembly	GO:0000776//kinetochore	-
Chr01.g01356.m1	plasma membrane h+-atpase	GO:0006754//ATP biosynthetic process; GO:0051453//regulation of intracellular pH; GO:1902600//proton transmembrane transport	GO:0005887//integral component of plasma membrane; GO:0043231//intracellular membrane-bounded organelle	GO:0005524//ATP binding; GO:0008553//proton-exporting ATPase activity, phosphorylative mechanism; GO:0046872//metal ion binding
Chr01.g01358.m1	cop9 signalosome complex subunit 5	GO:0016310//phosphorylation	-	GO:0016301//kinase activity
Chr01.g01359.m1	protein kaku4 isoform x1	GO:0071763//nuclear membrane organization	GO:0005635//nuclear envelope; GO:0005768//endosome; GO:0005802//trans-Golgi network; GO:0005886//plasma membrane	-
Chr01.g01360.m1	thioredoxin-like protein yls8	GO:0000245//spliceosomal complex assembly	GO:0005681//spliceosomal complex; GO:0005682//U5 snRNP; GO:0005737//cytoplasm; GO:0046540//U4/U6 x U5 tri-snRNP complex	-
Chr01.g01362.m1	threonyl-trna synthetase threonine-trna	GO:0006435//threonyl-tRNA aminoacylation	GO:0005737//cytoplasm	GO:0003723//RNA binding; GO:0004829//threonine-tRNA ligase activity; GO:0005524//ATP binding
Chr01.g01363.m1	uncharacterized protein loc100788165 isoform x1	-	GO:0016021//integral component of membrane	GO:0008375//acetylglucosaminyltransferase activity
Chr01.g01365.m1	cryptochrome chloroplastic mitochondrial	GO:0006281//DNA repair	GO:0016021//integral component of membrane	GO:0003904//deoxyribodipyrimidine photo-lyase activity
Chr01.g01366.m1	uncharacterized protein at2g24330-like	GO:0006281//DNA repair; GO:0071786//endoplasmic reticulum tubular network organization	GO:0005789//endoplasmic reticulum membrane; GO:0016021//integral component of membrane; GO:0071782//endoplasmic reticulum tubular network	GO:0003904//deoxyribodipyrimidine photo-lyase activity
Chr01.g01367.m1	ubiquitin carboxyl-terminal hydrolase 26-like	GO:0006511//ubiquitin-dependent protein catabolic process; GO:0016579//protein deubiquitination	-	GO:0004843//thiol-dependent ubiquitin-specific protease activity
Chr01.g01368.m1	probable galacturonosyltransferase 10	GO:0045489//pectin biosynthetic process; GO:0071555//cell wall organization	GO:0000139//Golgi membrane; GO:0016021//integral component of membrane	GO:0047262//polygalacturonate 4-alpha-galacturonosyltransferase activity
Chr01.g01369.m1	protein arginine n-methyltransferase	GO:0006355//regulation of transcription, DNA-templated; GO:0009909//regulation of flower development; GO:0010220//positive regulation of vernalization response; GO:0019918//peptidyl-arginine methylation, to symmetrical-dimethyl arginine; GO:0034969//histone arginine methylation	GO:0005634//nucleus; GO:0005829//cytosol	GO:0008469//histone-arginine N-methyltransferase activity
Chr01.g01370.m1	uncharacterized protein loc107474613 isoform x2	-	GO:0016021//integral component of membrane	-
Chr01.g01371.m1	glucan endo- -beta-glucosidase 5-like	GO:0005975//carbohydrate metabolic process	GO:0016021//integral component of membrane; GO:0046658//anchored component of plasma membrane	GO:0004553//hydrolase activity, hydrolyzing O-glycosyl compounds; GO:0030247//polysaccharide binding
Chr01.g01372.m1	ddb1- and cul4-associated factor-like protein	GO:0009793//embryo development ending in seed dormancy; GO:0009908//flower development; GO:0016567//protein ubiquitination; GO:0048366//leaf development	GO:0005634//nucleus	-
Chr01.g01373.m1	nbs-lrr type disease resistance protein	GO:0006952//defense response	-	GO:0043531//ADP binding
Chr01.g01374.m1	acetylglutamate chloroplastic	GO:0006526//arginine biosynthetic process; GO:0006561//proline biosynthetic process; GO:0016310//phosphorylation	GO:0005737//cytoplasm	GO:0003991//acetylglutamate kinase activity; GO:0004042//acetyl-CoA:L-glutamate N-acetyltransferase activity; GO:0034618//arginine binding
Chr01.g01380.m1	zinc finger	-	-	GO:0019825//oxygen binding; GO:0020037//heme binding
Chr01.g01381.m1	potassium channel kat3 protein	GO:0042391//regulation of membrane potential; GO:0071805//potassium ion transmembrane transport	GO:0005887//integral component of plasma membrane	GO:0005249//voltage-gated potassium channel activity
Chr01.g01384.m1	60s acidic ribosomal protein p0	GO:0002181//cytoplasmic translation; GO:0042254//ribosome biogenesis	GO:0022625//cytosolic large ribosomal subunit; GO:0030687//preribosome, large subunit precursor	GO:0003735//structural constituent of ribosome; GO:0070180//large ribosomal subunit rRNA binding
Chr01.g01386.m1	chy and ctchy and ring-type zinc finger protein	-	-	GO:0008270//zinc ion binding
Chr01.g01388.m1	uncharacterized protein loc101505233 isoform x1	-	-	GO:0008270//zinc ion binding
Chr01.g01390.m1	sulfate transporter-like protein	GO:0015689//molybdate ion transport	GO:0016021//integral component of membrane	GO:0015098//molybdate ion transmembrane transporter activity
Chr01.g01391.m1	syntaxin of plants protein	GO:0006886//intracellular protein transport; GO:0006888//endoplasmic reticulum to Golgi vesicle-mediated transport; GO:0006906//vesicle fusion; GO:0048278//vesicle docking	GO:0000139//Golgi membrane; GO:0016021//integral component of membrane; GO:0031201//SNARE complex	GO:0000149//SNARE binding; GO:0005484//SNAP receptor activity
Chr01.g01393.m1	polyribonucleotide nucleotidyltransferase mitochondrial	GO:0016070//RNA metabolic process	-	GO:0016740//transferase activity
Chr01.g01397.m1	peptidyl-prolyl cis-trans isomerase cyp95-like isoform x3	GO:0000413//protein peptidyl-prolyl isomerization; GO:0006457//protein folding	-	GO:0003755//peptidyl-prolyl cis-trans isomerase activity
Chr01.g01401.m1	embryo defective 2410 protein	-	GO:0016021//integral component of membrane	-
Chr01.g01402.m1	psbp domain-containing protein chloroplastic	GO:0015979//photosynthesis	GO:0009535//chloroplast thylakoid membrane; GO:0009654//photosystem II oxygen evolving complex; GO:0016021//integral component of membrane; GO:0019898//extrinsic component of membrane; GO:0031977//thylakoid lumen	GO:0005509//calcium ion binding
Chr01.g01403.m1	dnaj homolog subfamily b member 1	GO:0006457//protein folding	-	GO:0051082//unfolded protein binding
Chr01.g01404.m1	spoc domain transcription elongation factor s-	GO:0006351//transcription, DNA-templated; GO:0006414//translational elongation	-	GO:0003746//translation elongation factor activity
Chr01.g01405.m1	e3 ubiquitin-protein ligase at1g63170	GO:0043161//proteasome-mediated ubiquitin-dependent protein catabolic process	GO:0016020//membrane	GO:0046872//metal ion binding; GO:0061630//ubiquitin protein ligase activity
Chr01.g01407.m1	serine threonine protein phosphatase 2a 57 kda regulatory subunit b iota isoform-like	GO:0007165//signal transduction; GO:0043666//regulation of phosphoprotein phosphatase activity	GO:0000159//protein phosphatase type 2A complex	-
Chr01.g01408.m1	carboxy-terminal domain cyclin	-	GO:0005634//nucleus	-
Chr01.g01410.m1	protein tify 8	GO:0009611//response to wounding; GO:0031347//regulation of defense response; GO:1903507//negative regulation of nucleic acid-templated transcription; GO:2000022//regulation of jasmonic acid mediated signaling pathway	GO:0005634//nucleus	GO:0003714//transcription corepressor activity
Chr01.g01412.m1	polygalacturonate 4-alpha-galacturonosyltransferase	GO:0045489//pectin biosynthetic process; GO:0071555//cell wall organization	GO:0000139//Golgi membrane; GO:0005768//endosome; GO:0005774//vacuolar membrane; GO:0005802//trans-Golgi network	GO:0047262//polygalacturonate 4-alpha-galacturonosyltransferase activity
Chr01.g01418.m1	phosphatase 2c family protein	GO:0006470//protein dephosphorylation; GO:0050688//regulation of defense response to virus	GO:0005634//nucleus; GO:0005829//cytosol	GO:0004722//protein serine/threonine phosphatase activity; GO:0046872//metal ion binding
Chr01.g01419.m1	pleiotropic drug resistance protein 1-like	GO:0055085//transmembrane transport	GO:0005886//plasma membrane; GO:0016021//integral component of membrane	GO:0005524//ATP binding; GO:0042626//ATPase-coupled transmembrane transporter activity
Chr01.g01422.m1	probable 1-deoxy-d-xylulose-5-phosphate chloroplastic	GO:0016114//terpenoid biosynthetic process	-	GO:0008661//1-deoxy-D-xylulose-5-phosphate synthase activity
Chr01.g01423.m1	boron transporter 4-like	GO:0015698//inorganic anion transport; GO:0051453//regulation of intracellular pH; GO:0098656//anion transmembrane transport	GO:0005887//integral component of plasma membrane	GO:0005452//inorganic anion exchanger activity
Chr01.g01424.m1	potassium channel akt1-like	GO:0042391//regulation of membrane potential; GO:0071805//potassium ion transmembrane transport	GO:0005887//integral component of plasma membrane	GO:0005249//voltage-gated potassium channel activity
Chr01.g01425.m1	gtp-binding nuclear ran-like protein	GO:0006886//intracellular protein transport; GO:0006913//nucleocytoplasmic transport; GO:0007264//small GTPase mediated signal transduction	GO:0005634//nucleus	GO:0003924//GTPase activity; GO:0005525//GTP binding
Chr01.g01426.m1	gtp-binding nuclear ran-like protein	GO:0006886//intracellular protein transport; GO:0006913//nucleocytoplasmic transport; GO:0007264//small GTPase mediated signal transduction	GO:0005634//nucleus	GO:0003924//GTPase activity; GO:0005525//GTP binding
Chr01.g01427.m1	gtp-binding nuclear ran-like protein	GO:0006886//intracellular protein transport; GO:0006913//nucleocytoplasmic transport; GO:0007264//small GTPase mediated signal transduction	GO:0005634//nucleus	GO:0003924//GTPase activity; GO:0005525//GTP binding
Chr01.g01430.m1	peptidyl-prolyl cis-trans isomerase cyp95-like isoform x1	GO:0000413//protein peptidyl-prolyl isomerization; GO:0006457//protein folding	-	GO:0003755//peptidyl-prolyl cis-trans isomerase activity
Chr01.g01432.m1	acyl-protein thioesterase 2-like	GO:0002084//protein depalmitoylation	GO:0005737//cytoplasm	GO:0004622//lysophospholipase activity; GO:0008474//palmitoyl-(protein) hydrolase activity
Chr01.g01433.m1	zinc finger (ran-binding) family protein	-	-	GO:0008270//zinc ion binding
Chr01.g01436.m1	probable linoleate 9s-lipoxygenase 5	GO:0031408//oxylipin biosynthetic process; GO:0055114//oxidation-reduction process	-	GO:0016702//oxidoreductase activity, acting on single donors with incorporation of molecular oxygen, incorporation of two atoms of oxygen; GO:0046872//metal ion binding
Chr01.g01437.m1	uncharacterized protein loc101490613	-	GO:0016021//integral component of membrane	-
Chr01.g01439.m1	protein overexpressor of cationic peroxidase 3	GO:0006952//defense response; GO:0050789//regulation of biological process	-	-
Chr01.g01440.m1	probable metal-nicotianamine transporter ysl7	GO:0055085//transmembrane transport	GO:0016021//integral component of membrane	-
Chr01.g01441.m1	opt family oligopeptide transporter	GO:0055085//transmembrane transport	GO:0005886//plasma membrane; GO:0016021//integral component of membrane	-
Chr01.g01442.m1	protein overexpressor of cationic peroxidase 3	GO:0002229//defense response to oomycetes; GO:0009414//response to water deprivation; GO:0009682//induced systemic resistance; GO:0009787//regulation of abscisic acid-activated signaling pathway; GO:0010118//stomatal movement; GO:0050832//defense response to fungus; GO:2000022//regulation of jasmonic acid mediated signaling pathway; GO:2000071//regulation of defense response by callose deposition	GO:0005634//nucleus	GO:0003677//DNA binding
Chr01.g01443.m1	cellulose synthase a catalytic subunit 1	GO:0030244//cellulose biosynthetic process; GO:0071555//cell wall organization	GO:0005886//plasma membrane; GO:0016021//integral component of membrane	GO:0008270//zinc ion binding; GO:0016760//cellulose synthase (UDP-forming) activity
Chr01.g01444.m1	substrate carrier family protein	GO:0055085//transmembrane transport	GO:0016021//integral component of membrane	-
Chr01.g01446.m1	probable sugar phosphate phosphate translocator at5g25400	GO:0008643//carbohydrate transport	GO:0016021//integral component of membrane	-
Chr01.g01447.m1	uncharacterized protein loc104880556	GO:0044260//cellular macromolecule metabolic process; GO:0090304//nucleic acid metabolic process	-	GO:0097159//organic cyclic compound binding; GO:1901363//heterocyclic compound binding
Chr01.g01452.m1	dead-box atp-dependent rna helicase 56	GO:0000398//mRNA splicing, via spliceosome; GO:0006406//mRNA export from nucleus; GO:0006974//cellular response to DNA damage stimulus; GO:0010468//regulation of gene expression; GO:0010501//RNA secondary structure unwinding	GO:0005681//spliceosomal complex; GO:0016021//integral component of membrane	GO:0003676//nucleic acid binding; GO:0003724//RNA helicase activity; GO:0005524//ATP binding
Chr01.g01453.m1	chaperon protein	-	-	GO:0031072//heat shock protein binding; GO:0051082//unfolded protein binding
Chr01.g01455.m1	rna-dependent rna polymerase 6 isoform x2	GO:0001172//transcription, RNA-templated; GO:0009616//virus induced gene silencing; GO:0010267//production of ta-siRNAs involved in RNA interference; GO:0048366//leaf development; GO:0048440//carpel development; GO:0048544//recognition of pollen	GO:0005634//nucleus	GO:0000166//nucleotide binding; GO:0003968//RNA-directed 5'-3' RNA polymerase activity
Chr01.g01456.m1	ethylene-responsive transcription factor shine 2-like	GO:0006355//regulation of transcription, DNA-templated	GO:0005634//nucleus	GO:0003677//DNA binding; GO:0003700//DNA-binding transcription factor activity
Chr01.g01457.m1	phospholipase d alpha 1-like	GO:0016042//lipid catabolic process; GO:0046470//phosphatidylcholine metabolic process	GO:0016020//membrane	GO:0004630//phospholipase D activity; GO:0005509//calcium ion binding; GO:0070290//N-acylphosphatidylethanolamine-specific phospholipase D activity
Chr01.g01458.m1	phospholipase d alpha 1	GO:0016042//lipid catabolic process; GO:0046470//phosphatidylcholine metabolic process	GO:0016020//membrane	GO:0004630//phospholipase D activity; GO:0005509//calcium ion binding; GO:0016779//nucleotidyltransferase activity; GO:0070290//N-acylphosphatidylethanolamine-specific phospholipase D activity
Chr01.g01464.m1	g-type lectin s-receptor-like serine threonine-protein kinase sd2-5	GO:0006468//protein phosphorylation; GO:0050896//response to stimulus	GO:0005886//plasma membrane; GO:0016021//integral component of membrane	GO:0004674//protein serine/threonine kinase activity; GO:0005524//ATP binding; GO:0030246//carbohydrate binding; GO:0031625//ubiquitin protein ligase binding
Chr01.g01465.m1	g-type lectin s-receptor-like serine threonine-kinase sd2-5	GO:0006979//response to oxidative stress; GO:0018108//peptidyl-tyrosine phosphorylation; GO:0055114//oxidation-reduction process; GO:0098869//cellular oxidant detoxification	GO:0005886//plasma membrane; GO:0016021//integral component of membrane	GO:0004601//peroxidase activity; GO:0004674//protein serine/threonine kinase activity; GO:0004714//transmembrane receptor protein tyrosine kinase activity; GO:0005524//ATP binding; GO:0020037//heme binding; GO:0030246//carbohydrate binding; GO:0031625//ubiquitin protein ligase binding
Chr01.g01468.m1	peroxidase 64	GO:0043170//macromolecule metabolic process; GO:0044238//primary metabolic process	-	GO:0003824//catalytic activity
Chr01.g01470.m1	core-2 i-branching enzyme	-	GO:0016020//membrane	GO:0008375//acetylglucosaminyltransferase activity
Chr01.g01471.m1	clathrin assembly protein at2g25430	GO:0048268//clathrin coat assembly	GO:0030136//clathrin-coated vesicle	GO:0005545//1-phosphatidylinositol binding; GO:0030276//clathrin binding
Chr01.g01474.m1	auxin-responsive protein iaa29	GO:0006355//regulation of transcription, DNA-templated; GO:0009734//auxin-activated signaling pathway	GO:0005634//nucleus	-
Chr01.g01475.m1	udp-sugar transporter sqv-7	GO:0034219//carbohydrate transmembrane transport	GO:0016021//integral component of membrane	-
Chr01.g01477.m1	atp synthase subunit b chloroplastic	GO:0009735//response to cytokinin; GO:0015986//ATP synthesis coupled proton transport	GO:0009535//chloroplast thylakoid membrane; GO:0009941//chloroplast envelope; GO:0016021//integral component of membrane; GO:0045263//proton-transporting ATP synthase complex, coupling factor F(o)	GO:0015078//proton transmembrane transporter activity
Chr01.g01478.m1	adenine phosphoribosyltransferase-like protein	GO:0006168//adenine salvage; GO:0009116//nucleoside metabolic process	GO:0005737//cytoplasm	GO:0003999//adenine phosphoribosyltransferase activity
Chr01.g01479.m1	phox domain protein	GO:0006897//endocytosis; GO:0016050//vesicle organization	GO:0005768//endosome; GO:0019898//extrinsic component of membrane	GO:0035091//phosphatidylinositol binding
Chr01.g01483.m1	cgs1 mrna stability protein	GO:0016567//protein ubiquitination	GO:0000151//ubiquitin ligase complex	GO:0004842//ubiquitin-protein transferase activity; GO:0043130//ubiquitin binding
Chr01.g01484.m1	probable glycosyltransferase at5g25310	-	GO:0016021//integral component of membrane	GO:0016740//transferase activity
Chr01.g01485.m1	calcium-dependent lipid-binding ( domain) family protein	-	GO:0016021//integral component of membrane	GO:0008289//lipid binding
Chr01.g01488.m1	kunitz type trypsin inhibitor	GO:0010951//negative regulation of endopeptidase activity	-	GO:0004866//endopeptidase inhibitor activity; GO:0008233//peptidase activity
Chr01.g01489.m1	kunitz type trypsin inhibitor	GO:0010951//negative regulation of endopeptidase activity	-	GO:0004866//endopeptidase inhibitor activity; GO:0008233//peptidase activity
Chr01.g01490.m1	er membrane protein complex subunit 7 homolog	GO:0001676//long-chain fatty acid metabolic process	GO:0016021//integral component of membrane	GO:0004467//long-chain fatty acid-CoA ligase activity; GO:0030246//carbohydrate binding
Chr01.g01491.m1	cysteinyl-trna synthetase	GO:0006423//cysteinyl-tRNA aminoacylation	GO:0005739//mitochondrion; GO:0005829//cytosol; GO:0009507//chloroplast	GO:0004817//cysteine-tRNA ligase activity; GO:0005524//ATP binding
Chr01.g01492.m1	calcium-binding ef hand protein	-	-	GO:0005509//calcium ion binding
Chr01.g01494.m1	uncharacterized protein loc101505453	-	GO:0005886//plasma membrane; GO:0009506//plasmodesma; GO:0016021//integral component of membrane	-
Chr01.g01497.m1	spfh band 7 phb domain membrane-associated family protein	GO:0009877//nodulation; GO:0048364//root development; GO:0051819//induction by symbiont of tumor or growth in host	GO:0005901//caveola; GO:0016324//apical plasma membrane	-
Chr01.g01498.m1	spfh band 7 phb domain membrane-associated family protein	GO:0009877//nodulation; GO:0048364//root development; GO:0051819//induction by symbiont of tumor or growth in host	GO:0005901//caveola; GO:0016324//apical plasma membrane	-
Chr01.g01499.m1	spfh band 7 phb domain membrane-associated family protein	GO:0009877//nodulation; GO:0048364//root development; GO:0051819//induction by symbiont of tumor or growth in host	GO:0005901//caveola; GO:0016324//apical plasma membrane	-
Chr01.g01500.m1	spfh band 7 phb domain membrane-associated family protein	GO:0009877//nodulation; GO:0048364//root development; GO:0051819//induction by symbiont of tumor or growth in host	GO:0005901//caveola; GO:0016324//apical plasma membrane	-
Chr01.g01501.m1	spfh band 7 phb domain membrane-associated family protein	GO:0009877//nodulation; GO:0048364//root development; GO:0051819//induction by symbiont of tumor or growth in host	GO:0005901//caveola; GO:0016324//apical plasma membrane	-
Chr01.g01503.m1	class ii knotted-like homeobox protein	GO:0006355//regulation of transcription, DNA-templated	GO:0005634//nucleus	GO:0003677//DNA binding
Chr01.g01505.m1	class ii knotted-like homeobox protein	GO:0006355//regulation of transcription, DNA-templated	GO:0005634//nucleus	GO:0003677//DNA binding
Chr01.g01507.m1	non-lysosomal glucosylceramidase	GO:0006680//glucosylceramide catabolic process	GO:0005794//Golgi apparatus; GO:0016020//membrane	GO:0004348//glucosylceramidase activity
Chr01.g01508.m1	probable receptor-like protein kinase at1g80640 isoform x1	GO:0006468//protein phosphorylation	GO:0016021//integral component of membrane	GO:0004674//protein serine/threonine kinase activity; GO:0005524//ATP binding
Chr01.g01509.m1	protein pplz02	GO:0006355//regulation of transcription, DNA-templated	GO:0005634//nucleus	GO:0003677//DNA binding; GO:0003700//DNA-binding transcription factor activity
Chr01.g01510.m1	uridine kinase-like protein 3	GO:0006206//pyrimidine nucleobase metabolic process; GO:0016310//phosphorylation; GO:0044206//UMP salvage; GO:0044211//CTP salvage	GO:0005829//cytosol	GO:0004849//uridine kinase activity; GO:0005524//ATP binding; GO:0016757//transferase activity, transferring glycosyl groups
Chr01.g01514.m1	two-component response regulator arr12	GO:0000160//phosphorelay signal transduction system; GO:0006355//regulation of transcription, DNA-templated	GO:0005634//nucleus	GO:0003677//DNA binding; GO:0003700//DNA-binding transcription factor activity
Chr01.g01515.m1	chd3-type chromatin-remodeling factor pickle protein	GO:0008283//cell population proliferation; GO:0009733//response to auxin; GO:0009736//cytokinin-activated signaling pathway; GO:0009739//response to gibberellin; GO:0009788//negative regulation of abscisic acid-activated signaling pathway; GO:0045892//negative regulation of transcription, DNA-templated; GO:2000023//regulation of lateral root development	GO:0005634//nucleus	GO:0003677//DNA binding; GO:0005506//iron ion binding; GO:0005524//ATP binding; GO:0008270//zinc ion binding; GO:0016740//transferase activity; GO:0016818//hydrolase activity, acting on acid anhydrides, in phosphorus-containing anhydrides
Chr01.g01516.m1	probable ccr4-associated factor 1 homolog 7	GO:0000288//nuclear-transcribed mRNA catabolic process, deadenylation-dependent decay; GO:0090503//RNA phosphodiester bond hydrolysis, exonucleolytic	GO:0005634//nucleus; GO:0030014//CCR4-NOT complex	GO:0000175//3'-5'-exoribonuclease activity; GO:0003676//nucleic acid binding
Chr01.g01517.m1	chaperone protein mitochondrial	GO:0009408//response to heat; GO:0016485//protein processing	GO:0005737//cytoplasm	GO:0005524//ATP binding
Chr01.g01518.m1	armadillo beta-catenin-like repeat protein	-	GO:0005634//nucleus; GO:0005737//cytoplasm	-
Chr01.g01519.m1	stromal cell-derived factor 2-like protein	GO:0000032//cell wall mannoprotein biosynthetic process; GO:0007275//multicellular organism development; GO:0035269//protein O-linked mannosylation; GO:0042742//defense response to bacterium; GO:0044845//chain elongation of O-linked mannose residue; GO:0050832//defense response to fungus; GO:0052033//obsolete pathogen-associated molecular pattern dependent induction by symbiont of host innate imm…	GO:0016021//integral component of membrane; GO:0031502//dolichyl-phosphate-mannose-protein mannosyltransferase complex	GO:0004169//dolichyl-phosphate-mannose-protein mannosyltransferase activity
Chr01.g01523.m1	transcription initiation factor tfiid subunit 5	GO:0006355//regulation of transcription, DNA-templated; GO:0006413//translational initiation	GO:0005634//nucleus	GO:0003743//translation initiation factor activity
Chr01.g01524.m1	wrky family transcription factor	GO:0006355//regulation of transcription, DNA-templated	-	GO:0003700//DNA-binding transcription factor activity; GO:0043565//sequence-specific DNA binding
Chr01.g01526.m1	chorismate mutase	GO:0009073//aromatic amino acid family biosynthetic process; GO:0046417//chorismate metabolic process	-	GO:0004106//chorismate mutase activity
Chr01.g01527.m1	dna-directed rna polymerases iv and v subunit 2-like	GO:0006360//transcription by RNA polymerase I	GO:0005736//RNA polymerase I complex	GO:0001054//RNA polymerase I activity; GO:0003677//DNA binding; GO:0032549//ribonucleoside binding
Chr01.g01528.m1	phospholipase d z-like	-	GO:0016021//integral component of membrane	GO:0003824//catalytic activity
Chr01.g01530.m1	transmembrane 9 superfamily member 4	-	GO:0016021//integral component of membrane	-
Chr01.g01531.m1	early nodulin-like protein 1	-	GO:0016021//integral component of membrane; GO:0046658//anchored component of plasma membrane	GO:0009055//electron transfer activity
Chr01.g01534.m1	pentatricopeptide repeat-containing protein chloroplastic	GO:0009733//response to auxin	GO:0016021//integral component of membrane	GO:0008568//microtubule-severing ATPase activity
Chr01.g01535.m1	atp-dependent dna helicase	GO:0009987//cellular process	-	GO:0016787//hydrolase activity
Chr01.g01536.m1	probable protein phosphatase 2c 60	GO:0006470//protein dephosphorylation	GO:0016021//integral component of membrane	GO:0004722//protein serine/threonine phosphatase activity; GO:0046872//metal ion binding
Chr01.g01538.m1	tsi1-interacting protein tsip1	-	-	GO:0031072//heat shock protein binding; GO:0051082//unfolded protein binding
Chr01.g01539.m1	protein tic chloroplastic	GO:0045036//protein targeting to chloroplast; GO:0055114//oxidation-reduction process	GO:0009706//chloroplast inner membrane; GO:0016021//integral component of membrane	GO:0010277//chlorophyllide a oxygenase [overall] activity; GO:0046872//metal ion binding; GO:0051537//2 iron, 2 sulfur cluster binding
Chr01.g01540.m1	lariat debranching enzyme	GO:0000398//mRNA splicing, via spliceosome; GO:0090502//RNA phosphodiester bond hydrolysis, endonucleolytic	GO:0005634//nucleus	GO:0008419//RNA lariat debranching enzyme activity
Chr01.g01541.m1	peroxidase family protein	GO:0006979//response to oxidative stress; GO:0009664//plant-type cell wall organization; GO:0042744//hydrogen peroxide catabolic process; GO:0055114//oxidation-reduction process; GO:0098869//cellular oxidant detoxification	GO:0005576//extracellular region; GO:0009505//plant-type cell wall; GO:0016021//integral component of membrane	GO:0004601//peroxidase activity; GO:0020037//heme binding; GO:0046872//metal ion binding
Chr01.g01544.m1	domain kinase	GO:0016310//phosphorylation	-	GO:0016301//kinase activity
Chr01.g01545.m1	probable protein phosphatase 2c 59	GO:0006470//protein dephosphorylation	GO:0016021//integral component of membrane	GO:0004722//protein serine/threonine phosphatase activity; GO:0046872//metal ion binding
Chr01.g01546.m1	zinc finger protein constans-like 4-like	GO:0009416//response to light stimulus; GO:0009909//regulation of flower development	GO:0005634//nucleus	GO:0008270//zinc ion binding
Chr01.g01547.m1	transmembrane protein	-	GO:0016021//integral component of membrane	-
Chr01.g01549.m1	uncharacterized protein chloroplastic	GO:0055114//oxidation-reduction process; GO:1901006//ubiquinone-6 biosynthetic process	GO:0005886//plasma membrane	GO:0003954//NADH dehydrogenase activity
Chr01.g01551.m1	glutamate receptor -like	GO:0006811//ion transport; GO:0035235//ionotropic glutamate receptor signaling pathway	GO:0016021//integral component of membrane	GO:0004970//ionotropic glutamate receptor activity
Chr01.g01552.m1	glutamate receptor -like	GO:0006811//ion transport; GO:0035235//ionotropic glutamate receptor signaling pathway	GO:0016021//integral component of membrane	GO:0004970//ionotropic glutamate receptor activity
Chr01.g01553.m1	glutamate receptor -like	GO:0006811//ion transport; GO:0035235//ionotropic glutamate receptor signaling pathway	GO:0016021//integral component of membrane	GO:0004970//ionotropic glutamate receptor activity
Chr01.g01554.m1	glutamate receptor -like	GO:0006811//ion transport; GO:0035235//ionotropic glutamate receptor signaling pathway	GO:0016021//integral component of membrane	GO:0004970//ionotropic glutamate receptor activity
Chr01.g01556.m1	glutamate receptor -like	GO:0006811//ion transport; GO:0035235//ionotropic glutamate receptor signaling pathway	GO:0016021//integral component of membrane	GO:0004970//ionotropic glutamate receptor activity
Chr01.g01558.m1	glutamate receptor -like	GO:0006811//ion transport; GO:0035235//ionotropic glutamate receptor signaling pathway	GO:0016021//integral component of membrane	GO:0004970//ionotropic glutamate receptor activity
Chr01.g01560.m1	peroxidase 64	GO:0006259//DNA metabolic process	-	GO:0016740//transferase activity
Chr01.g01561.m1	histidine kinase 5-like	GO:0000160//phosphorelay signal transduction system; GO:0018106//peptidyl-histidine phosphorylation; GO:0023014//signal transduction by protein phosphorylation	GO:0005622//intracellular	GO:0000155//phosphorelay sensor kinase activity
Chr01.g01564.m1	3-ketoacyl- synthase 10	GO:0006633//fatty acid biosynthetic process	GO:0005783//endoplasmic reticulum; GO:0016021//integral component of membrane	GO:0016747//transferase activity, transferring acyl groups other than amino-acyl groups
Chr01.g01568.m1	dna cross-link repair protein snm1	GO:0006303//double-strand break repair via nonhomologous end joining; GO:0031848//protection from non-homologous end joining at telomere; GO:0036297//interstrand cross-link repair; GO:0055114//oxidation-reduction process; GO:0090305//nucleic acid phosphodiester bond hydrolysis	GO:0000784//nuclear chromosome, telomeric region	GO:0003684//damaged DNA binding; GO:0018664//benzoate 4-monooxygenase activity; GO:0035312//5'-3' exodeoxyribonuclease activity
Chr01.g01569.m1	3beta-hydroxysteroid-dehydrogenase decarboxylase	GO:0006694//steroid biosynthetic process; GO:0055114//oxidation-reduction process	GO:0005789//endoplasmic reticulum membrane; GO:0016021//integral component of membrane	GO:0003854//3-beta-hydroxy-delta5-steroid dehydrogenase activity
Chr01.g01570.m1	eukaryotic translation initiation factor 3 subunit b	GO:0001731//formation of translation preinitiation complex; GO:0006446//regulation of translational initiation	GO:0005852//eukaryotic translation initiation factor 3 complex; GO:0016282//eukaryotic 43S preinitiation complex; GO:0033290//eukaryotic 48S preinitiation complex	GO:0000166//nucleotide binding; GO:0003743//translation initiation factor activity; GO:0031369//translation initiation factor binding
Chr01.g01572.m1	brct domain dna repair protein	-	-	GO:0016853//isomerase activity
Chr01.g01573.m1	pentatricopeptide repeat-containing protein at4g33170	-	-	GO:0008270//zinc ion binding
Chr01.g01574.m1	endoribonuclease dicer-like protein	GO:0030422//production of siRNA involved in RNA interference; GO:0090502//RNA phosphodiester bond hydrolysis, endonucleolytic	GO:0005634//nucleus; GO:0005737//cytoplasm; GO:0016442//RISC complex	GO:0003677//DNA binding; GO:0003723//RNA binding; GO:0004525//ribonuclease III activity; GO:0005524//ATP binding
Chr01.g01576.m1	copper transporter -like	GO:0035434//copper ion transmembrane transport	GO:0016021//integral component of membrane	GO:0005375//copper ion transmembrane transporter activity
Chr01.g01577.m1	serine threonine-protein kinase at5g01020-like	GO:0006468//protein phosphorylation	-	GO:0004672//protein kinase activity; GO:0005524//ATP binding
Chr01.g01578.m1	transcription factor bim2-like protein	-	-	GO:0046983//protein dimerization activity
Chr01.g01579.m1	alpha beta fold hydrolase	-	-	GO:0047372//acylglycerol lipase activity
Chr01.g01580.m1	guanine nucleotide-binding protein alpha-1 subunit isoform x1	GO:0007186//G protein-coupled receptor signaling pathway; GO:0034260//negative regulation of GTPase activity	-	GO:0003924//GTPase activity; GO:0004871//obsolete signal transducer activity; GO:0005095//GTPase inhibitor activity; GO:0005525//GTP binding; GO:0016247//channel regulator activity; GO:0031683//G-protein beta/gamma-subunit complex binding; GO:0046872//metal ion binding
Chr01.g01581.m1	glycosyl hydrolase family 9 protein	GO:0030245//cellulose catabolic process	GO:0016021//integral component of membrane	GO:0008810//cellulase activity
Chr01.g01584.m1	myosin family xi heavy chain	-	GO:0016459//myosin complex	GO:0003774//motor activity; GO:0003779//actin binding; GO:0005524//ATP binding
Chr01.g01585.m1	copper-transporting atpase	GO:0035434//copper ion transmembrane transport	GO:0005887//integral component of plasma membrane; GO:0009535//chloroplast thylakoid membrane	GO:0000166//nucleotide binding; GO:0043682//copper transmembrane transporter activity, phosphorylative mechanism; GO:0046872//metal ion binding
Chr01.g01586.m1	nad h-quinone oxidoreductase subunit chloroplastic	-	GO:0009535//chloroplast thylakoid membrane; GO:0010598//NAD(P)H dehydrogenase complex (plastoquinone); GO:0016021//integral component of membrane	-
Chr01.g01587.m1	yggt family protein	-	GO:0016020//membrane	-
Chr01.g01588.m1	uncharacterized protein loc101500973	-	GO:0016021//integral component of membrane	-
Chr01.g01589.m1	ferredoxin-like protein	-	GO:0016021//integral component of membrane	-
Chr01.g01590.m1	uncharacterized protein loc101501607	-	-	GO:0051087//chaperone binding
Chr01.g01593.m1	mechanosensitive ion channel family protein	GO:0006820//anion transport; GO:0034220//ion transmembrane transport; GO:0050982//detection of mechanical stimulus	GO:0005886//plasma membrane; GO:0016021//integral component of membrane	GO:0008381//mechanosensitive ion channel activity
Chr01.g01594.m1	nad h-quinone oxidoreductase subunit chloroplastic	-	GO:0009535//chloroplast thylakoid membrane; GO:0010598//NAD(P)H dehydrogenase complex (plastoquinone); GO:0016021//integral component of membrane	-
Chr01.g01595.m1	glycerol-3-phosphate dehydrogenase mitochondrial	GO:0006072//glycerol-3-phosphate metabolic process; GO:0055114//oxidation-reduction process	GO:0009331//glycerol-3-phosphate dehydrogenase complex	GO:0052591//sn-glycerol-3-phosphate:ubiquinone-8 oxidoreductase activity
Chr01.g01597.m1	protein mor1-like isoform x1	GO:0006886//intracellular protein transport	GO:0005622//intracellular	-
Chr01.g01598.m1	microtubule organization protein	GO:0006886//intracellular protein transport	GO:0005622//intracellular	GO:0004462//lactoylglutathione lyase activity
Chr01.g01599.m1	heat shock amino-terminal domain	-	GO:0009535//chloroplast thylakoid membrane; GO:0010598//NAD(P)H dehydrogenase complex (plastoquinone); GO:0016021//integral component of membrane	-
Chr01.g01600.m1	mechanosensitive ion channel family protein	GO:0006820//anion transport; GO:0034220//ion transmembrane transport; GO:0050982//detection of mechanical stimulus	GO:0005886//plasma membrane; GO:0016021//integral component of membrane	GO:0008381//mechanosensitive ion channel activity
Chr01.g01601.m1	heat shock amino-terminal domain	-	GO:0009535//chloroplast thylakoid membrane; GO:0010598//NAD(P)H dehydrogenase complex (plastoquinone); GO:0016021//integral component of membrane	-
Chr01.g01602.m1	thermospermine synthase acaulis5	GO:0006596//polyamine biosynthetic process	GO:0005737//cytoplasm	GO:0004766//spermidine synthase activity; GO:0010487//thermospermine synthase activity
Chr01.g01603.m1	ultraviolet-b-repressible protein	GO:0015979//photosynthesis	GO:0009523//photosystem II; GO:0016021//integral component of membrane	-
Chr01.g01604.m1	mechanosensitive ion channel family protein	GO:0055085//transmembrane transport	GO:0016021//integral component of membrane	-
Chr01.g01605.m1	mechanosensitive ion channel family protein	GO:0006820//anion transport; GO:0034220//ion transmembrane transport; GO:0050982//detection of mechanical stimulus	GO:0005886//plasma membrane; GO:0016021//integral component of membrane	GO:0008381//mechanosensitive ion channel activity
Chr01.g01606.m1	serine threonine kinase family protein	GO:0000186//activation of MAPKK activity	GO:0005622//intracellular	GO:0004709//MAP kinase kinase kinase activity; GO:0005524//ATP binding
Chr01.g01610.m1	nitrilase cyanide hydratase and apolipoprotein n-acyltransferase family partial	GO:0006107//oxaloacetate metabolic process; GO:0006108//malate metabolic process; GO:0006807//nitrogen compound metabolic process	GO:0005829//cytosol; GO:0009570//chloroplast stroma	GO:0008270//zinc ion binding; GO:0016746//transferase activity, transferring acyl groups; GO:0050152//omega-amidase activity
Chr01.g01612.m1	uncharacterized membrane protein	-	GO:0016021//integral component of membrane	-
Chr01.g01615.m1	solute carrier family 25 member 44	GO:0006412//translation; GO:0055085//transmembrane transport	GO:0016021//integral component of membrane	GO:0003735//structural constituent of ribosome
Chr01.g01616.m1	kda class ii heat shock	-	GO:0005737//cytoplasm	-
Chr01.g01617.m1	probable 28s rrna (cytosine-c )-methyltransferase	GO:0032259//methylation	-	GO:0008168//methyltransferase activity
Chr01.g01618.m1	probable wrky transcription factor 50	GO:0006355//regulation of transcription, DNA-templated	-	GO:0003700//DNA-binding transcription factor activity; GO:0043565//sequence-specific DNA binding
Chr01.g01619.m1	-coclaurine n-methyltransferase	GO:0008610//lipid biosynthetic process; GO:0032259//methylation	GO:0005768//endosome; GO:0005774//vacuolar membrane; GO:0005802//trans-Golgi network	GO:0008825//cyclopropane-fatty-acyl-phospholipid synthase activity
Chr01.g01620.m1	aminopeptidase m1 isoform x2	GO:0006508//proteolysis; GO:0043171//peptide catabolic process	GO:0005829//cytosol; GO:0005886//plasma membrane	GO:0008270//zinc ion binding; GO:0010013//N-1-naphthylphthalamic acid binding; GO:0042277//peptide binding; GO:0070006//metalloaminopeptidase activity
Chr01.g01621.m1	protein phosphatase 2c 77-like	GO:0006470//protein dephosphorylation	-	GO:0004722//protein serine/threonine phosphatase activity; GO:0046872//metal ion binding
Chr01.g01622.m1	agc kinase	GO:0018105//peptidyl-serine phosphorylation; GO:0035556//intracellular signal transduction	GO:0005622//intracellular	GO:0004674//protein serine/threonine kinase activity; GO:0005524//ATP binding
Chr01.g01623.m1	rna recognition motif	GO:0000398//mRNA splicing, via spliceosome	GO:0016021//integral component of membrane	GO:0000166//nucleotide binding; GO:0035614//snRNA stem-loop binding
Chr01.g01624.m1	adenine nucleotide alpha hydrolase-like domain kinase	GO:0006468//protein phosphorylation	-	GO:0004672//protein kinase activity; GO:0005524//ATP binding; GO:0016787//hydrolase activity
Chr01.g01628.m1	uncharacterized protein loc101499587	-	GO:0016020//membrane	-
Chr01.g01629.m1	grave disease carrier protein	GO:0006412//translation; GO:0035349//coenzyme A transmembrane transport	GO:0005739//mitochondrion; GO:0016021//integral component of membrane	GO:0003735//structural constituent of ribosome; GO:0015228//coenzyme A transmembrane transporter activity
Chr01.g01631.m1	cytochrome p450 711a1-like	GO:0055114//oxidation-reduction process	GO:0016021//integral component of membrane	GO:0004497//monooxygenase activity; GO:0005506//iron ion binding; GO:0016705//oxidoreductase activity, acting on paired donors, with incorporation or reduction of molecular oxygen; GO:0020037//heme binding
Chr01.g01632.m1	heat shock factor protein hsf30	GO:0001666//response to hypoxia; GO:0010286//heat acclimation; GO:0034620//cellular response to unfolded protein; GO:0045893//positive regulation of transcription, DNA-templated	GO:0005634//nucleus	GO:0003700//DNA-binding transcription factor activity; GO:0043565//sequence-specific DNA binding; GO:0000976//transcription regulatory region sequence-specific DNA binding
Chr01.g01635.m1	glutaredoxin-c1 protein	GO:0045454//cell redox homeostasis; GO:0055114//oxidation-reduction process	GO:0005623//obsolete cell	GO:0009055//electron transfer activity; GO:0015035//protein disulfide oxidoreductase activity
Chr01.g01636.m1	probable carrier protein at5g56450	GO:0006412//translation; GO:0015867//ATP transport; GO:0048653//anther development; GO:0055085//transmembrane transport	GO:0005743//mitochondrial inner membrane; GO:0016021//integral component of membrane	GO:0003735//structural constituent of ribosome; GO:0005347//ATP transmembrane transporter activity
Chr01.g01637.m1	atp-dependent zinc metalloprotease ftsh protein	-	GO:0016020//membrane	GO:0008237//metallopeptidase activity
Chr01.g01638.m1	atp-dependent zinc metalloprotease ftsh protein	GO:0006508//proteolysis	GO:0016020//membrane	GO:0004222//metalloendopeptidase activity; GO:0005524//ATP binding
Chr01.g01639.m1	chaperonin cpn60-like protein	-	GO:0005886//plasma membrane; GO:0016021//integral component of membrane	-
Chr01.g01640.m1	alkaline phytoceramidase	GO:0006672//ceramide metabolic process	GO:0016021//integral component of membrane	GO:0016811//hydrolase activity, acting on carbon-nitrogen (but not peptide) bonds, in linear amides
Chr01.g01641.m1	zinc transporter chloroplastic-like isoform x1	GO:0071577//zinc ion transmembrane transport	GO:0016021//integral component of membrane	GO:0005385//zinc ion transmembrane transporter activity
Chr01.g01644.m1	myb-like transcription factor family protein	GO:0006355//regulation of transcription, DNA-templated	GO:0005634//nucleus	GO:0003677//DNA binding
Chr01.g01645.m1	nadh dehydrogenase	GO:0055114//oxidation-reduction process	GO:0005747//mitochondrial respiratory chain complex I	GO:0008137//NADH dehydrogenase (ubiquinone) activity; GO:0008270//zinc ion binding; GO:0048038//quinone binding; GO:0051539//4 iron, 4 sulfur cluster binding
Chr01.g01646.m1	rna-binding kh domain protein	-	-	GO:0003723//RNA binding
Chr01.g01647.m1	ferrochelatase- chloroplastic	GO:0006783//heme biosynthetic process	GO:0016021//integral component of membrane	GO:0004325//ferrochelatase activity
Chr01.g01648.m1	uncharacterized protein loc101514695	GO:0045739//positive regulation of DNA repair	GO:0070531//BRCA1-A complex; GO:0070552//BRISC complex	-
Chr01.g01650.m1	vacuolar-processing enzyme	GO:0006624//vacuolar protein processing; GO:0051603//proteolysis involved in cellular protein catabolic process	GO:0005773//vacuole	GO:0004197//cysteine-type endopeptidase activity
Chr01.g01651.m1	helix loop helix dna-binding domain protein	-	-	GO:0005488//binding
Chr01.g01653.m1	histone -like	-	GO:0005694//chromosome; GO:0016020//membrane	GO:0005488//binding
Chr01.g01654.m1	ruvb-like protein 1	GO:0006355//regulation of transcription, DNA-templated; GO:0032508//DNA duplex unwinding	GO:0005634//nucleus	GO:0005524//ATP binding; GO:0043139//5'-3' DNA helicase activity
Chr01.g01655.m1	carboxyl-terminal peptidase	-	GO:0016021//integral component of membrane	-
Chr01.g01656.m1	carboxyl-terminal peptidase	-	GO:0016020//membrane	-
Chr01.g01657.m1	patatin group a-3	GO:0016042//lipid catabolic process	GO:0005737//cytoplasm; GO:0016020//membrane	GO:0004620//phospholipase activity; GO:0047372//acylglycerol lipase activity
Chr01.g01658.m1	carboxyl-terminal peptidase	-	GO:0016020//membrane	-
Chr01.g01660.m1	carboxyl-terminal peptidase	-	GO:0016021//integral component of membrane	-
Chr01.g01661.m1	carboxyl-terminal peptidase	-	GO:0016021//integral component of membrane	-
Chr01.g01663.m1	zinc finger ccch domain-containing protein 20-like	GO:0061157//mRNA destabilization	GO:0005737//cytoplasm	GO:0003677//DNA binding; GO:0003727//single-stranded RNA binding; GO:0046872//metal ion binding
Chr01.g01664.m1	uncharacterized protein loc101490177	GO:0045493//xylan catabolic process	-	GO:0031176//endo-1,4-beta-xylanase activity
Chr01.g01665.m1	homeobox associated leucine zipper protein	GO:0006355//regulation of transcription, DNA-templated	GO:0005634//nucleus	GO:0003700//DNA-binding transcription factor activity; GO:0043565//sequence-specific DNA binding
Chr01.g01667.m1	branched-chain amino acid aminotransferase	GO:0009081//branched-chain amino acid metabolic process	GO:0016021//integral component of membrane	GO:0052654//L-leucine transaminase activity; GO:0052655//L-valine transaminase activity; GO:0052656//L-isoleucine transaminase activity
Chr01.g01669.m1	csc1-like protein rxw8 isoform x1	-	GO:0016021//integral component of membrane	-
Chr01.g01672.m1	uncharacterized protein loc106762670 isoform x1	-	GO:0016021//integral component of membrane	-
Chr01.g01673.m1	squalene monooxygenase	GO:0055114//oxidation-reduction process	GO:0016021//integral component of membrane	GO:0004506//squalene monooxygenase activity; GO:0050660//flavin adenine dinucleotide binding
Chr01.g01674.m1	transposon tx1 uncharacterized	-	-	GO:0003824//catalytic activity
Chr01.g01675.m1	probable xyloglucan glycosyltransferase 12	-	GO:0016021//integral component of membrane	GO:0016740//transferase activity
Chr01.g01676.m1	ap2-like ethylene-responsive transcription factor ant	GO:0006355//regulation of transcription, DNA-templated; GO:0007275//multicellular organism development	GO:0005634//nucleus	GO:0003677//DNA binding; GO:0003700//DNA-binding transcription factor activity
Chr01.g01679.m1	ulp1 protease carboxy-terminal domain protein	-	-	GO:0008233//peptidase activity
Chr01.g01682.m1	rna-binding protein 1-like	-	-	GO:0000166//nucleotide binding; GO:0003727//single-stranded RNA binding
Chr01.g01688.m1	uncharacterized protein tcm_034666	-	GO:0016021//integral component of membrane	-
Chr01.g01689.m1	protein phloem protein 2-like a10 isoform x1	-	GO:0016021//integral component of membrane	-
Chr01.g01692.m1	lecithin-cholesterol acyltransferase-like 1	GO:0006629//lipid metabolic process	GO:0016021//integral component of membrane	GO:0004622//lysophospholipase activity; GO:0008374//O-acyltransferase activity
Chr01.g01694.m1	calcium-transporting atpase endoplasmic reticulum-type	GO:0006874//cellular calcium ion homeostasis; GO:0048364//root development; GO:0055071//manganese ion homeostasis; GO:0070588//calcium ion transmembrane transport; GO:0071421//manganese ion transmembrane transport	GO:0005768//endosome; GO:0005802//trans-Golgi network; GO:0005887//integral component of plasma membrane	GO:0005388//calcium transmembrane transporter activity, phosphorylative mechanism; GO:0005524//ATP binding; GO:0015410//manganese transmembrane transporter activity, phosphorylative mechanism; GO:0046872//metal ion binding
Chr01.g01696.m1	uncharacterized protein loc101498288 isoform x2	-	GO:0044464//obsolete cell part	-
Chr01.g01697.m1	heptahelical transmembrane protein 4-like isoform x1	GO:0009725//response to hormone	GO:0016021//integral component of membrane	-
Chr01.g01698.m1	nucleobase-ascorbate transporter 10	GO:0055085//transmembrane transport	GO:0016021//integral component of membrane	GO:0005215//transporter activity
Chr01.g01699.m1	copia protein isoform x1	GO:0006310//DNA recombination; GO:0022900//electron transport chain	GO:0009536//plastid	GO:0003677//DNA binding; GO:0004601//peroxidase activity; GO:0009055//electron transfer activity
Chr01.g01701.m1	f-box protein skip23-like	GO:0009987//cellular process	-	-
Chr01.g01703.m1	pollen-specific protein sf3	GO:0051017//actin filament bundle assembly	GO:0005886//plasma membrane	GO:0008270//zinc ion binding; GO:0051015//actin filament binding
Chr01.g01704.m1	uncharacterized protein loc101509630	-	GO:0016020//membrane	-
Chr01.g01705.m1	dna excision repair protein ercc-8	GO:0016573//histone acetylation	-	GO:0004402//histone acetyltransferase activity
Chr01.g01706.m1	ring fyve phd zinc finger protein	-	-	GO:0008080//N-acetyltransferase activity; GO:0008270//zinc ion binding
Chr01.g01707.m1	protein arginine n-methyltransferase	GO:0006355//regulation of transcription, DNA-templated; GO:0019918//peptidyl-arginine methylation, to symmetrical-dimethyl arginine	GO:0005634//nucleus; GO:0005829//cytosol	GO:0008469//histone-arginine N-methyltransferase activity
Chr01.g01708.m1	histone -like protein	-	GO:0043229//intracellular organelle	-
Chr01.g01709.m1	interferon-related developmental regulator-like protein	GO:0009651//response to salt stress	GO:0005634//nucleus; GO:0005737//cytoplasm; GO:0016021//integral component of membrane	-
Chr01.g01710.m1	carboxy-terminal domain cyclin	-	GO:0005634//nucleus	-
Chr01.g01711.m1	calcium-transporting atpase chloroplastic	GO:0070588//calcium ion transmembrane transport	GO:0005887//integral component of plasma membrane; GO:0043231//intracellular membrane-bounded organelle	GO:0005388//calcium transmembrane transporter activity, phosphorylative mechanism; GO:0005516//calmodulin binding; GO:0005524//ATP binding; GO:0046872//metal ion binding
Chr01.g01712.m1	proline-rich receptor-like protein kinase perk1	-	GO:0016020//membrane	GO:0004672//protein kinase activity
Chr01.g01713.m1	u-box domain-containing protein 4-like	-	-	GO:0016874//ligase activity
Chr01.g01715.m1	transcription factor bhlh85	GO:0006366//transcription by RNA polymerase II	GO:0005634//nucleus	GO:0001046//core promoter sequence-specific DNA binding; GO:0001228//DNA-binding transcription activator activity, RNA polymerase II-specific; GO:0046983//protein dimerization activity
Chr01.g01717.m1	adeninephosphoribosyl transferase	GO:0006168//adenine salvage; GO:0009116//nucleoside metabolic process	GO:0005737//cytoplasm	GO:0003999//adenine phosphoribosyltransferase activity
Chr01.g01718.m1	kruppel-like zinc finger protein	GO:0010200//response to chitin	GO:0005634//nucleus	GO:0003700//DNA-binding transcription factor activity; GO:0043565//sequence-specific DNA binding; GO:0000976//transcription regulatory region sequence-specific DNA binding; GO:0046872//metal ion binding
Chr01.g01719.m1	subtilisin-like protease	GO:0006352//DNA-templated transcription, initiation; GO:0006413//translational initiation; GO:0006508//proteolysis	GO:0005618//cell wall; GO:0005669//transcription factor TFIID complex	GO:0003743//translation initiation factor activity; GO:0004252//serine-type endopeptidase activity; GO:0046982//protein heterodimerization activity
Chr01.g01720.m1	protein arginine n-methyltransferase 2	GO:0032259//methylation; GO:0046498//S-adenosylhomocysteine metabolic process; GO:0046500//S-adenosylmethionine metabolic process	GO:0005634//nucleus; GO:0005737//cytoplasm	GO:0008757//S-adenosylmethionine-dependent methyltransferase activity
Chr01.g01721.m1	syntaxin amino-terminal protein	GO:0006886//intracellular protein transport; GO:0006906//vesicle fusion; GO:0048193//Golgi vesicle transport; GO:0048278//vesicle docking	GO:0012505//endomembrane system; GO:0016021//integral component of membrane; GO:0031201//SNARE complex	GO:0000149//SNARE binding; GO:0005484//SNAP receptor activity
Chr01.g01722.m1	cytochrome b5	-	GO:0016021//integral component of membrane	GO:0020037//heme binding; GO:0046872//metal ion binding
Chr01.g01723.m1	3-oxo-delta( )-steroid 5-beta-reductase-like protein	-	-	GO:0003824//catalytic activity; GO:0050662//obsolete coenzyme binding
Chr01.g01724.m1	3-oxo-delta( )-steroid 5-beta-reductase-like protein	-	-	GO:0003824//catalytic activity; GO:0050662//obsolete coenzyme binding
Chr01.g01725.m1	3-oxo-delta( )-steroid 5-beta-reductase-like protein	-	-	GO:0003824//catalytic activity; GO:0050662//obsolete coenzyme binding
Chr01.g01730.m1	metal transporter nramp2-like	GO:0006810//transport	GO:0016021//integral component of membrane	GO:0005215//transporter activity
Chr01.g01731.m1	agamous-like mads-box protein agl104	GO:0006355//regulation of transcription, DNA-templated	GO:0005634//nucleus	GO:0003677//DNA binding; GO:0046983//protein dimerization activity
Chr01.g01734.m1	carboxy-terminal domain cyclin	-	GO:0005634//nucleus	-
Chr01.g01735.m1	carboxy-terminal domain cyclin	-	GO:0005634//nucleus	-
Chr01.g01736.m1	carboxy-terminal domain cyclin	-	GO:0005634//nucleus	-
Chr01.g01737.m1	carboxy-terminal domain cyclin	-	GO:0005634//nucleus	-
Chr01.g01739.m1	gag-pol polyprotein	-	-	GO:0005488//binding
Chr01.g01741.m1	secretory pathway protein sec39	GO:0006890//retrograde vesicle-mediated transport, Golgi to endoplasmic reticulum	GO:0005622//intracellular	-
Chr01.g01745.m1	gag-pol polyprotein	-	-	GO:0005488//binding
Chr01.g01746.m1	f-box gid2-like protein	GO:0009845//seed germination; GO:0010162//seed dormancy process	GO:0005634//nucleus; GO:0019005//SCF ubiquitin ligase complex	-
Chr01.g01748.m1	chromatin-binding protein	GO:0006338//chromatin remodeling; GO:0006355//regulation of transcription, DNA-templated; GO:0043967//histone H4 acetylation; GO:0048510//regulation of timing of transition from vegetative to reproductive phase	GO:0000123//histone acetyltransferase complex	GO:1990188//euchromatin binding
Chr01.g01749.m1	receptor protein kinase 1	GO:0018108//peptidyl-tyrosine phosphorylation; GO:0048544//recognition of pollen	GO:0005886//plasma membrane; GO:0016021//integral component of membrane	GO:0004674//protein serine/threonine kinase activity; GO:0004714//transmembrane receptor protein tyrosine kinase activity; GO:0005524//ATP binding
Chr01.g01750.m1	receptor protein kinase 1	GO:0006468//protein phosphorylation; GO:0048544//recognition of pollen	GO:0005886//plasma membrane; GO:0016021//integral component of membrane	GO:0004674//protein serine/threonine kinase activity; GO:0005524//ATP binding
Chr01.g01751.m1	receptor protein kinase 1	GO:0006468//protein phosphorylation; GO:0048544//recognition of pollen	GO:0005886//plasma membrane; GO:0016021//integral component of membrane	GO:0004674//protein serine/threonine kinase activity; GO:0005524//ATP binding
Chr01.g01752.m1	receptor protein kinase 1	GO:0006468//protein phosphorylation; GO:0048544//recognition of pollen	GO:0005886//plasma membrane; GO:0016021//integral component of membrane	GO:0004674//protein serine/threonine kinase activity; GO:0005524//ATP binding
Chr01.g01753.m1	retrotransposon ty3-gypsy subclass	GO:0006278//RNA-dependent DNA biosynthetic process; GO:0006310//DNA recombination; GO:0006508//proteolysis	-	GO:0003677//DNA binding; GO:0003723//RNA binding; GO:0003964//RNA-directed DNA polymerase activity; GO:0004190//aspartic-type endopeptidase activity
Chr01.g01754.m1	receptor protein kinase 1	GO:0006468//protein phosphorylation; GO:0048544//recognition of pollen	GO:0005886//plasma membrane; GO:0016021//integral component of membrane	GO:0004674//protein serine/threonine kinase activity; GO:0005524//ATP binding
Chr01.g01758.m1	probable carbohydrate esterase at4g34215	-	GO:0016021//integral component of membrane	-
Chr01.g01759.m1	pentatricopeptide repeat-containing protein at1g16830	-	GO:0016020//membrane	-
Chr01.g01760.m1	probable isoaspartyl peptidase l-asparaginase 2	-	-	GO:0016787//hydrolase activity
Chr01.g01761.m1	probable isoaspartyl peptidase l-asparaginase 2	-	-	GO:0016787//hydrolase activity
Chr01.g01763.m1	carboxy-terminal domain cyclin	-	GO:0005634//nucleus	-
Chr01.g01764.m1	retrovirus-related pol polyprotein from transposon tnt 1- partial	-	-	GO:0005488//binding
Chr01.g01765.m1	protein chloroplastic	-	GO:0009507//chloroplast	-
Chr01.g01766.m1	papain family cysteine protease	GO:0051603//proteolysis involved in cellular protein catabolic process	GO:0005615//extracellular space; GO:0005764//lysosome; GO:0016020//membrane	GO:0004197//cysteine-type endopeptidase activity
Chr01.g01768.m1	cysteine proteinase rd21a	GO:0006508//proteolysis	-	GO:0008234//cysteine-type peptidase activity
Chr01.g01769.m1	papain family cysteine protease	GO:0051603//proteolysis involved in cellular protein catabolic process	GO:0005615//extracellular space; GO:0005764//lysosome; GO:0016021//integral component of membrane	GO:0004197//cysteine-type endopeptidase activity
Chr01.g01770.m1	probable inactive receptor kinase at5g67200	GO:0006468//protein phosphorylation	GO:0016021//integral component of membrane	GO:0004672//protein kinase activity; GO:0005524//ATP binding
Chr01.g01771.m1	kinesin-like protein fra1 isoform x1	GO:0007018//microtubule-based movement	GO:0005871//kinesin complex; GO:0005874//microtubule	GO:0005524//ATP binding; GO:0008017//microtubule binding; GO:0008574//ATP-dependent microtubule motor activity, plus-end-directed
Chr01.g01772.m1	spla ryanodine receptor domain protein	-	GO:0016021//integral component of membrane	-
Chr01.g01773.m1	ethylene-responsive transcription factor rap2-1	GO:0006355//regulation of transcription, DNA-templated	GO:0005634//nucleus	GO:0003677//DNA binding; GO:0003700//DNA-binding transcription factor activity
Chr01.g01774.m1	polyadenylate-binding protein 2	-	GO:0005737//cytoplasm	GO:0000166//nucleotide binding; GO:0003723//RNA binding
Chr01.g01775.m1	hxxxd-type acyl-transferase family protein	-	-	GO:0047172//shikimate O-hydroxycinnamoyltransferase activity
Chr01.g01776.m1	hxxxd-type acyl-transferase family protein	-	-	GO:0047172//shikimate O-hydroxycinnamoyltransferase activity
Chr01.g01777.m1	hxxxd-type acyl-transferase family protein	-	-	GO:0047172//shikimate O-hydroxycinnamoyltransferase activity
Chr01.g01778.m1	hxxxd-type acyl-transferase family protein	-	-	GO:0047172//shikimate O-hydroxycinnamoyltransferase activity
Chr01.g01779.m1	hxxxd-type acyl-transferase family protein	-	-	GO:0047172//shikimate O-hydroxycinnamoyltransferase activity
Chr01.g01781.m1	heat stress transcription factor b-4	GO:0009987//cellular process	-	GO:0003677//DNA binding
Chr01.g01782.m1	transcription factor hec2	-	-	GO:0046983//protein dimerization activity
Chr01.g01784.m1	aba response element-binding factor	GO:0006355//regulation of transcription, DNA-templated	-	GO:0003700//DNA-binding transcription factor activity; GO:0043565//sequence-specific DNA binding
Chr01.g01787.m1	thioredoxin-like chloroplastic	GO:0000103//sulfate assimilation; GO:0006457//protein folding; GO:0006662//glycerol ether metabolic process; GO:0034599//cellular response to oxidative stress; GO:0045454//cell redox homeostasis; GO:0055114//oxidation-reduction process	GO:0005737//cytoplasm	GO:0015035//protein disulfide oxidoreductase activity; GO:0016671//oxidoreductase activity, acting on a sulfur group of donors, disulfide as acceptor
Chr01.g01788.m1	pentatricopeptide repeat-containing protein at2g04860	-	-	GO:0008568//microtubule-severing ATPase activity
Chr01.g01789.m1	protein cypro4	-	GO:0005634//nucleus; GO:0005829//cytosol; GO:0005886//plasma membrane	-
Chr01.g01790.m1	photosystem i chlorophyll a b-binding protein chloroplastic	GO:0009416//response to light stimulus; GO:0009768//photosynthesis, light harvesting in photosystem I; GO:0018298//protein-chromophore linkage	GO:0009535//chloroplast thylakoid membrane; GO:0009782//photosystem I antenna complex; GO:0009941//chloroplast envelope; GO:0010287//plastoglobule; GO:0016021//integral component of membrane	GO:0016168//chlorophyll binding; GO:0031409//pigment binding; GO:0046872//metal ion binding
Chr01.g01791.m1	protein weak chloroplast movement under blue light 1-like	GO:0009903//chloroplast avoidance movement; GO:0009904//chloroplast accumulation movement	GO:0005829//cytosol	-
Chr01.g01792.m1	transparent testa protein	GO:0009809//lignin biosynthetic process; GO:0046274//lignin catabolic process; GO:0055114//oxidation-reduction process	GO:0048046//apoplast	GO:0005507//copper ion binding; GO:0016722//oxidoreductase activity, oxidizing metal ions; GO:0052716//hydroquinone:oxygen oxidoreductase activity
Chr01.g01793.m1	transparent testa protein	GO:0009809//lignin biosynthetic process; GO:0046274//lignin catabolic process; GO:0055114//oxidation-reduction process	GO:0048046//apoplast	GO:0005507//copper ion binding; GO:0016722//oxidoreductase activity, oxidizing metal ions; GO:0052716//hydroquinone:oxygen oxidoreductase activity
Chr01.g01794.m1	protein tic chloroplastic	GO:0015031//protein transport	GO:0016020//membrane; GO:0031972//chloroplast intermembrane space	-
Chr01.g01795.m1	phosphatidate phosphatase pah2-like isoform x1	-	-	GO:0008195//phosphatidate phosphatase activity
Chr01.g01797.m1	catalytic protein phosphatase type 2c	GO:0006470//protein dephosphorylation	-	GO:0004722//protein serine/threonine phosphatase activity
Chr01.g01799.m1	b3 domain-containing protein at5g42700-like	GO:0006355//regulation of transcription, DNA-templated	GO:0005634//nucleus	GO:0003677//DNA binding
Chr01.g01800.m1	sterol-4-alpha-carboxylate 3- decarboxylating isoform x1	GO:0055114//oxidation-reduction process	GO:0016021//integral component of membrane	GO:0045552//dihydrokaempferol 4-reductase activity; GO:0050662//obsolete coenzyme binding
Chr01.g01802.m1	duf829 domain protein	-	GO:0005777//peroxisome	-
Chr01.g01803.m1	plant f17m5-140 protein	-	GO:0016021//integral component of membrane	-
Chr01.g01804.m1	isocitrate dehydrogenase	GO:0006099//tricarboxylic acid cycle	GO:0005739//mitochondrion	GO:0000287//magnesium ion binding; GO:0004449//isocitrate dehydrogenase (NAD+) activity; GO:0051287//NAD binding
Chr01.g01805.m1	isocitrate dehydrogenase	GO:0006099//tricarboxylic acid cycle	GO:0005739//mitochondrion	GO:0000287//magnesium ion binding; GO:0004449//isocitrate dehydrogenase (NAD+) activity; GO:0051287//NAD binding
Chr01.g01806.m1	probable carboxylesterase 2	GO:0008152//metabolic process	-	GO:0016787//hydrolase activity
Chr01.g01807.m1	p-loop nucleoside triphosphate hydrolase superfamily protein	-	-	GO:0005524//ATP binding; GO:0016787//hydrolase activity
Chr01.g01808.m1	serpin-like protein	GO:0010951//negative regulation of endopeptidase activity	GO:0005615//extracellular space	GO:0004867//serine-type endopeptidase inhibitor activity; GO:0016740//transferase activity
Chr01.g01809.m1	serpin-like protein	GO:0010951//negative regulation of endopeptidase activity	GO:0005615//extracellular space	GO:0004867//serine-type endopeptidase inhibitor activity; GO:0016740//transferase activity
Chr01.g01810.m1	uncharacterized protein loc107633207	-	-	GO:0003677//DNA binding; GO:0046983//protein dimerization activity
Chr01.g01813.m1	serpin-like protein	-	GO:0005615//extracellular space	-
Chr01.g01815.m1	patatin-like phospholipase	GO:0016042//lipid catabolic process	GO:0005737//cytoplasm; GO:0016020//membrane	GO:0004620//phospholipase activity; GO:0047372//acylglycerol lipase activity
Chr01.g01816.m1	patatin-like phospholipase	GO:0016042//lipid catabolic process	GO:0005737//cytoplasm; GO:0016020//membrane	GO:0004620//phospholipase activity; GO:0047372//acylglycerol lipase activity
Chr01.g01820.m1	uncharacterized protein loc101495017	-	GO:0016021//integral component of membrane	GO:0008146//sulfotransferase activity
Chr01.g01821.m1	myosin family xi heavy chain	-	GO:0016459//myosin complex	GO:0003774//motor activity; GO:0003779//actin binding; GO:0005524//ATP binding
Chr01.g01822.m1	uncharacterized protein loc107616286	-	-	GO:0003676//nucleic acid binding
Chr01.g01823.m1	myosin family xi heavy chain	-	-	GO:0000166//nucleotide binding
Chr01.g01824.m1	polyadenylate-binding protein rbp47c-like	-	-	GO:0000166//nucleotide binding; GO:0003676//nucleic acid binding
Chr01.g01825.m1	uroporphyrinogen-iii chloroplastic	GO:0006730//one-carbon metabolic process; GO:0006780//uroporphyrinogen III biosynthetic process; GO:0055114//oxidation-reduction process	GO:0005829//cytosol; GO:0009507//chloroplast	GO:0004489//methylenetetrahydrofolate reductase (NAD(P)H) activity; GO:0004852//uroporphyrinogen-III synthase activity
Chr01.g01830.m1	transcription factor myb44-like	-	-	GO:0003677//DNA binding
Chr01.g01831.m1	plastocyanin-like domain protein	-	-	GO:0009055//electron transfer activity
Chr01.g01832.m1	spc97 spc98 family of spindle pole body component	GO:0006182//cGMP biosynthetic process; GO:0051321//meiotic cell cycle; GO:0031122//cytoplasmic microtubule organization; GO:0051298//centrosome duplication; GO:0051415//microtubule nucleation by interphase microtubule organizing center; GO:0090307//mitotic spindle assembly	GO:0000922//spindle pole; GO:0000923//equatorial microtubule organizing center; GO:0005813//centrosome; GO:0005816//spindle pole body; GO:0005874//microtubule; GO:0008274//gamma-tubulin ring complex	GO:0004383//guanylate cyclase activity; GO:0005200//structural constituent of cytoskeleton; GO:0043015//gamma-tubulin binding; GO:0051011//microtubule minus-end binding
Chr01.g01835.m1	map kinase	GO:0000165//MAPK cascade	GO:0005737//cytoplasm	GO:0004702//obsolete signal transducer, downstream of receptor, with serine/threonine kinase activity; GO:0005524//ATP binding
Chr01.g01836.m1	serpin-like protein	-	GO:0005615//extracellular space	GO:0004867//serine-type endopeptidase inhibitor activity
Chr01.g01837.m1	serpin-zx-like protein	-	GO:0005615//extracellular space	GO:0004867//serine-type endopeptidase inhibitor activity
Chr01.g01838.m1	serpin-like protein	GO:0010951//negative regulation of endopeptidase activity	GO:0005615//extracellular space	GO:0004867//serine-type endopeptidase inhibitor activity; GO:0016740//transferase activity
Chr01.g01839.m1	serpin-like protein	GO:0010951//negative regulation of endopeptidase activity	GO:0005615//extracellular space	GO:0004867//serine-type endopeptidase inhibitor activity; GO:0016740//transferase activity
Chr01.g01840.m1	serpin-like protein	-	GO:0005615//extracellular space	GO:0004867//serine-type endopeptidase inhibitor activity
Chr01.g01841.m1	serpin-like protein	-	GO:0005615//extracellular space	GO:0004867//serine-type endopeptidase inhibitor activity
Chr01.g01842.m1	serpin-like protein	-	GO:0005615//extracellular space	GO:0004867//serine-type endopeptidase inhibitor activity
Chr01.g01843.m1	serpin-zx-like protein	-	GO:0005615//extracellular space	GO:0004867//serine-type endopeptidase inhibitor activity
Chr01.g01844.m1	serpin-like protein	-	GO:0005615//extracellular space	GO:0004867//serine-type endopeptidase inhibitor activity
Chr01.g01845.m1	serpin-like protein	-	GO:0005615//extracellular space	GO:0004867//serine-type endopeptidase inhibitor activity
Chr01.g01846.m1	serpin-like protein	-	GO:0005615//extracellular space	GO:0004867//serine-type endopeptidase inhibitor activity
Chr01.g01847.m1	serpin-like protein	-	GO:0005615//extracellular space	GO:0004867//serine-type endopeptidase inhibitor activity
Chr01.g01848.m1	serpin-like protein	-	GO:0005615//extracellular space	GO:0004867//serine-type endopeptidase inhibitor activity
Chr01.g01850.m1	serpin-like protein	-	GO:0005615//extracellular space	GO:0004867//serine-type endopeptidase inhibitor activity
Chr01.g01851.m1	serpin-like protein	GO:0000723//telomere maintenance; GO:0006281//DNA repair; GO:0032508//DNA duplex unwinding	GO:0005615//extracellular space	GO:0003678//DNA helicase activity
Chr01.g01855.m1	serpin-like protein	-	GO:0005615//extracellular space	-
Chr01.g01856.m1	serpin-zx-like protein	GO:0006508//proteolysis	GO:0005615//extracellular space	-
Chr01.g01859.m1	serpin-like protein	-	GO:0005615//extracellular space	GO:0004867//serine-type endopeptidase inhibitor activity
Chr01.g01861.m1	serpin-zx-like protein	GO:0010951//negative regulation of endopeptidase activity	GO:0005615//extracellular space	GO:0004867//serine-type endopeptidase inhibitor activity; GO:0016740//transferase activity
Chr01.g01862.m1	serpin-like protein	GO:0010951//negative regulation of endopeptidase activity	GO:0005615//extracellular space	GO:0004867//serine-type endopeptidase inhibitor activity
Chr01.g01863.m1	serpin-like protein	GO:0010951//negative regulation of endopeptidase activity	GO:0005615//extracellular space	GO:0004867//serine-type endopeptidase inhibitor activity; GO:0016740//transferase activity
Chr01.g01864.m1	serpin-zx-like protein	GO:0010951//negative regulation of endopeptidase activity	GO:0005615//extracellular space	GO:0004867//serine-type endopeptidase inhibitor activity; GO:0016740//transferase activity
Chr01.g01865.m1	peptide nitrate transporter	GO:0006810//transport	GO:0016021//integral component of membrane	GO:0005215//transporter activity
Chr01.g01866.m1	serpin-zx-like protein	-	GO:0005615//extracellular space	GO:0004867//serine-type endopeptidase inhibitor activity
Chr01.g01868.m1	processing peptidase	GO:0006465//signal peptide processing; GO:0006627//protein processing involved in protein targeting to mitochondrion; GO:0010027//thylakoid membrane organization; GO:0033108//mitochondrial respiratory chain complex assembly	GO:0009535//chloroplast thylakoid membrane; GO:0016021//integral component of membrane; GO:0042720//mitochondrial inner membrane peptidase complex	GO:0004252//serine-type endopeptidase activity
Chr01.g01870.m1	pollen-specific leucine-rich repeat extensin-like protein 4	GO:0032774//RNA biosynthetic process	-	GO:0003899//DNA-directed 5'-3' RNA polymerase activity
Chr01.g01871.m1	transmembrane protein 147	-	GO:0005739//mitochondrion; GO:0005794//Golgi apparatus; GO:0016021//integral component of membrane	-
Chr01.g01872.m1	dna-directed rna polymerase i subunit rpa12-like	GO:0006351//transcription, DNA-templated	GO:0005730//nucleolus	GO:0003676//nucleic acid binding; GO:0003899//DNA-directed 5'-3' RNA polymerase activity; GO:0008270//zinc ion binding
Chr01.g01873.m1	proline--trna ligase	GO:0006433//prolyl-tRNA aminoacylation; GO:0009553//embryo sac development; GO:0010109//regulation of photosynthesis; GO:0048316//seed development; GO:0048481//plant ovule development	GO:0005739//mitochondrion; GO:0009570//chloroplast stroma	GO:0003723//RNA binding; GO:0004827//proline-tRNA ligase activity; GO:0005524//ATP binding
Chr01.g01874.m1	pyridoxine pyridoxamine 5 -phosphate oxidase	GO:0008615//pyridoxine biosynthetic process; GO:0042823//pyridoxal phosphate biosynthetic process; GO:0055114//oxidation-reduction process	GO:0005739//mitochondrion	GO:0004733//pyridoxamine-phosphate oxidase activity; GO:0010181//FMN binding; GO:0052856//NADHX epimerase activity; GO:0052857//NADPHX epimerase activity
Chr01.g01876.m1	endonuclease exonuclease phosphatase family protein	-	-	GO:0003824//catalytic activity
Chr01.g01877.m1	carboxy-terminal domain cyclin	-	GO:0005634//nucleus	-
Chr01.g01878.m1	wd and tetratricopeptide repeats protein 1	-	GO:0005886//plasma membrane; GO:0009506//plasmodesma	-
Chr01.g01880.m1	serine threonine-protein kinase-like protein at1g28390	GO:0006468//protein phosphorylation	-	GO:0004674//protein serine/threonine kinase activity; GO:0005524//ATP binding
Chr01.g01881.m1	transposon tx1 uncharacterized	GO:0090304//nucleic acid metabolic process	-	GO:0003824//catalytic activity
Chr01.g01884.m1	zinc-finger homeodomain protein 2-like isoform x2	-	-	GO:0003677//DNA binding
Chr01.g01885.m1	divalent cation tolerance 1 family protein	GO:0010038//response to metal ion	-	GO:0005507//copper ion binding
Chr01.g01886.m1	14-3-3-like protein b	-	-	GO:0019904//protein domain specific binding
Chr01.g01887.m1	pentatricopeptide repeat-containing protein at5g18475	GO:0006094//gluconeogenesis; GO:0006096//glycolytic process	-	GO:0004347//glucose-6-phosphate isomerase activity
Chr01.g01888.m1	gtpase-activator protein for rho-like gtpase family	GO:0043087//regulation of GTPase activity	GO:0005737//cytoplasm	-
Chr01.g01889.m1	mitochondrial uncoupling protein 5-like	GO:0006412//translation; GO:0006835//dicarboxylic acid transport; GO:0006839//mitochondrial transport; GO:1902600//proton transmembrane transport; GO:0055085//transmembrane transport	GO:0016021//integral component of membrane; GO:0031966//mitochondrial membrane	GO:0003735//structural constituent of ribosome; GO:0005310//dicarboxylic acid transmembrane transporter activity; GO:0017077//oxidative phosphorylation uncoupler activity
Chr01.g01890.m1	peptide upstream orf protein	-	GO:0016021//integral component of membrane	-
Chr01.g01891.m1	protein aspartic protease in guard cell 2-like	GO:0006508//proteolysis; GO:0030163//protein catabolic process	-	GO:0004190//aspartic-type endopeptidase activity
Chr01.g01892.m1	ubiquitin carboxy-terminal hydrolase	GO:0006511//ubiquitin-dependent protein catabolic process; GO:0016579//protein deubiquitination	GO:0016021//integral component of membrane	GO:0036459//thiol-dependent ubiquitinyl hydrolase activity; GO:0046872//metal ion binding
Chr01.g01893.m1	at-hook motif nuclear-localized protein 17-like	-	GO:0016020//membrane	-
Chr01.g01895.m1	1-o-acylglucose:anthocyanin acyltransferase	-	-	GO:0004180//carboxypeptidase activity; GO:0016740//transferase activity
Chr01.g01896.m1	serine carboxypeptidase-like 12	GO:0006508//proteolysis	-	GO:0004185//serine-type carboxypeptidase activity; GO:0016746//transferase activity, transferring acyl groups
Chr01.g01897.m1	serine carboxypeptidase-like 12	GO:0019748//secondary metabolic process; GO:0051603//proteolysis involved in cellular protein catabolic process	GO:0016021//integral component of membrane	GO:0004185//serine-type carboxypeptidase activity; GO:0016747//transferase activity, transferring acyl groups other than amino-acyl groups
Chr01.g01898.m1	uncharacterized protein loc106796443	GO:0006259//DNA metabolic process	-	GO:0016740//transferase activity
Chr01.g01899.m1	peroxidase 64	GO:0006278//RNA-dependent DNA biosynthetic process; GO:0006508//proteolysis; GO:0015074//DNA integration	GO:0016020//membrane	GO:0003676//nucleic acid binding; GO:0003964//RNA-directed DNA polymerase activity; GO:0004190//aspartic-type endopeptidase activity
Chr01.g01901.m1	ulp1 protease carboxy-terminal domain protein	-	-	GO:0008233//peptidase activity
Chr01.g01905.m1	mechanosensitive ion channel-like protein	GO:0055085//transmembrane transport	GO:0016021//integral component of membrane	-
Chr01.g01906.m1	uncharacterized protein at1g04910	-	GO:0016021//integral component of membrane	GO:0016757//transferase activity, transferring glycosyl groups
Chr01.g01907.m1	mechanosensitive ion channel protein chloroplastic-like isoform x2	GO:0055085//transmembrane transport	GO:0016021//integral component of membrane	-
Chr01.g01908.m1	chromosome-associated kinesin kif4a-like protein	GO:0007018//microtubule-based movement	GO:0005871//kinesin complex	GO:0003777//microtubule motor activity; GO:0005524//ATP binding; GO:0008017//microtubule binding; GO:0016887//ATPase activity
Chr01.g01909.m1	chromosome-associated kinesin kif4-like	GO:0007018//microtubule-based movement	GO:0005871//kinesin complex	GO:0003777//microtubule motor activity; GO:0016887//ATPase activity
Chr01.g01910.m1	argininosuccinate lyase	GO:0042450//arginine biosynthetic process via ornithine; GO:0051262//protein tetramerization	GO:0005829//cytosol; GO:0009570//chloroplast stroma	GO:0004056//argininosuccinate lyase activity
Chr01.g01914.m1	myb-like dna-binding domain protein	GO:0031627//telomeric loop formation	GO:0000783//nuclear telomere cap complex	GO:0003691//double-stranded telomeric DNA binding
Chr01.g01915.m1	nadph--cytochrome p450 reductase	GO:0009698//phenylpropanoid metabolic process; GO:0009737//response to abscisic acid; GO:0055114//oxidation-reduction process	GO:0005789//endoplasmic reticulum membrane; GO:0005829//cytosol; GO:0016021//integral component of membrane	GO:0003958//NADPH-hemoprotein reductase activity; GO:0010181//FMN binding
Chr01.g01917.m1	hxxxd-type acyl-transferase family protein	-	-	GO:0016747//transferase activity, transferring acyl groups other than amino-acyl groups
Chr01.g01918.m1	double-stranded rna-binding motif protein	GO:0035195//gene silencing by miRNA; GO:0070918//production of small RNA involved in gene silencing by RNA	-	-
Chr01.g01919.m1	geranylgeranyl transferase type-2 subunit alpha	GO:0018344//protein geranylgeranylation	GO:0005968//Rab-protein geranylgeranyltransferase complex	GO:0004663//Rab geranylgeranyltransferase activity
Chr01.g01920.m1	tpr domain protein	-	GO:0016021//integral component of membrane	-
Chr01.g01921.m1	serine threonine-protein kinase ctr1-like	GO:0000165//MAPK cascade	-	GO:0004674//protein serine/threonine kinase activity; GO:0005524//ATP binding
Chr01.g01923.m1	gata transcription factor	GO:0006355//regulation of transcription, DNA-templated	-	GO:0003700//DNA-binding transcription factor activity; GO:0008270//zinc ion binding; GO:0043565//sequence-specific DNA binding
Chr01.g01924.m1	mechanosensitive ion channel family protein	GO:0006820//anion transport; GO:0050982//detection of mechanical stimulus; GO:0055085//transmembrane transport	GO:0005886//plasma membrane; GO:0016021//integral component of membrane	GO:0008381//mechanosensitive ion channel activity
Chr01.g01925.m1	serine threonine kinase family protein	GO:0000186//activation of MAPKK activity	GO:0005622//intracellular	GO:0004709//MAP kinase kinase kinase activity; GO:0005524//ATP binding
Chr01.g01927.m1	nitrilase cyanide hydratase and apolipoprotein n-acyltransferase family partial	GO:0006107//oxaloacetate metabolic process; GO:0006108//malate metabolic process; GO:0006807//nitrogen compound metabolic process	GO:0005829//cytosol; GO:0009570//chloroplast stroma	GO:0008270//zinc ion binding; GO:0016746//transferase activity, transferring acyl groups; GO:0050152//omega-amidase activity
Chr01.g01929.m1	uncharacterized membrane protein	-	GO:0016021//integral component of membrane	-
Chr01.g01932.m1	solute carrier family 25 member 44	GO:0006412//translation; GO:0055085//transmembrane transport	GO:0016021//integral component of membrane	GO:0003735//structural constituent of ribosome
Chr01.g01933.m1	kda class ii heat shock protein	-	GO:0005737//cytoplasm	-
Chr01.g01934.m1	probable 28s rrna (cytosine-c )-methyltransferase	GO:0032259//methylation	-	GO:0008168//methyltransferase activity
Chr01.g01935.m1	probable wrky transcription factor 50	GO:0006355//regulation of transcription, DNA-templated	-	GO:0003700//DNA-binding transcription factor activity; GO:0043565//sequence-specific DNA binding
Chr01.g01936.m1	-coclaurine n-methyltransferase	GO:0008610//lipid biosynthetic process; GO:0032259//methylation	GO:0005768//endosome; GO:0005774//vacuolar membrane; GO:0005802//trans-Golgi network	GO:0008825//cyclopropane-fatty-acyl-phospholipid synthase activity
Chr01.g01937.m1	aminopeptidase m1 isoform x2	GO:0006508//proteolysis; GO:0043171//peptide catabolic process	GO:0005829//cytosol; GO:0005886//plasma membrane	GO:0008270//zinc ion binding; GO:0010013//N-1-naphthylphthalamic acid binding; GO:0042277//peptide binding; GO:0070006//metalloaminopeptidase activity
Chr01.g01938.m1	protein phosphatase 2c 77-like	GO:0006470//protein dephosphorylation	-	GO:0004722//protein serine/threonine phosphatase activity; GO:0046872//metal ion binding
Chr01.g01939.m1	agc kinase	GO:0018105//peptidyl-serine phosphorylation; GO:0035556//intracellular signal transduction	GO:0005622//intracellular	GO:0004674//protein serine/threonine kinase activity; GO:0005524//ATP binding
Chr01.g01940.m1	rna recognition motif	GO:0000398//mRNA splicing, via spliceosome	GO:0016021//integral component of membrane	GO:0000166//nucleotide binding; GO:0035614//snRNA stem-loop binding
Chr01.g01941.m1	adenine nucleotide alpha hydrolase-like domain kinase	GO:0006468//protein phosphorylation; GO:0006950//response to stress	-	GO:0004672//protein kinase activity; GO:0005524//ATP binding; GO:0016787//hydrolase activity
Chr01.g01943.m1	uncharacterized protein loc101499587	-	GO:0016020//membrane	-
Chr01.g01944.m1	grave disease carrier protein	GO:0006412//translation; GO:0035349//coenzyme A transmembrane transport	GO:0005739//mitochondrion; GO:0016021//integral component of membrane	GO:0003735//structural constituent of ribosome; GO:0015228//coenzyme A transmembrane transporter activity
Chr01.g01946.m1	cytochrome p450 711a1-like	GO:0055114//oxidation-reduction process	GO:0016021//integral component of membrane	GO:0004497//monooxygenase activity; GO:0005506//iron ion binding; GO:0016705//oxidoreductase activity, acting on paired donors, with incorporation or reduction of molecular oxygen; GO:0020037//heme binding
Chr01.g01947.m1	heat shock factor protein hsf30	GO:0001666//response to hypoxia; GO:0010286//heat acclimation; GO:0034620//cellular response to unfolded protein; GO:0045893//positive regulation of transcription, DNA-templated	GO:0005634//nucleus	GO:0003700//DNA-binding transcription factor activity; GO:0043565//sequence-specific DNA binding; GO:0000976//transcription regulatory region sequence-specific DNA binding
Chr01.g01950.m1	probable carrier protein at5g56450	GO:0006412//translation; GO:0015867//ATP transport; GO:0048653//anther development; GO:0055085//transmembrane transport	GO:0005743//mitochondrial inner membrane; GO:0016021//integral component of membrane	GO:0003735//structural constituent of ribosome; GO:0005347//ATP transmembrane transporter activity
Chr01.g01951.m1	atp-dependent zinc metalloprotease ftsh protein	GO:0006508//proteolysis; GO:0051301//cell division	GO:0016021//integral component of membrane	GO:0004222//metalloendopeptidase activity; GO:0005524//ATP binding
Chr01.g01952.m1	atp-dependent zinc metalloprotease ftsh protein	GO:0006508//proteolysis	GO:0016020//membrane	GO:0004222//metalloendopeptidase activity; GO:0005524//ATP binding
Chr01.g01953.m1	chaperonin cpn60-like protein	-	GO:0005886//plasma membrane; GO:0016021//integral component of membrane	-
Chr01.g01954.m1	alkaline phytoceramidase	GO:0006672//ceramide metabolic process	GO:0016021//integral component of membrane	GO:0016811//hydrolase activity, acting on carbon-nitrogen (but not peptide) bonds, in linear amides
Chr01.g01956.m1	zinc transporter chloroplastic-like isoform x1	GO:0071577//zinc ion transmembrane transport	GO:0016021//integral component of membrane	GO:0005385//zinc ion transmembrane transporter activity
Chr01.g01958.m1	myb-like transcription factor family protein	GO:0006355//regulation of transcription, DNA-templated	GO:0005634//nucleus	GO:0003677//DNA binding
Chr01.g01959.m1	nadh dehydrogenase	GO:0055114//oxidation-reduction process	GO:0005747//mitochondrial respiratory chain complex I	GO:0008137//NADH dehydrogenase (ubiquinone) activity; GO:0008270//zinc ion binding; GO:0048038//quinone binding; GO:0051539//4 iron, 4 sulfur cluster binding
Chr01.g01960.m1	rna-binding kh domain protein	-	-	GO:0003723//RNA binding
Chr01.g01961.m1	ferrochelatase- chloroplastic	GO:0006783//heme biosynthetic process	GO:0016021//integral component of membrane	GO:0004325//ferrochelatase activity
Chr01.g01962.m1	uncharacterized protein loc101514695	GO:0045739//positive regulation of DNA repair	GO:0070531//BRCA1-A complex; GO:0070552//BRISC complex	-
Chr01.g01964.m1	vacuolar-processing enzyme	GO:0006624//vacuolar protein processing; GO:0051603//proteolysis involved in cellular protein catabolic process	GO:0005773//vacuole	GO:0004197//cysteine-type endopeptidase activity
Chr01.g01965.m1	helix loop helix dna-binding domain protein	-	-	GO:0005488//binding
Chr01.g01969.m1	histone -like	-	GO:0043229//intracellular organelle	-
Chr01.g01970.m1	ruvb-like protein 1	GO:0006355//regulation of transcription, DNA-templated; GO:0032508//DNA duplex unwinding	GO:0005634//nucleus	GO:0005524//ATP binding; GO:0043139//5'-3' DNA helicase activity
Chr01.g01971.m1	carboxyl-terminal peptidase	-	GO:0016021//integral component of membrane	-
Chr01.g01972.m1	carboxyl-terminal peptidase	-	GO:0016021//integral component of membrane	-
Chr01.g01973.m1	patatin group a-3	GO:0016042//lipid catabolic process	GO:0005737//cytoplasm; GO:0016020//membrane	GO:0004620//phospholipase activity; GO:0047372//acylglycerol lipase activity
Chr01.g01974.m1	carboxyl-terminal peptidase	-	GO:0016020//membrane	-
Chr01.g01975.m1	carboxyl-terminal peptidase	-	GO:0016021//integral component of membrane	-
Chr01.g01976.m1	carboxyl-terminal peptidase	-	GO:0016021//integral component of membrane	-
Chr01.g01978.m1	lactoylglutathione lyase	-	-	GO:0004462//lactoylglutathione lyase activity; GO:0046872//metal ion binding
Chr01.g01983.m1	zinc finger ccch domain-containing protein 20-like	GO:0061157//mRNA destabilization	GO:0005737//cytoplasm	GO:0003677//DNA binding; GO:0003727//single-stranded RNA binding; GO:0046872//metal ion binding
Chr01.g01984.m1	uncharacterized protein loc101490177	GO:0045493//xylan catabolic process	-	GO:0031176//endo-1,4-beta-xylanase activity
Chr01.g01985.m1	homeobox associated leucine zipper protein	GO:0006355//regulation of transcription, DNA-templated	GO:0005634//nucleus	GO:0003700//DNA-binding transcription factor activity; GO:0043565//sequence-specific DNA binding
Chr01.g01986.m1	branched-chain amino acid aminotransferase	GO:0009081//branched-chain amino acid metabolic process	GO:0016021//integral component of membrane	GO:0052654//L-leucine transaminase activity; GO:0052655//L-valine transaminase activity; GO:0052656//L-isoleucine transaminase activity
Chr01.g01988.m1	csc1-like protein rxw8 isoform x1	-	GO:0016021//integral component of membrane	-
Chr01.g01989.m1	uncharacterized protein loc106762670 isoform x1	-	GO:0016021//integral component of membrane	-
Chr01.g01990.m1	squalene monooxygenase	GO:0055114//oxidation-reduction process	GO:0016021//integral component of membrane	GO:0004506//squalene monooxygenase activity; GO:0050660//flavin adenine dinucleotide binding
Chr01.g01992.m1	transposon tx1 uncharacterized	-	-	GO:0003824//catalytic activity
Chr01.g01993.m1	probable xyloglucan glycosyltransferase 12	-	GO:0016021//integral component of membrane	GO:0016740//transferase activity
Chr01.g01995.m1	ap2-like ethylene-responsive transcription factor ant	GO:0006355//regulation of transcription, DNA-templated; GO:0007275//multicellular organism development	GO:0005634//nucleus	GO:0003677//DNA binding; GO:0003700//DNA-binding transcription factor activity
Chr01.g01998.m1	rna-binding protein 1-like	-	-	GO:0000166//nucleotide binding; GO:0003727//single-stranded RNA binding
Chr01.g02003.m1	uncharacterized protein tcm_034666	-	GO:0016021//integral component of membrane	-
Chr01.g02004.m1	protein phloem protein 2-like a10 isoform x1	-	GO:0016021//integral component of membrane	-
Chr01.g02006.m1	lecithin-cholesterol acyltransferase-like 1	GO:0006629//lipid metabolic process	GO:0016021//integral component of membrane	GO:0004622//lysophospholipase activity; GO:0008374//O-acyltransferase activity
Chr01.g02008.m1	calcium-transporting atpase endoplasmic reticulum-type	GO:0006874//cellular calcium ion homeostasis; GO:0048364//root development; GO:0055071//manganese ion homeostasis; GO:0070588//calcium ion transmembrane transport; GO:0071421//manganese ion transmembrane transport	GO:0005768//endosome; GO:0005802//trans-Golgi network; GO:0005887//integral component of plasma membrane	GO:0005388//calcium transmembrane transporter activity, phosphorylative mechanism; GO:0005524//ATP binding; GO:0015410//manganese transmembrane transporter activity, phosphorylative mechanism; GO:0046872//metal ion binding
Chr01.g02010.m1	heptahelical transmembrane protein 4-like isoform x1	GO:0009725//response to hormone	GO:0016021//integral component of membrane	-
Chr01.g02011.m1	nucleobase-ascorbate transporter 10	GO:0055085//transmembrane transport	GO:0016021//integral component of membrane	GO:0005215//transporter activity
Chr01.g02012.m1	f-box protein skip23-like	GO:0009987//cellular process	-	-
Chr01.g02015.m1	pollen-specific protein sf3	GO:0051017//actin filament bundle assembly	GO:0005886//plasma membrane	GO:0008270//zinc ion binding; GO:0051015//actin filament binding
Chr01.g02016.m1	uncharacterized protein loc101509630	-	GO:0016020//membrane	-
Chr01.g02017.m1	dna excision repair protein ercc-8	GO:0016573//histone acetylation	-	GO:0004402//histone acetyltransferase activity
Chr01.g02018.m1	ring fyve phd zinc finger protein	-	-	GO:0008080//N-acetyltransferase activity; GO:0008270//zinc ion binding
Chr01.g02019.m1	retrovirus-related pol polyprotein from transposon tnt 1-94	GO:0015074//DNA integration	-	GO:0003676//nucleic acid binding; GO:0008270//zinc ion binding
Chr01.g02020.m1	protein arginine n-methyltransferase	GO:0035246//peptidyl-arginine N-methylation; GO:0050789//regulation of biological process	GO:0044424//obsolete intracellular part	GO:0008276//protein methyltransferase activity
Chr01.g02021.m1	late histone -like	-	GO:0005694//chromosome; GO:0016020//membrane	GO:0005488//binding
Chr01.g02022.m1	interferon-related developmental regulator-like protein	GO:0009651//response to salt stress	GO:0005634//nucleus; GO:0005737//cytoplasm; GO:0016021//integral component of membrane	-
Chr01.g02023.m1	carboxy-terminal domain cyclin	-	GO:0005634//nucleus	-
Chr01.g02024.m1	calcium-transporting atpase chloroplastic	GO:0070588//calcium ion transmembrane transport	GO:0005887//integral component of plasma membrane; GO:0043231//intracellular membrane-bounded organelle	GO:0005388//calcium transmembrane transporter activity, phosphorylative mechanism; GO:0005516//calmodulin binding; GO:0005524//ATP binding; GO:0046872//metal ion binding
Chr01.g02025.m1	u-box domain-containing protein 4-like	-	-	GO:0016874//ligase activity
Chr01.g02027.m1	transcription factor bhlh85	GO:0006366//transcription by RNA polymerase II	GO:0005634//nucleus	GO:0001046//core promoter sequence-specific DNA binding; GO:0001228//DNA-binding transcription activator activity, RNA polymerase II-specific; GO:0046983//protein dimerization activity
Chr01.g02029.m1	adeninephosphoribosyl transferase	GO:0006168//adenine salvage; GO:0009116//nucleoside metabolic process	GO:0005737//cytoplasm	GO:0003999//adenine phosphoribosyltransferase activity
Chr01.g02030.m1	kruppel-like zinc finger protein	GO:0010200//response to chitin	GO:0005634//nucleus	GO:0003700//DNA-binding transcription factor activity; GO:0043565//sequence-specific DNA binding; GO:0000976//transcription regulatory region sequence-specific DNA binding; GO:0046872//metal ion binding
Chr01.g02031.m1	subtilisin-like protease	GO:0006352//DNA-templated transcription, initiation; GO:0006413//translational initiation; GO:0006508//proteolysis	GO:0005618//cell wall; GO:0005669//transcription factor TFIID complex	GO:0003743//translation initiation factor activity; GO:0004252//serine-type endopeptidase activity; GO:0046982//protein heterodimerization activity
Chr01.g02032.m1	protein arginine n-methyltransferase 2	GO:0032259//methylation; GO:0046498//S-adenosylhomocysteine metabolic process; GO:0046500//S-adenosylmethionine metabolic process	GO:0005634//nucleus; GO:0005737//cytoplasm	GO:0008757//S-adenosylmethionine-dependent methyltransferase activity
Chr01.g02033.m1	syntaxin amino-terminal protein	GO:0006886//intracellular protein transport; GO:0006906//vesicle fusion; GO:0048193//Golgi vesicle transport; GO:0048278//vesicle docking	GO:0012505//endomembrane system; GO:0016021//integral component of membrane; GO:0031201//SNARE complex	GO:0000149//SNARE binding; GO:0005484//SNAP receptor activity
Chr01.g02034.m1	cytochrome b5	-	GO:0016021//integral component of membrane	GO:0020037//heme binding; GO:0046872//metal ion binding
Chr01.g02035.m1	3-oxo-delta( )-steroid 5-beta-reductase-like protein	-	-	GO:0003824//catalytic activity; GO:0050662//obsolete coenzyme binding
Chr01.g02038.m1	3-oxo-delta( )-steroid 5-beta-reductase-like protein	-	-	GO:0003824//catalytic activity; GO:0050662//obsolete coenzyme binding
Chr01.g02039.m1	3-oxo-delta( )-steroid 5-beta-reductase-like protein	-	-	GO:0003824//catalytic activity; GO:0050662//obsolete coenzyme binding
Chr01.g02041.m1	3-oxo-delta( )-steroid 5-beta-reductase-like protein	-	-	GO:0003824//catalytic activity; GO:0050662//obsolete coenzyme binding
Chr01.g02047.m1	metal transporter nramp2-like	GO:0006810//transport	GO:0016021//integral component of membrane	GO:0005215//transporter activity
Chr01.g02049.m1	agamous-like mads-box protein agl104	GO:0006355//regulation of transcription, DNA-templated	GO:0005634//nucleus	GO:0003677//DNA binding; GO:0046983//protein dimerization activity
Chr01.g02052.m1	carboxy-terminal domain cyclin	-	GO:0005634//nucleus	-
Chr01.g02053.m1	carboxy-terminal domain cyclin	-	GO:0005634//nucleus	-
Chr01.g02054.m1	pre-mrna-splicing factor atp-dependent rna helicase	-	-	GO:0004386//helicase activity; GO:0097159//organic cyclic compound binding; GO:1901363//heterocyclic compound binding
Chr01.g02055.m1	carboxy-terminal domain cyclin	-	GO:0005634//nucleus	-
Chr01.g02056.m1	carboxy-terminal domain cyclin	-	GO:0005634//nucleus	-
Chr01.g02060.m1	secretory pathway protein sec39	GO:0006890//retrograde vesicle-mediated transport, Golgi to endoplasmic reticulum	GO:0005622//intracellular	-
Chr01.g02065.m1	f-box gid2-like protein	GO:0009845//seed germination; GO:0010162//seed dormancy process	GO:0005634//nucleus; GO:0019005//SCF ubiquitin ligase complex	-
Chr01.g02067.m1	chromatin-binding protein	GO:0006338//chromatin remodeling; GO:0006355//regulation of transcription, DNA-templated; GO:0043967//histone H4 acetylation; GO:0048510//regulation of timing of transition from vegetative to reproductive phase	GO:0000123//histone acetyltransferase complex	GO:1990188//euchromatin binding
Chr01.g02068.m1	receptor protein kinase 1	GO:0018108//peptidyl-tyrosine phosphorylation; GO:0048544//recognition of pollen	GO:0005886//plasma membrane; GO:0016021//integral component of membrane	GO:0004674//protein serine/threonine kinase activity; GO:0004714//transmembrane receptor protein tyrosine kinase activity; GO:0005524//ATP binding
Chr01.g02069.m1	receptor protein kinase 1	GO:0006468//protein phosphorylation; GO:0048544//recognition of pollen	GO:0005886//plasma membrane; GO:0016021//integral component of membrane	GO:0004674//protein serine/threonine kinase activity; GO:0005524//ATP binding
Chr01.g02070.m1	receptor protein kinase 1	GO:0006468//protein phosphorylation; GO:0048544//recognition of pollen	GO:0005886//plasma membrane; GO:0016021//integral component of membrane	GO:0004674//protein serine/threonine kinase activity; GO:0005524//ATP binding
Chr01.g02071.m1	receptor protein kinase 1	GO:0006468//protein phosphorylation; GO:0048544//recognition of pollen	GO:0005886//plasma membrane; GO:0016021//integral component of membrane	GO:0004674//protein serine/threonine kinase activity; GO:0005524//ATP binding
Chr01.g02073.m1	probable carbohydrate esterase at4g34215	-	GO:0016021//integral component of membrane	-
Chr01.g02074.m1	pentatricopeptide repeat-containing protein at1g16830 isoform x1	-	GO:0016020//membrane	-
Chr01.g02075.m1	probable isoaspartyl peptidase l-asparaginase 2	-	-	GO:0016787//hydrolase activity
Chr01.g02076.m1	probable isoaspartyl peptidase l-asparaginase 2	-	-	GO:0016787//hydrolase activity
Chr01.g02078.m1	carboxy-terminal domain cyclin	-	GO:0005634//nucleus	-
Chr01.g02079.m1	retrovirus-related pol polyprotein from transposon tnt 1-94	-	-	GO:0005488//binding
Chr01.g02080.m1	protein chloroplastic	-	GO:0009507//chloroplast	-
Chr01.g02081.m1	papain family cysteine protease	GO:0051603//proteolysis involved in cellular protein catabolic process	GO:0005615//extracellular space; GO:0005764//lysosome; GO:0016020//membrane	GO:0004197//cysteine-type endopeptidase activity
Chr01.g02082.m1	cysteine proteinase rd21a	GO:0051603//proteolysis involved in cellular protein catabolic process	GO:0005615//extracellular space; GO:0005764//lysosome	GO:0004197//cysteine-type endopeptidase activity
Chr01.g02083.m1	papain family cysteine protease	GO:0051603//proteolysis involved in cellular protein catabolic process	GO:0005615//extracellular space; GO:0005764//lysosome; GO:0016021//integral component of membrane	GO:0004197//cysteine-type endopeptidase activity
Chr01.g02084.m1	probable inactive receptor kinase at5g67200	GO:0006468//protein phosphorylation	GO:0016021//integral component of membrane	GO:0004672//protein kinase activity; GO:0005524//ATP binding
Chr01.g02085.m1	kinesin-like protein fra1 isoform x1	GO:0007018//microtubule-based movement	GO:0005871//kinesin complex; GO:0005874//microtubule	GO:0005524//ATP binding; GO:0008017//microtubule binding; GO:0008574//ATP-dependent microtubule motor activity, plus-end-directed
Chr01.g02086.m1	kinesin-like protein fra1 isoform x1	GO:0007018//microtubule-based movement	GO:0005871//kinesin complex; GO:0005874//microtubule	GO:0005524//ATP binding; GO:0008017//microtubule binding; GO:0008574//ATP-dependent microtubule motor activity, plus-end-directed
Chr01.g02087.m1	spla ryanodine receptor domain protein	-	GO:0016021//integral component of membrane	-
Chr01.g02088.m1	duf4283 domain protein	-	GO:0016020//membrane	-
Chr01.g02089.m1	ethylene-responsive transcription factor rap2-1	GO:0006355//regulation of transcription, DNA-templated	GO:0005634//nucleus	GO:0003677//DNA binding; GO:0003700//DNA-binding transcription factor activity
Chr01.g02091.m1	polyadenylate-binding protein 2	-	GO:0005737//cytoplasm	GO:0000166//nucleotide binding; GO:0003723//RNA binding
Chr01.g02093.m1	hxxxd-type acyl-transferase family protein	-	-	GO:0047172//shikimate O-hydroxycinnamoyltransferase activity
Chr01.g02094.m1	hxxxd-type acyl-transferase family protein	-	-	GO:0047172//shikimate O-hydroxycinnamoyltransferase activity
Chr01.g02095.m1	hxxxd-type acyl-transferase family protein	-	-	GO:0047172//shikimate O-hydroxycinnamoyltransferase activity
Chr01.g02096.m1	hxxxd-type acyl-transferase family protein	-	-	GO:0047172//shikimate O-hydroxycinnamoyltransferase activity
Chr01.g02097.m1	heat stress transcription factor b-4	GO:0009987//cellular process	-	GO:0003677//DNA binding
Chr01.g02098.m1	transcription factor hec2	-	-	GO:0046983//protein dimerization activity
Chr01.g02100.m1	aba response element-binding factor	GO:0006355//regulation of transcription, DNA-templated	-	GO:0003700//DNA-binding transcription factor activity; GO:0043565//sequence-specific DNA binding
Chr01.g02103.m1	thioredoxin-like chloroplastic	GO:0000103//sulfate assimilation; GO:0006457//protein folding; GO:0006662//glycerol ether metabolic process; GO:0034599//cellular response to oxidative stress; GO:0045454//cell redox homeostasis; GO:0055114//oxidation-reduction process	GO:0005737//cytoplasm	GO:0015035//protein disulfide oxidoreductase activity; GO:0016671//oxidoreductase activity, acting on a sulfur group of donors, disulfide as acceptor
Chr01.g02104.m1	pentatricopeptide repeat-containing protein at2g04860	-	-	GO:0008568//microtubule-severing ATPase activity
Chr01.g02105.m1	protein cypro4	-	GO:0005634//nucleus; GO:0005829//cytosol; GO:0005886//plasma membrane	-
Chr01.g02106.m1	photosystem i chlorophyll a b-binding protein chloroplastic	GO:0009416//response to light stimulus; GO:0009768//photosynthesis, light harvesting in photosystem I; GO:0018298//protein-chromophore linkage	GO:0009535//chloroplast thylakoid membrane; GO:0009782//photosystem I antenna complex; GO:0009941//chloroplast envelope; GO:0010287//plastoglobule; GO:0016021//integral component of membrane	GO:0016168//chlorophyll binding; GO:0031409//pigment binding; GO:0046872//metal ion binding
Chr01.g02107.m1	protein weak chloroplast movement under blue light 1-like	GO:0009903//chloroplast avoidance movement; GO:0009904//chloroplast accumulation movement	GO:0005829//cytosol	-
Chr01.g02108.m1	transparent testa protein	GO:0009809//lignin biosynthetic process; GO:0046274//lignin catabolic process; GO:0055114//oxidation-reduction process	GO:0048046//apoplast	GO:0005507//copper ion binding; GO:0016722//oxidoreductase activity, oxidizing metal ions; GO:0052716//hydroquinone:oxygen oxidoreductase activity
Chr01.g02110.m1	probable methyltransferase pmt15	GO:0032259//methylation	GO:0005768//endosome; GO:0005774//vacuolar membrane; GO:0005802//trans-Golgi network; GO:0016021//integral component of membrane	GO:0008757//S-adenosylmethionine-dependent methyltransferase activity
Chr01.g02111.m1	transparent testa protein	GO:0009809//lignin biosynthetic process; GO:0046274//lignin catabolic process; GO:0055114//oxidation-reduction process	GO:0048046//apoplast	GO:0005507//copper ion binding; GO:0016722//oxidoreductase activity, oxidizing metal ions; GO:0052716//hydroquinone:oxygen oxidoreductase activity
Chr01.g02112.m1	protein tic chloroplastic	GO:0015031//protein transport	GO:0016020//membrane; GO:0031972//chloroplast intermembrane space	-
Chr01.g02116.m1	catalytic protein phosphatase type 2c	GO:0006470//protein dephosphorylation	-	GO:0004722//protein serine/threonine phosphatase activity
Chr01.g02123.m1	b3 domain-containing protein at5g42700-like	GO:0006355//regulation of transcription, DNA-templated	GO:0005634//nucleus	GO:0003677//DNA binding
Chr01.g02124.m1	sterol-4-alpha-carboxylate 3- decarboxylating isoform x1	GO:0055114//oxidation-reduction process	GO:0016021//integral component of membrane	GO:0045552//dihydrokaempferol 4-reductase activity; GO:0050662//obsolete coenzyme binding
Chr01.g02126.m1	duf829 domain protein	-	GO:0005777//peroxisome	-
Chr01.g02127.m1	plant f17m5-140 protein	-	GO:0016021//integral component of membrane	-
Chr01.g02128.m1	isocitrate dehydrogenase	GO:0006099//tricarboxylic acid cycle	GO:0005739//mitochondrion	GO:0000287//magnesium ion binding; GO:0004449//isocitrate dehydrogenase (NAD+) activity; GO:0051287//NAD binding
Chr01.g02129.m1	isocitrate dehydrogenase	GO:0006099//tricarboxylic acid cycle	GO:0005739//mitochondrion	GO:0000287//magnesium ion binding; GO:0004449//isocitrate dehydrogenase (NAD+) activity; GO:0051287//NAD binding
Chr01.g02130.m1	probable carboxylesterase 2	GO:0008152//metabolic process	-	GO:0016787//hydrolase activity
Chr01.g02131.m1	serpin-like protein	GO:0010951//negative regulation of endopeptidase activity	GO:0005615//extracellular space	GO:0004867//serine-type endopeptidase inhibitor activity; GO:0016740//transferase activity
Chr01.g02132.m1	serpin-like protein	GO:0010951//negative regulation of endopeptidase activity	GO:0005615//extracellular space	GO:0004867//serine-type endopeptidase inhibitor activity; GO:0016740//transferase activity
Chr01.g02137.m1	serpin-like protein	GO:0010951//negative regulation of endopeptidase activity	GO:0005615//extracellular space	GO:0004867//serine-type endopeptidase inhibitor activity; GO:0016740//transferase activity
Chr01.g02138.m1	patatin-like phospholipase	GO:0016042//lipid catabolic process	GO:0005737//cytoplasm; GO:0016020//membrane	GO:0004620//phospholipase activity; GO:0047372//acylglycerol lipase activity
Chr01.g02139.m1	patatin-like phospholipase	GO:0016042//lipid catabolic process	GO:0005737//cytoplasm; GO:0016020//membrane	GO:0004620//phospholipase activity; GO:0047372//acylglycerol lipase activity
Chr01.g02140.m1	uncharacterized protein loc101495017	-	GO:0016021//integral component of membrane	GO:0008146//sulfotransferase activity
Chr01.g02141.m1	myosin family xi heavy chain	-	GO:0016459//myosin complex	GO:0003774//motor activity; GO:0003779//actin binding; GO:0005524//ATP binding
Chr01.g02142.m1	uncharacterized protein loc107639580	-	-	GO:0003676//nucleic acid binding
Chr01.g02143.m1	myosin family xi heavy chain	-	-	GO:0000166//nucleotide binding
Chr01.g02144.m1	replication factor-a carboxy-terminal domain protein	GO:0006260//DNA replication	-	-
Chr01.g02145.m1	polyadenylate-binding protein rbp47c-like	-	-	GO:0000166//nucleotide binding; GO:0003676//nucleic acid binding
Chr01.g02146.m1	uroporphyrinogen-iii chloroplastic	GO:0006730//one-carbon metabolic process; GO:0006780//uroporphyrinogen III biosynthetic process; GO:0055114//oxidation-reduction process	GO:0005829//cytosol; GO:0009507//chloroplast	GO:0004489//methylenetetrahydrofolate reductase (NAD(P)H) activity; GO:0004852//uroporphyrinogen-III synthase activity
Chr01.g02151.m1	hypothetical protein GLYMA_10G079800, partial [Glycine max]	GO:0006259//DNA metabolic process; GO:0051276//chromosome organization	-	-
Chr01.g02155.m1	transcription factor myb44-like	-	-	GO:0003677//DNA binding
Chr01.g02156.m1	plastocyanin-like domain protein	-	-	GO:0009055//electron transfer activity
Chr01.g02157.m1	uncharacterized protein tcm_033911	-	GO:0016021//integral component of membrane	-
Chr01.g02158.m1	spc97 spc98 family of spindle pole body component	GO:0007020//microtubule nucleation	GO:0000922//spindle pole; GO:0005737//cytoplasm; GO:0005815//microtubule organizing center; GO:0005874//microtubule	GO:0043015//gamma-tubulin binding
Chr01.g02159.m1	gamma-tubulin complex component 5 isoform x1	GO:0051321//meiotic cell cycle; GO:0031122//cytoplasmic microtubule organization; GO:0051298//centrosome duplication; GO:0051415//microtubule nucleation by interphase microtubule organizing center; GO:0090307//mitotic spindle assembly	GO:0000922//spindle pole; GO:0000923//equatorial microtubule organizing center; GO:0005813//centrosome; GO:0005816//spindle pole body; GO:0005874//microtubule; GO:0008274//gamma-tubulin ring complex	GO:0005200//structural constituent of cytoskeleton; GO:0016829//lyase activity; GO:0043015//gamma-tubulin binding; GO:0051011//microtubule minus-end binding
Chr01.g02160.m1	map kinase	GO:0006468//protein phosphorylation	-	GO:0004672//protein kinase activity; GO:0005524//ATP binding
Chr01.g02161.m1	map kinase	GO:0016310//phosphorylation	-	GO:0016301//kinase activity
Chr01.g02162.m1	map kinase	GO:0000165//MAPK cascade	GO:0005737//cytoplasm	GO:0004702//obsolete signal transducer, downstream of receptor, with serine/threonine kinase activity; GO:0005524//ATP binding
Chr01.g02163.m1	serpin-zx-like protein	GO:0010951//negative regulation of endopeptidase activity	GO:0005615//extracellular space	GO:0004867//serine-type endopeptidase inhibitor activity; GO:0016740//transferase activity
Chr01.g02166.m1	serpin-zx-like protein	-	GO:0005615//extracellular space	GO:0004867//serine-type endopeptidase inhibitor activity
Chr01.g02167.m1	serpin-like protein	GO:0010951//negative regulation of endopeptidase activity	GO:0005615//extracellular space	GO:0004867//serine-type endopeptidase inhibitor activity
Chr01.g02168.m1	serpin-like protein	-	GO:0005615//extracellular space	GO:0004867//serine-type endopeptidase inhibitor activity
Chr01.g02169.m1	serpin-like protein	-	GO:0005615//extracellular space	GO:0004867//serine-type endopeptidase inhibitor activity
Chr01.g02170.m1	serpin-like protein	-	GO:0005615//extracellular space	GO:0004867//serine-type endopeptidase inhibitor activity
Chr01.g02171.m1	serpin-like protein	-	GO:0005615//extracellular space	GO:0004867//serine-type endopeptidase inhibitor activity
Chr01.g02172.m1	serpin-like protein	-	GO:0005615//extracellular space	GO:0004867//serine-type endopeptidase inhibitor activity
Chr01.g02173.m1	serpin-like protein	-	GO:0005615//extracellular space	GO:0004867//serine-type endopeptidase inhibitor activity
Chr01.g02174.m1	serpin-like protein	-	GO:0005615//extracellular space	GO:0004867//serine-type endopeptidase inhibitor activity
Chr01.g02175.m1	serpin-like protein	-	GO:0005615//extracellular space	-
Chr01.g02176.m1	serpin-like protein	-	GO:0005615//extracellular space	GO:0004867//serine-type endopeptidase inhibitor activity
Chr01.g02177.m1	serpin-like protein	-	GO:0005615//extracellular space	GO:0004867//serine-type endopeptidase inhibitor activity
Chr01.g02178.m1	serpin-like protein	GO:0000723//telomere maintenance; GO:0006281//DNA repair; GO:0032508//DNA duplex unwinding	GO:0005615//extracellular space	GO:0003678//DNA helicase activity
Chr01.g02183.m1	serpin-like protein	-	GO:0005615//extracellular space	-
Chr01.g02184.m1	serpin-like protein	-	GO:0005615//extracellular space	GO:0004867//serine-type endopeptidase inhibitor activity
Chr01.g02185.m1	serpin-like protein	-	GO:0005615//extracellular space	GO:0004867//serine-type endopeptidase inhibitor activity
Chr01.g02186.m1	serpin-like protein	-	GO:0005615//extracellular space	GO:0004867//serine-type endopeptidase inhibitor activity
Chr01.g02190.m1	serpin-like protein	-	GO:0005615//extracellular space	GO:0004867//serine-type endopeptidase inhibitor activity
Chr01.g02191.m1	serpin-like protein	-	GO:0005615//extracellular space	GO:0004867//serine-type endopeptidase inhibitor activity
Chr01.g02192.m1	serpin-zx-like protein	GO:0000723//telomere maintenance; GO:0006281//DNA repair; GO:0032508//DNA duplex unwinding	GO:0005615//extracellular space	GO:0003678//DNA helicase activity
Chr01.g02193.m1	serpin-like protein	GO:0010951//negative regulation of endopeptidase activity	GO:0005615//extracellular space	GO:0004867//serine-type endopeptidase inhibitor activity; GO:0016740//transferase activity
Chr01.g02194.m1	serpin-like protein	-	GO:0005615//extracellular space	GO:0004867//serine-type endopeptidase inhibitor activity
Chr01.g02195.m1	serpin-zx-like protein	-	GO:0005615//extracellular space	GO:0004867//serine-type endopeptidase inhibitor activity
Chr01.g02196.m1	serpin-zx-like protein	-	GO:0005615//extracellular space	GO:0004867//serine-type endopeptidase inhibitor activity
Chr01.g02197.m1	serpin-like protein	GO:0010951//negative regulation of endopeptidase activity	GO:0005615//extracellular space	GO:0004867//serine-type endopeptidase inhibitor activity; GO:0016740//transferase activity
Chr01.g02198.m1	serpin-like protein	GO:0010951//negative regulation of endopeptidase activity	GO:0005615//extracellular space	GO:0004867//serine-type endopeptidase inhibitor activity; GO:0016740//transferase activity
Chr01.g02199.m1	serpin-zx-like protein	GO:0010951//negative regulation of endopeptidase activity	GO:0005615//extracellular space	GO:0004867//serine-type endopeptidase inhibitor activity; GO:0016740//transferase activity
Chr01.g02200.m1	peptide nitrate transporter	GO:0006810//transport	GO:0016021//integral component of membrane	GO:0005215//transporter activity
Chr01.g02201.m1	serpin-zx-like protein	GO:0010951//negative regulation of endopeptidase activity	GO:0005615//extracellular space	GO:0004867//serine-type endopeptidase inhibitor activity; GO:0016740//transferase activity
Chr01.g02202.m1	processing peptidase	GO:0006465//signal peptide processing; GO:0006627//protein processing involved in protein targeting to mitochondrion; GO:0010027//thylakoid membrane organization; GO:0033108//mitochondrial respiratory chain complex assembly	GO:0009535//chloroplast thylakoid membrane; GO:0016021//integral component of membrane; GO:0042720//mitochondrial inner membrane peptidase complex	GO:0004252//serine-type endopeptidase activity
Chr01.g02203.m1	pollen-specific leucine-rich repeat extensin-like protein 1	GO:0032774//RNA biosynthetic process	-	GO:0003899//DNA-directed 5'-3' RNA polymerase activity
Chr01.g02204.m1	transmembrane protein 147	-	GO:0005739//mitochondrion; GO:0005794//Golgi apparatus; GO:0016021//integral component of membrane	-
Chr01.g02205.m1	dna-directed rna polymerase i subunit rpa12-like	GO:0006351//transcription, DNA-templated	GO:0005730//nucleolus	GO:0003676//nucleic acid binding; GO:0003899//DNA-directed 5'-3' RNA polymerase activity; GO:0008270//zinc ion binding
Chr01.g02206.m1	proline--trna ligase	GO:0006433//prolyl-tRNA aminoacylation; GO:0009553//embryo sac development; GO:0010109//regulation of photosynthesis; GO:0048316//seed development; GO:0048481//plant ovule development	GO:0005739//mitochondrion; GO:0009570//chloroplast stroma	GO:0003723//RNA binding; GO:0004827//proline-tRNA ligase activity; GO:0005524//ATP binding
Chr01.g02207.m1	pyridoxine pyridoxamine 5 -phosphate oxidase	GO:0008615//pyridoxine biosynthetic process; GO:0042823//pyridoxal phosphate biosynthetic process; GO:0055114//oxidation-reduction process	GO:0005739//mitochondrion	GO:0004733//pyridoxamine-phosphate oxidase activity; GO:0010181//FMN binding; GO:0052856//NADHX epimerase activity; GO:0052857//NADPHX epimerase activity
Chr01.g02209.m1	endonuclease exonuclease phosphatase family protein	-	-	GO:0003824//catalytic activity
Chr01.g02210.m1	carboxy-terminal domain cyclin	-	GO:0005634//nucleus	-
Chr01.g02211.m1	wd and tetratricopeptide repeats protein 1	-	GO:0005886//plasma membrane; GO:0009506//plasmodesma	-
Chr01.g02213.m1	serine threonine-protein kinase-like protein at1g28390	GO:0006468//protein phosphorylation	-	GO:0004674//protein serine/threonine kinase activity; GO:0005524//ATP binding
Chr01.g02218.m1	zinc-finger homeodomain protein 2-like	-	-	GO:0003677//DNA binding
Chr01.g02220.m1	divalent cation tolerance 1 family protein	GO:0010038//response to metal ion	-	-
Chr01.g02221.m1	14-3-3-like protein b	-	-	GO:0019904//protein domain specific binding
Chr01.g02222.m1	pentatricopeptide repeat-containing protein at5g18475	GO:0006094//gluconeogenesis; GO:0006096//glycolytic process	-	GO:0004347//glucose-6-phosphate isomerase activity
Chr01.g02223.m1	gtpase-activator protein for rho-like gtpase family	GO:0043087//regulation of GTPase activity	GO:0005737//cytoplasm	-
Chr01.g02224.m1	mitochondrial uncoupling protein 5-like	GO:0006412//translation; GO:0006835//dicarboxylic acid transport; GO:0006839//mitochondrial transport; GO:1902600//proton transmembrane transport; GO:0055085//transmembrane transport	GO:0016021//integral component of membrane; GO:0031966//mitochondrial membrane	GO:0003735//structural constituent of ribosome; GO:0005310//dicarboxylic acid transmembrane transporter activity; GO:0017077//oxidative phosphorylation uncoupler activity
Chr01.g02225.m1	peptide upstream orf protein	-	GO:0016021//integral component of membrane	-
Chr01.g02226.m1	protein aspartic protease in guard cell 2-like	GO:0006508//proteolysis; GO:0030163//protein catabolic process	-	GO:0004190//aspartic-type endopeptidase activity
Chr01.g02228.m1	ubiquitin carboxy-terminal hydrolase	GO:0006511//ubiquitin-dependent protein catabolic process; GO:0016579//protein deubiquitination	GO:0016021//integral component of membrane	GO:0036459//thiol-dependent ubiquitinyl hydrolase activity; GO:0046872//metal ion binding
Chr01.g02229.m1	at-hook motif nuclear-localized protein 17-like	-	GO:0016020//membrane	-
Chr01.g02231.m1	1-o-acylglucose:anthocyanin acyltransferase	GO:0006508//proteolysis	-	GO:0004185//serine-type carboxypeptidase activity; GO:0016746//transferase activity, transferring acyl groups
Chr01.g02232.m1	1-o-acylglucose:anthocyanin acyltransferase	-	-	GO:0004180//carboxypeptidase activity; GO:0016740//transferase activity
Chr01.g02233.m1	1-o-acylglucose:anthocyanin acyltransferase	GO:0006508//proteolysis	-	GO:0004185//serine-type carboxypeptidase activity; GO:0016746//transferase activity, transferring acyl groups
Chr01.g02234.m1	serine carboxypeptidase-like 12	GO:0019748//secondary metabolic process; GO:0051603//proteolysis involved in cellular protein catabolic process	GO:0016021//integral component of membrane	GO:0004185//serine-type carboxypeptidase activity; GO:0016747//transferase activity, transferring acyl groups other than amino-acyl groups
Chr01.g02236.m1	ulp1 protease carboxy-terminal domain protein	-	-	GO:0016787//hydrolase activity
Chr01.g02238.m1	ulp1 protease carboxy-terminal domain protein	-	-	GO:0008233//peptidase activity
Chr01.g02242.m1	mechanosensitive ion channel-like protein	GO:0055085//transmembrane transport	GO:0016021//integral component of membrane	-
Chr01.g02243.m1	uncharacterized protein at1g04910	-	GO:0016021//integral component of membrane	GO:0016757//transferase activity, transferring glycosyl groups
Chr01.g02245.m1	mechanosensitive ion channel-like protein	GO:0055085//transmembrane transport	GO:0016021//integral component of membrane	-
Chr01.g02246.m1	chromosome-associated kinesin kif4a-like protein	GO:0007018//microtubule-based movement	GO:0005871//kinesin complex	GO:0003777//microtubule motor activity; GO:0005524//ATP binding; GO:0008017//microtubule binding; GO:0016887//ATPase activity
Chr01.g02247.m1	chromosome-associated kinesin kif4-like	GO:0007018//microtubule-based movement	GO:0005871//kinesin complex	GO:0003777//microtubule motor activity; GO:0016887//ATPase activity
Chr01.g02248.m1	argininosuccinate lyase	GO:0042450//arginine biosynthetic process via ornithine; GO:0051262//protein tetramerization	GO:0005829//cytosol; GO:0009570//chloroplast stroma	GO:0004056//argininosuccinate lyase activity
Chr01.g02250.m1	myb-like dna-binding domain protein	GO:0031627//telomeric loop formation	GO:0000783//nuclear telomere cap complex	GO:0003691//double-stranded telomeric DNA binding
Chr01.g02251.m1	nadph--cytochrome p450 reductase	GO:0009698//phenylpropanoid metabolic process; GO:0009737//response to abscisic acid; GO:0055114//oxidation-reduction process	GO:0005789//endoplasmic reticulum membrane; GO:0005829//cytosol; GO:0016021//integral component of membrane	GO:0003958//NADPH-hemoprotein reductase activity; GO:0010181//FMN binding
Chr01.g02255.m1	hxxxd-type acyl-transferase family protein	-	-	GO:0016747//transferase activity, transferring acyl groups other than amino-acyl groups
Chr01.g02256.m1	double-stranded rna-binding motif protein	GO:0035195//gene silencing by miRNA; GO:0070918//production of small RNA involved in gene silencing by RNA	-	-
Chr01.g02257.m1	geranylgeranyl transferase type-2 subunit alpha	GO:0018344//protein geranylgeranylation	GO:0005968//Rab-protein geranylgeranyltransferase complex	GO:0004663//Rab geranylgeranyltransferase activity
Chr01.g02258.m1	tpr domain protein	-	GO:0016021//integral component of membrane	-
Chr01.g02259.m1	serine threonine-protein kinase ctr1-like	GO:0000165//MAPK cascade	-	GO:0004674//protein serine/threonine kinase activity; GO:0005524//ATP binding
Chr01.g02261.m1	gata transcription factor	GO:0006355//regulation of transcription, DNA-templated	-	GO:0003700//DNA-binding transcription factor activity; GO:0008270//zinc ion binding; GO:0043565//sequence-specific DNA binding
Chr01.g02262.m1	gata transcription factor 24-like isoform x1	GO:0030154//cell differentiation; GO:0045944//positive regulation of transcription by RNA polymerase II	GO:0005634//nucleus; GO:0005667//transcription regulator complex	GO:0000977//RNA polymerase II transcription regulatory region sequence-specific DNA binding; GO:0001085//RNA polymerase II transcription factor binding; GO:0001228//DNA-binding transcription activator activity, RNA polymerase II-specific; GO:0003682//chromatin binding; GO:0008270//zinc ion binding
Chr01.g02276.m1	neuroguidin isoform x1	GO:0000462//maturation of SSU-rRNA from tricistronic rRNA transcript (SSU-rRNA, 5.8S rRNA, LSU-rRNA)	GO:0005730//nucleolus; GO:0032040//small-subunit processome	-
Chr01.g02277.m1	crt (chloroquine-resistance transporter)-like	GO:0002229//defense response to oomycetes; GO:0034635//glutathione transport; GO:0046686//response to cadmium ion	GO:0009507//chloroplast; GO:0016021//integral component of membrane	-
Chr01.g02279.m1	retrovirus-related pol polyprotein from transposon tnt 1-94	GO:0015074//DNA integration	-	GO:0003676//nucleic acid binding; GO:0016787//hydrolase activity
Chr01.g02280.m1	bet1-like protein at4g14600	-	GO:0016021//integral component of membrane	-
Chr01.g02281.m1	serine threonine-protein kinase pepkr2	GO:0009738//abscisic acid-activated signaling pathway; GO:0018105//peptidyl-serine phosphorylation; GO:0035556//intracellular signal transduction; GO:0046777//protein autophosphorylation	GO:0005634//nucleus; GO:0005737//cytoplasm; GO:0005886//plasma membrane	GO:0004683//calmodulin-dependent protein kinase activity; GO:0005516//calmodulin binding; GO:0005524//ATP binding; GO:0009931//calcium-dependent protein serine/threonine kinase activity
Chr01.g02282.m1	inactive purple acid phosphatase 29	-	-	GO:0016787//hydrolase activity
Chr01.g02286.m1	purine permease 1-like	GO:0006810//transport	GO:0016021//integral component of membrane	GO:0005215//transporter activity
Chr01.g02287.m1	magnesium transporter mrs2-4-like	GO:0015693//magnesium ion transport; GO:1903830//magnesium ion transmembrane transport	GO:0016021//integral component of membrane	GO:0015095//magnesium ion transmembrane transporter activity
Chr01.g02289.m1	mate efflux family protein	GO:0006855//drug transmembrane transport	GO:0016021//integral component of membrane	GO:0042910//xenobiotic transmembrane transporter activity; GO:0015297//antiporter activity
Chr01.g02292.m1	protein detoxification 27-like	GO:0006855//drug transmembrane transport	GO:0016021//integral component of membrane	GO:0042910//xenobiotic transmembrane transporter activity; GO:0015297//antiporter activity
Chr01.g02294.m1	hypothetical protein GLYMA_04G183200, partial [Glycine max]	GO:0006259//DNA metabolic process; GO:0051276//chromosome organization	-	-
Chr01.g02297.m1	clathrin assembly protein at4g40080	-	-	GO:0005543//phospholipid binding
Chr01.g02298.m1	ring-h2 finger protein atl11-like	-	GO:0016021//integral component of membrane	GO:0008270//zinc ion binding
Chr01.g02299.m1	basic helix loop helix dna-binding family protein	-	-	GO:0003677//DNA binding; GO:0046983//protein dimerization activity
Chr01.g02301.m1	rna recognition motif	-	GO:0019013//viral nucleocapsid; GO:1990904//ribonucleoprotein complex	GO:0000166//nucleotide binding; GO:0003676//nucleic acid binding
Chr01.g02302.m1	rna recognition motif	-	GO:0019013//viral nucleocapsid; GO:1990904//ribonucleoprotein complex	GO:0000166//nucleotide binding; GO:0003676//nucleic acid binding
Chr01.g02304.m1	blue copper protein	GO:0055114//oxidation-reduction process	GO:0016021//integral component of membrane; GO:0046658//anchored component of plasma membrane	GO:0009055//electron transfer activity; GO:0046872//metal ion binding
Chr01.g02307.m1	retrovirus-related pol polyprotein from transposon tnt 1-94	GO:0008152//metabolic process	-	-
Chr01.g02308.m1	isoamylase-type starch debranching enzyme	GO:0005977//glycogen metabolic process; GO:0005983//starch catabolic process	GO:0009569//chloroplast starch grain; GO:0009570//chloroplast stroma	GO:0019156//isoamylase activity
Chr01.g02313.m1	uncharacterized protein at1g04910-like	-	GO:0005737//cytoplasm; GO:0016021//integral component of membrane	-
Chr01.g02314.m1	serine--trna chloroplastic mitochondrial-like isoform x1	GO:0006434//seryl-tRNA aminoacylation; GO:0048481//plant ovule development	GO:0005739//mitochondrion; GO:0009507//chloroplast	GO:0004828//serine-tRNA ligase activity; GO:0005524//ATP binding
Chr01.g02316.m1	alcohol dehydrogenase-like 2	GO:0055114//oxidation-reduction process	-	GO:0008270//zinc ion binding; GO:0016491//oxidoreductase activity
Chr01.g02317.m1	zinc-binding alcohol dehydrogenase family protein	GO:0055114//oxidation-reduction process	-	GO:0008270//zinc ion binding; GO:0016491//oxidoreductase activity
Chr01.g02319.m1	polygalacturonase non-catalytic protein	-	GO:0016021//integral component of membrane	-
Chr01.g02322.m1	phytochelatin synthase	-	-	GO:0016746//transferase activity, transferring acyl groups
Chr01.g02326.m1	14-3-3-like protein	-	-	GO:0019904//protein domain specific binding
Chr01.g02327.m1	f-box protein at1g78280	-	-	GO:0016740//transferase activity
Chr01.g02329.m1	hcp family protein with mynd-type zinc finger protein	-	GO:0016021//integral component of membrane	-
Chr01.g02330.m1	ubiquitin-like modifier-activating enzyme 5	GO:0061504//cyclic threonylcarbamoyladenosine biosynthetic process; GO:0071569//protein ufmylation	GO:0005829//cytosol	GO:0061503//tRNA threonylcarbamoyladenosine dehydratase; GO:0071566//UFM1 activating enzyme activity
Chr01.g02332.m1	molybdenum cofactor sulfurase	-	-	GO:0003824//catalytic activity
Chr01.g02333.m1	acetolactate synthase	GO:0009097//isoleucine biosynthetic process; GO:0009099//valine biosynthetic process	-	GO:0000287//magnesium ion binding; GO:0003984//acetolactate synthase activity; GO:0030976//thiamine pyrophosphate binding; GO:0050660//flavin adenine dinucleotide binding
Chr01.g02334.m1	nuclear transcription factor y subunit c-1-like	-	GO:0005634//nucleus	GO:0046982//protein heterodimerization activity
Chr01.g02336.m1	protein nuclear fusion defective 4-like	-	GO:0016021//integral component of membrane	-
Chr01.g02337.m1	nodulin-like mfs transporter	-	GO:0016021//integral component of membrane	-
Chr01.g02339.m1	thylakoid lumenal kda chloroplastic	-	GO:0009507//chloroplast; GO:0031977//thylakoid lumen	-
Chr01.g02341.m1	non-specific phospholipase c6	GO:0008152//metabolic process	-	GO:0034480//phosphatidylcholine phospholipase C activity
Chr01.g02342.m1	cbs octicosapeptide phox bemp1 domain protein	-	GO:0016021//integral component of membrane	-
Chr01.g02344.m1	squamosa promoter-binding 13a-like protein	-	GO:0005634//nucleus	GO:0003677//DNA binding
Chr01.g02347.m1	peroxidase 64	GO:0043170//macromolecule metabolic process; GO:0044238//primary metabolic process	-	GO:0003824//catalytic activity
Chr01.g02349.m1	peroxidase 64	GO:0006259//DNA metabolic process	GO:0016020//membrane	GO:0016740//transferase activity
Chr01.g02353.m1	heavy-metal-associated domain protein	GO:0030001//metal ion transport; GO:0046916//cellular transition metal ion homeostasis	GO:0005737//cytoplasm	GO:0046914//transition metal ion binding
Chr01.g02354.m1	palmitoyl-acyl carrier protein chloroplastic-like	GO:0006633//fatty acid biosynthetic process	-	GO:0004320//oleoyl-[acyl-carrier-protein] hydrolase activity; GO:0016295//myristoyl-[acyl-carrier-protein] hydrolase activity; GO:0016296//palmitoyl-[acyl-carrier-protein] hydrolase activity
Chr01.g02355.m1	tb2 hva22 family protein	GO:0006950//response to stress; GO:0009737//response to abscisic acid	GO:0016021//integral component of membrane	-
Chr01.g02356.m1	swi snf complex subunit swi3a	-	GO:0005634//nucleus	GO:0003677//DNA binding
Chr01.g02358.m1	protein dek-like	-	-	GO:0003677//DNA binding
Chr01.g02360.m1	omega-hydroxypalmitate o-feruloyl transferase	GO:0010345//suberin biosynthetic process; GO:0052325//cell wall pectin biosynthetic process	-	GO:0047172//shikimate O-hydroxycinnamoyltransferase activity
Chr01.g02361.m1	saur-like auxin-responsive family protein	GO:0009733//response to auxin	-	-
Chr01.g02362.m1	protein tapetum determinant 1-like	-	GO:0016021//integral component of membrane	-
Chr01.g02363.m1	subtilisin-like serine protease	GO:0006508//proteolysis	-	GO:0004252//serine-type endopeptidase activity
Chr01.g02365.m1	pseudouridine synthase rlu family protein	GO:0031119//tRNA pseudouridine synthesis	GO:0005739//mitochondrion	GO:0003723//RNA binding; GO:0009982//pseudouridine synthase activity; GO:0016829//lyase activity; GO:0019239//deaminase activity
Chr01.g02366.m1	bidirectional sugar transporter sweet14-like	GO:0034219//carbohydrate transmembrane transport	GO:0005886//plasma membrane; GO:0016021//integral component of membrane	GO:0051119//sugar transmembrane transporter activity
Chr01.g02367.m1	bidirectional sugar transporter sweet12-like	GO:0008643//carbohydrate transport	GO:0005886//plasma membrane; GO:0016021//integral component of membrane	-
Chr01.g02369.m1	probable protein s-acyltransferase 7	-	GO:0005886//plasma membrane; GO:0016021//integral component of membrane	GO:0008270//zinc ion binding; GO:0019706//protein-cysteine S-palmitoyltransferase activity
Chr01.g02371.m1	ribonuclease h	-	-	GO:0003824//catalytic activity
Chr01.g02372.m1	nac domain-containing protein 29	GO:0006355//regulation of transcription, DNA-templated	GO:0005634//nucleus	GO:0003677//DNA binding
Chr01.g02374.m1	plant-specific b3-dna-binding domain protein	GO:0006355//regulation of transcription, DNA-templated	GO:0005634//nucleus	GO:0003677//DNA binding
Chr01.g02376.m1	ubiquitin-conjugating enzyme e2 27	-	-	GO:0005524//ATP binding; GO:0016874//ligase activity
Chr01.g02377.m1	probable serine threonine-protein kinase at1g54610	GO:0006468//protein phosphorylation	-	GO:0004674//protein serine/threonine kinase activity; GO:0005524//ATP binding
Chr01.g02379.m1	armadillo beta-catenin repeat protein	-	GO:0005634//nucleus; GO:0005737//cytoplasm	-
Chr01.g02380.m1	ring finger protein	-	-	GO:0008270//zinc ion binding; GO:0016874//ligase activity
Chr01.g02384.m1	gag-pol polyprotein	GO:0015074//DNA integration	-	GO:0003676//nucleic acid binding; GO:0008270//zinc ion binding
Chr01.g02388.m1	auxin efflux carrier family protein	GO:0055085//transmembrane transport	GO:0016021//integral component of membrane	-
Chr01.g02389.m1	auxin efflux carrier family protein	GO:0055085//transmembrane transport	GO:0016021//integral component of membrane	-
Chr01.g02390.m1	protein prenyltransferase alpha subunit repeat-containing protein 1-like isoform x1	GO:0018342//protein prenylation	GO:0005737//cytoplasm; GO:1990234//transferase complex	GO:0008318//protein prenyltransferase activity
Chr01.g02391.m1	plasma membrane atpase 1	GO:0006754//ATP biosynthetic process; GO:1902600//proton transmembrane transport	GO:0005886//plasma membrane; GO:0016021//integral component of membrane	GO:0005524//ATP binding; GO:0008553//proton-exporting ATPase activity, phosphorylative mechanism; GO:0046872//metal ion binding
Chr01.g02394.m1	transposon tx1 uncharacterized	-	-	GO:0003824//catalytic activity
Chr01.g02397.m1	transcription factor bhlh137	-	-	GO:0046983//protein dimerization activity
Chr01.g02400.m1	trna nucleotidyltransferase poly polymerase	GO:0001680//tRNA 3'-terminal CCA addition	-	GO:0003723//RNA binding; GO:0016787//hydrolase activity; GO:0052927//CTP:tRNA cytidylyltransferase activity; GO:0052928//CTP:3'-cytidine-tRNA cytidylyltransferase activity; GO:0052929//ATP:3'-cytidine-cytidine-tRNA adenylyltransferase activity
Chr01.g02402.m1	serine carboxypeptidase-like 45	GO:0019748//secondary metabolic process; GO:0051603//proteolysis involved in cellular protein catabolic process	-	GO:0004185//serine-type carboxypeptidase activity; GO:0016747//transferase activity, transferring acyl groups other than amino-acyl groups
Chr01.g02406.m1	dual specificity protein phosphatase phs1-like	GO:0016310//phosphorylation; GO:0035335//peptidyl-tyrosine dephosphorylation	-	GO:0004725//protein tyrosine phosphatase activity; GO:0008138//protein tyrosine/serine/threonine phosphatase activity; GO:0016301//kinase activity
Chr01.g02407.m1	chaperone protein chloroplastic	GO:0006508//proteolysis	GO:0009507//chloroplast	GO:0005524//ATP binding; GO:0008233//peptidase activity
Chr01.g02408.m1	cation h+ exchanger 3	GO:0006885//regulation of pH; GO:1902600//proton transmembrane transport	GO:0012505//endomembrane system; GO:0016021//integral component of membrane	GO:0005451//monovalent cation:proton antiporter activity
Chr01.g02409.m1	cation h(+) antiporter 4-like	GO:0006885//regulation of pH; GO:1902600//proton transmembrane transport	GO:0012505//endomembrane system; GO:0016021//integral component of membrane	GO:0005451//monovalent cation:proton antiporter activity
Chr01.g02411.m1	adp-ribosylation factor gtpase-activating protein agd1	GO:0043547//positive regulation of GTPase activity	GO:0005737//cytoplasm	GO:0005096//GTPase activator activity
Chr01.g02412.m1	lysosomal alpha-mannosidase	GO:0006013//mannose metabolic process; GO:0006517//protein deglycosylation	-	GO:0004559//alpha-mannosidase activity; GO:0008270//zinc ion binding; GO:0030246//carbohydrate binding
Chr01.g02415.m1	rna recognition motif 1 in plant mei2-like protein	-	-	GO:0000166//nucleotide binding; GO:0003676//nucleic acid binding
Chr01.g02422.m1	ethylene-responsive transcription factor erf114-like	GO:0006355//regulation of transcription, DNA-templated	GO:0005634//nucleus	GO:0003677//DNA binding; GO:0003700//DNA-binding transcription factor activity
Chr01.g02423.m1	unifoliata protein	GO:0006355//regulation of transcription, DNA-templated; GO:0007275//multicellular organism development	GO:0005634//nucleus	GO:0003677//DNA binding
Chr01.g02424.m1	random slug protein 5	GO:0016311//dephosphorylation	-	GO:0016791//phosphatase activity
Chr01.g02425.m1	electron transporter	-	GO:0016021//integral component of membrane	GO:0005506//iron ion binding
Chr01.g02426.m1	chromophore lyase chloroplastic	GO:0000302//response to reactive oxygen species; GO:0010020//chloroplast fission; GO:0017009//protein-phycocyanobilin linkage; GO:0046741//transport of virus in host, tissue to tissue; GO:0051302//regulation of cell division; GO:0098586//cellular response to virus	GO:0009707//chloroplast outer membrane; GO:0016021//integral component of membrane	GO:0016829//lyase activity
Chr01.g02427.m1	transferring glycosyl group transferase	-	-	GO:0016740//transferase activity
Chr01.g02429.m1	substrate carrier family protein	GO:0006412//translation; GO:0055085//transmembrane transport	GO:0016021//integral component of membrane	GO:0003735//structural constituent of ribosome; GO:0005509//calcium ion binding
Chr01.g02435.m1	retrovirus-related pol polyprotein from transposon tnt 1-94	GO:0015074//DNA integration	-	GO:0003676//nucleic acid binding
Chr01.g02436.m1	ribosomal rna small subunit methyltransferase	GO:0031167//rRNA methylation	-	GO:0000179//rRNA (adenine-N6,N6-)-dimethyltransferase activity
Chr01.g02438.m1	calnexin 2	GO:0006457//protein folding	GO:0005789//endoplasmic reticulum membrane; GO:0016021//integral component of membrane	GO:0005509//calcium ion binding; GO:0030246//carbohydrate binding; GO:0051082//unfolded protein binding
Chr01.g02439.m1	staphylococcal nuclease domain-containing protein 1-like	GO:0035194//post-transcriptional gene silencing by RNA; GO:1903506//regulation of nucleic acid-templated transcription	GO:0016442//RISC complex	GO:0003712//transcription coregulator activity
Chr01.g02442.m1	probable phenylalanine--trna ligase alpha subunit	GO:0006432//phenylalanyl-tRNA aminoacylation	GO:0009328//phenylalanine-tRNA ligase complex; GO:0016021//integral component of membrane	GO:0000049//tRNA binding; GO:0004826//phenylalanine-tRNA ligase activity; GO:0005524//ATP binding
Chr01.g02444.m1	nucleotide-diphospho-sugar transferase domain protein	GO:0006679//glucosylceramide biosynthetic process	GO:0016021//integral component of membrane	GO:0008120//ceramide glucosyltransferase activity
Chr01.g02446.m1	retrotransposon expressed	GO:0015074//DNA integration	-	GO:0003676//nucleic acid binding; GO:0043167//ion binding
Chr01.g02447.m1	u3 small nucleolar ribonucleoprotein protein imp3	GO:0006364//rRNA processing; GO:0045903//positive regulation of translational fidelity	GO:0019013//viral nucleocapsid; GO:0022627//cytosolic small ribosomal subunit; GO:0032040//small-subunit processome; GO:0034457//Mpp10 complex	GO:0003735//structural constituent of ribosome; GO:0019843//rRNA binding; GO:0030515//snoRNA binding
Chr01.g02448.m1	respiratory burst oxidase-like protein d	GO:0055114//oxidation-reduction process; GO:0098869//cellular oxidant detoxification	GO:0016021//integral component of membrane	GO:0004601//peroxidase activity; GO:0005509//calcium ion binding; GO:0016174//NAD(P)H oxidase (H(2)O(2)-forming activity
Chr01.g02449.m1	respiratory burst oxidase homolog protein c	GO:0055114//oxidation-reduction process; GO:0098869//cellular oxidant detoxification	GO:0016021//integral component of membrane	GO:0004601//peroxidase activity; GO:0005509//calcium ion binding; GO:0050664//oxidoreductase activity, acting on NAD(P)H, oxygen as acceptor
Chr01.g02450.m1	chaperone protein chloroplastic	-	GO:0009507//chloroplast	GO:0005488//binding
Chr01.g02451.m1	chaperone protein chloroplastic	GO:0006508//proteolysis; GO:0034214//protein hexamerization	GO:0009570//chloroplast stroma; GO:0009941//chloroplast envelope	GO:0005524//ATP binding; GO:0008233//peptidase activity; GO:0016887//ATPase activity; GO:0042803//protein homodimerization activity
Chr01.g02453.m1	pentatricopeptide repeat-containing protein at4g21065-like	-	GO:0016021//integral component of membrane	GO:0008270//zinc ion binding
Chr01.g02454.m1	pentatricopeptide repeat-containing protein at5g08490	GO:0009414//response to water deprivation; GO:0009737//response to abscisic acid; GO:0080156//mitochondrial mRNA modification	GO:0005739//mitochondrion	GO:0008568//microtubule-severing ATPase activity
Chr01.g02455.m1	protein suppressor of gene silencing 3	GO:0090502//RNA phosphodiester bond hydrolysis, endonucleolytic	GO:0005655//nucleolar ribonuclease P complex	GO:0004526//ribonuclease P activity
Chr01.g02456.m1	clptm1-like membrane protein cnrb	-	GO:0016021//integral component of membrane	-
Chr01.g02457.m1	acyl-coenzyme a thioesterase-like protein	-	GO:0016021//integral component of membrane	-
Chr01.g02458.m1	ubiquitin-protein ligase	-	-	GO:0016874//ligase activity
Chr01.g02459.m1	acyl-coenzyme a thioesterase-like protein	-	GO:0016021//integral component of membrane	-
Chr01.g02461.m1	cdpk-related kinase	GO:0009738//abscisic acid-activated signaling pathway; GO:0018105//peptidyl-serine phosphorylation; GO:0035556//intracellular signal transduction; GO:0046777//protein autophosphorylation	GO:0005634//nucleus; GO:0005737//cytoplasm; GO:0005886//plasma membrane	GO:0004683//calmodulin-dependent protein kinase activity; GO:0005509//calcium ion binding; GO:0005516//calmodulin binding; GO:0005524//ATP binding; GO:0009931//calcium-dependent protein serine/threonine kinase activity
Chr01.g02462.m1	protein prenylyltransferase superfamily protein	-	GO:0016021//integral component of membrane	GO:0016740//transferase activity
Chr01.g02466.m1	probable manganese-transporting atpase pdr2	GO:0006874//cellular calcium ion homeostasis; GO:0009846//pollen germination; GO:0010073//meristem maintenance; GO:0010152//pollen maturation; GO:0016036//cellular response to phosphate starvation; GO:0048867//stem cell fate determination; GO:0098655//cation transmembrane transport	GO:0005783//endoplasmic reticulum; GO:0005887//integral component of plasma membrane	GO:0005524//ATP binding; GO:0019829//ATPase-coupled cation transmembrane transporter activity; GO:0046872//metal ion binding
Chr01.g02470.m1	arginase mitochondrial isoform x1	-	-	GO:0004053//arginase activity; GO:0046872//metal ion binding
Chr01.g02472.m1	kinase family protein	GO:0016310//phosphorylation	-	GO:0016301//kinase activity
Chr01.g02473.m1	myb transcription factor	-	-	GO:0003677//DNA binding
Chr01.g02474.m1	arginine n-methyltransferase	GO:0006355//regulation of transcription, DNA-templated; GO:0019919//peptidyl-arginine methylation, to asymmetrical-dimethyl arginine; GO:0034969//histone arginine methylation	GO:0005829//cytosol	GO:0008469//histone-arginine N-methyltransferase activity; GO:0035242//protein-arginine omega-N asymmetric methyltransferase activity
Chr01.g02476.m1	uncharacterized mitochondrial protein g00810-like	GO:0006013//mannose metabolic process; GO:0015074//DNA integration	GO:0016021//integral component of membrane	GO:0003676//nucleic acid binding; GO:0004559//alpha-mannosidase activity; GO:0008270//zinc ion binding; GO:0030246//carbohydrate binding
Chr01.g02477.m1	patellin-3 protein	GO:0006810//transport; GO:0016311//dephosphorylation	GO:0005622//intracellular; GO:0016021//integral component of membrane	GO:0005215//transporter activity; GO:0016791//phosphatase activity
Chr01.g02478.m1	transposon tx1 uncharacterized	-	-	GO:0003824//catalytic activity
Chr01.g02479.m1	serine threonine-protein kinase srk2a	GO:0006468//protein phosphorylation; GO:0035556//intracellular signal transduction	GO:0005634//nucleus; GO:0005737//cytoplasm	GO:0004674//protein serine/threonine kinase activity; GO:0005524//ATP binding
Chr01.g02480.m1	exostosin family protein	-	GO:0016021//integral component of membrane	GO:0050508//glucuronosyl-N-acetylglucosaminyl-proteoglycan 4-alpha-N-acetylglucosaminyltransferase activity
Chr01.g02481.m1	ferrochelatase- chloroplastic-like	GO:0006783//heme biosynthetic process	-	GO:0004325//ferrochelatase activity
Chr01.g02484.m1	gtp-binding elongation factor tu family protein	GO:0006414//translational elongation; GO:0045727//positive regulation of translation	GO:0009507//chloroplast	GO:0003746//translation elongation factor activity; GO:0003924//GTPase activity; GO:0005525//GTP binding
Chr01.g02486.m1	probable magnesium transporter nipa6	GO:0015693//magnesium ion transport; GO:1903830//magnesium ion transmembrane transport	GO:0016021//integral component of membrane	GO:0015095//magnesium ion transmembrane transporter activity
Chr01.g02489.m1	aspartic proteinase nepenthesin-1	GO:0006508//proteolysis; GO:0030163//protein catabolic process	-	GO:0004190//aspartic-type endopeptidase activity; GO:0016740//transferase activity
Chr01.g02490.m1	rna-directed dna polymerase (reverse transcriptase)	GO:0006278//RNA-dependent DNA biosynthetic process	-	GO:0003964//RNA-directed DNA polymerase activity
Chr01.g02492.m1	auxin-induced protein 6b-like	GO:0009733//response to auxin	-	-
Chr01.g02493.m1	nucleotidyltransferase family protein	-	-	GO:0003824//catalytic activity
Chr01.g02494.m1	chromosome condensation regulator rcc1 repeat protein	-	-	GO:0016874//ligase activity
Chr01.g02495.m1	rna-directed dna polymerase (reverse transcriptase)	GO:0006278//RNA-dependent DNA biosynthetic process	-	GO:0003964//RNA-directed DNA polymerase activity
Chr01.g02496.m1	retrovirus-related pol polyprotein from transposon tnt 1-94	-	-	GO:0046872//metal ion binding
Chr01.g02497.m1	trafficking protein particle complex subunit 2-like	GO:0006810//transport	GO:0005622//intracellular	-
Chr01.g02498.m1	cbs octicosapeptide phox bemp1 domain protein	-	GO:0016021//integral component of membrane	-
Chr01.g02500.m1	fatty acid amide hydrolase-like protein	GO:0055114//oxidation-reduction process	GO:0016021//integral component of membrane	GO:0004458//D-lactate dehydrogenase (cytochrome) activity; GO:0016787//hydrolase activity; GO:0016884//carbon-nitrogen ligase activity, with glutamine as amido-N-donor
Chr01.g02501.m1	cyclin-dependent kinase	GO:0006468//protein phosphorylation	-	GO:0004674//protein serine/threonine kinase activity; GO:0005524//ATP binding
Chr01.g02502.m1	retrovirus-related pol polyprotein from transposon tnt 1-94	-	-	GO:0046872//metal ion binding
Chr01.g02506.m1	aspartic proteinase asp1-like	GO:0006508//proteolysis; GO:0030163//protein catabolic process	-	GO:0004190//aspartic-type endopeptidase activity; GO:0016740//transferase activity
Chr01.g02507.m1	nac-like transcription factor	GO:0006355//regulation of transcription, DNA-templated	GO:0005634//nucleus	GO:0003677//DNA binding
Chr01.g02508.m1	beta-galactosidase-like protein	GO:0005975//carbohydrate metabolic process; GO:0009827//plant-type cell wall modification; GO:0048354//mucilage biosynthetic process involved in seed coat development	GO:0005618//cell wall; GO:0005773//vacuole; GO:0048046//apoplast	GO:0004565//beta-galactosidase activity; GO:0030246//carbohydrate binding
Chr01.g02509.m1	beta-galactosidase 10	GO:0005975//carbohydrate metabolic process	GO:0016021//integral component of membrane	GO:0004565//beta-galactosidase activity; GO:0030246//carbohydrate binding
Chr01.g02510.m1	uncharacterized protein loc101500552	-	GO:0016021//integral component of membrane	-
Chr01.g02511.m1	probable glucan -alpha-glucosidase	GO:0009826//unidimensional cell growth; GO:0030244//cellulose biosynthetic process; GO:0042742//defense response to bacterium	GO:0005783//endoplasmic reticulum; GO:0009507//chloroplast	GO:0030246//carbohydrate binding; GO:0033919//glucan 1,3-alpha-glucosidase activity
Chr01.g02514.m1	amino acid permease 4-like	GO:0003333//amino acid transmembrane transport	GO:0005886//plasma membrane; GO:0016021//integral component of membrane	GO:0015171//amino acid transmembrane transporter activity
Chr01.g02516.m1	transmembrane amino acid transporter family protein	GO:0003333//amino acid transmembrane transport	GO:0005886//plasma membrane; GO:0016021//integral component of membrane	GO:0015171//amino acid transmembrane transporter activity
Chr01.g02517.m1	transmembrane amino acid transporter family protein	GO:0003333//amino acid transmembrane transport	GO:0005886//plasma membrane; GO:0016021//integral component of membrane	GO:0015171//amino acid transmembrane transporter activity
Chr01.g02519.m1	chromosome condensation regulator rcc1 repeat protein	GO:0007165//signal transduction; GO:0010224//response to UV-B	-	GO:0009881//photoreceptor activity; GO:0016874//ligase activity; GO:0042803//protein homodimerization activity
Chr01.g02520.m1	amino-acid permease bat1 homolog	GO:1902475//L-alpha-amino acid transmembrane transport	GO:0005887//integral component of plasma membrane	GO:0015179//L-amino acid transmembrane transporter activity; GO:0015297//antiporter activity
Chr01.g02521.m1	psbp domain-containing protein chloroplastic-like	GO:0015979//photosynthesis	GO:0009507//chloroplast; GO:0009654//photosystem II oxygen evolving complex; GO:0019898//extrinsic component of membrane	GO:0005509//calcium ion binding
Chr01.g02522.m1	nad-dependent protein deacetylase srt2	GO:0006471//protein ADP-ribosylation; GO:0006476//protein deacetylation	GO:0005759//mitochondrial matrix	GO:0008270//zinc ion binding; GO:0016740//transferase activity; GO:0034979//NAD-dependent protein deacetylase activity; GO:0070403//NAD+ binding
Chr01.g02523.m1	rna polymerase ii transcriptional coactivator kiwi-like	GO:0006355//regulation of transcription, DNA-templated	-	GO:0003677//DNA binding; GO:0003713//transcription coactivator activity
Chr01.g02524.m1	vacuolar protein sorting-associated protein 20 homolog 2-like	GO:0007034//vacuolar transport	GO:0005622//intracellular	-
Chr01.g02525.m1	farnesylcysteine lyase	GO:0009738//abscisic acid-activated signaling pathway; GO:0030327//prenylated protein catabolic process; GO:0030328//prenylcysteine catabolic process; GO:0045338//farnesyl diphosphate metabolic process; GO:0055114//oxidation-reduction process	GO:0005774//vacuolar membrane	GO:0001735//prenylcysteine oxidase activity; GO:0016829//lyase activity
Chr01.g02527.m1	dna topoisomerase 3-alpha isoform x1	GO:0000712//resolution of meiotic recombination intermediates; GO:0006265//DNA topological change; GO:0006281//DNA repair; GO:0000278//mitotic cell cycle	GO:0005694//chromosome	GO:0003677//DNA binding; GO:0003917//DNA topoisomerase type I (single strand cut, ATP-independent) activity; GO:0008270//zinc ion binding
Chr01.g02528.m1	peroxidase 64	GO:0006259//DNA metabolic process	-	GO:0016740//transferase activity
Chr01.g02529.m1	peroxidase 64	GO:0006278//RNA-dependent DNA biosynthetic process; GO:0006508//proteolysis; GO:0015074//DNA integration	-	GO:0003676//nucleic acid binding; GO:0003964//RNA-directed DNA polymerase activity; GO:0004190//aspartic-type endopeptidase activity
Chr01.g02531.m1	wd repeat phosphoinositide-interacting-like protein	GO:0000422//autophagy of mitochondrion; GO:0006497//protein lipidation; GO:0034497//protein localization to phagophore assembly site; GO:0044804//autophagy of nucleus	GO:0005829//cytosol; GO:0019898//extrinsic component of membrane; GO:0034045//phagophore assembly site membrane	GO:0032266//phosphatidylinositol-3-phosphate binding; GO:0080025//phosphatidylinositol-3,5-bisphosphate binding
Chr01.g02536.m1	adenine nucleotide alpha hydrolase-like domain kinase	GO:0006468//protein phosphorylation; GO:0006950//response to stress	-	GO:0004674//protein serine/threonine kinase activity; GO:0005524//ATP binding; GO:0016787//hydrolase activity
Chr01.g02537.m1	dna polymerase delta catalytic subunit	GO:0006287//base-excision repair, gap-filling; GO:0006297//nucleotide-excision repair, DNA gap filling; GO:0045004//DNA replication proofreading; GO:0071897//DNA biosynthetic process; GO:0090305//nucleic acid phosphodiester bond hydrolysis	GO:0016021//integral component of membrane; GO:0043625//delta DNA polymerase complex	GO:0000166//nucleotide binding; GO:0003677//DNA binding; GO:0003887//DNA-directed DNA polymerase activity; GO:0008296//3'-5'-exodeoxyribonuclease activity; GO:0046872//metal ion binding
Chr01.g02538.m1	integrase core domain containing protein	GO:0044238//primary metabolic process; GO:0071704//organic substance metabolic process	-	GO:0004553//hydrolase activity, hydrolyzing O-glycosyl compounds; GO:0005488//binding
Chr01.g02539.m1	serpin family protein	-	GO:0005615//extracellular space	GO:0004867//serine-type endopeptidase inhibitor activity
Chr01.g02540.m1	e3 ubiquitin-protein ligase rglg2-like protein	-	-	GO:0008270//zinc ion binding; GO:0016874//ligase activity
Chr01.g02547.m1	gibberellin 20-oxidase	GO:0055114//oxidation-reduction process	-	GO:0005506//iron ion binding; GO:0047927//gibberellin-44 dioxygenase activity
Chr01.g02548.m1	probable methyltransferase pmt26	GO:0032259//methylation	GO:0005768//endosome; GO:0005774//vacuolar membrane; GO:0005802//trans-Golgi network; GO:0016021//integral component of membrane	GO:0008757//S-adenosylmethionine-dependent methyltransferase activity
Chr01.g02553.m1	aspartic proteinase nepenthesin-2	GO:0006412//translation; GO:0006508//proteolysis; GO:0030163//protein catabolic process	GO:0005840//ribosome	GO:0003735//structural constituent of ribosome; GO:0004190//aspartic-type endopeptidase activity; GO:0016740//transferase activity
Chr01.g02555.m1	exportin-t-like protein	GO:0009908//flower development; GO:0010014//meristem initiation; GO:0071528//tRNA re-export from nucleus	GO:0005643//nuclear pore; GO:0005829//cytosol; GO:0016363//nuclear matrix	GO:0000049//tRNA binding; GO:0008536//Ran GTPase binding; GO:0015932//nucleobase-containing compound transmembrane transporter activity
Chr01.g02556.m1	ribonuclease chloroplastic	GO:0034414//tRNA 3'-trailer cleavage, endonucleolytic	-	GO:0042781//3'-tRNA processing endoribonuclease activity
Chr01.g02558.m1	pentatricopeptide repeat-containing protein at2g21090-like	-	-	GO:0016787//hydrolase activity
Chr01.g02559.m1	pentatricopeptide repeat-containing protein at2g13600	GO:0010182//sugar mediated signaling pathway; GO:0080156//mitochondrial mRNA modification	GO:0005739//mitochondrion	GO:0008270//zinc ion binding
Chr01.g02560.m1	abc transporter g family member 5	GO:0055085//transmembrane transport	GO:0005886//plasma membrane; GO:0016021//integral component of membrane	GO:0005524//ATP binding; GO:0042626//ATPase-coupled transmembrane transporter activity
Chr01.g02562.m1	ulp1 protease carboxy-terminal domain protein	GO:0006508//proteolysis	-	GO:0008234//cysteine-type peptidase activity
Chr01.g02563.m1	2-oxoisovalerate dehydrogenase e1 alpha subunit	GO:0055114//oxidation-reduction process	GO:0005739//mitochondrion	GO:0003863//3-methyl-2-oxobutanoate dehydrogenase (2-methylpropanoyl-transferring) activity
Chr01.g02564.m1	cation h(+) antiporter 15-like	GO:0006885//regulation of pH; GO:1902600//proton transmembrane transport	GO:0012505//endomembrane system; GO:0016021//integral component of membrane	GO:0005451//monovalent cation:proton antiporter activity
Chr01.g02565.m1	u-box domain-containing protein 25-like	-	-	GO:0003824//catalytic activity
Chr01.g02566.m1	ras-related protein rabc1-like	GO:0007264//small GTPase mediated signal transduction	GO:0005622//intracellular	GO:0004767//sphingomyelin phosphodiesterase activity; GO:0005525//GTP binding
Chr01.g02567.m1	probable polygalacturonase	GO:0005975//carbohydrate metabolic process; GO:0071555//cell wall organization	GO:0005576//extracellular region; GO:0016021//integral component of membrane	GO:0004650//polygalacturonase activity; GO:0016829//lyase activity; GO:0030145//manganese ion binding; GO:0045735//nutrient reservoir activity
Chr01.g02568.m1	germin-like protein subfamily 3 member 4	GO:0005975//carbohydrate metabolic process; GO:0033609//oxalate metabolic process; GO:0071555//cell wall organization	GO:0005576//extracellular region; GO:0005618//cell wall; GO:0016021//integral component of membrane	GO:0004650//polygalacturonase activity; GO:0030145//manganese ion binding; GO:0045735//nutrient reservoir activity; GO:0046564//oxalate decarboxylase activity
Chr01.g02569.m1	probable gamma-secretase subunit pen-2	-	GO:0005798//Golgi-associated vesicle; GO:0016021//integral component of membrane; GO:0070765//gamma-secretase complex	-
Chr01.g02570.m1	gdp-mannose transporter gonst1	-	GO:0016021//integral component of membrane	GO:0016779//nucleotidyltransferase activity
Chr01.g02571.m1	abc transporter i family member chloroplastic isoform x1	GO:0006855//drug transmembrane transport; GO:0042908//xenobiotic transport	-	GO:0005524//ATP binding; GO:0008559//ATPase-coupled xenobiotic transmembrane transporter activity
Chr01.g02572.m1	nad h-quinone oxidoreductase subunit chloroplastic	GO:0010258//NADH dehydrogenase complex (plastoquinone) assembly; GO:0055114//oxidation-reduction process	GO:0005886//plasma membrane; GO:0009535//chloroplast thylakoid membrane	GO:0016655//oxidoreductase activity, acting on NAD(P)H, quinone or similar compound as acceptor
Chr01.g02573.m1	5 exonuclease apollo	GO:0006303//double-strand break repair via nonhomologous end joining; GO:0031848//protection from non-homologous end joining at telomere; GO:0036297//interstrand cross-link repair; GO:0090305//nucleic acid phosphodiester bond hydrolysis	GO:0000784//nuclear chromosome, telomeric region	GO:0003684//damaged DNA binding; GO:0035312//5'-3' exodeoxyribonuclease activity
Chr01.g02574.m1	mitogen-activated protein kinase kinase kinase yoda-like	GO:0023014//signal transduction by protein phosphorylation	GO:0005737//cytoplasm	GO:0004702//obsolete signal transducer, downstream of receptor, with serine/threonine kinase activity; GO:0005524//ATP binding
Chr01.g02576.m1	callose synthase 5-like	GO:0006075//(1->3)-beta-D-glucan biosynthetic process	GO:0000148//1,3-beta-D-glucan synthase complex; GO:0016021//integral component of membrane	GO:0003843//1,3-beta-D-glucan synthase activity; GO:0030170//pyridoxal phosphate binding
Chr01.g02577.m1	btb poz domain-containing protein at2g13690-like	-	-	GO:0005524//ATP binding
Chr01.g02578.m1	beta- -n-acetylglucosaminyltransferase-like protein	GO:0006487//protein N-linked glycosylation	GO:0016021//integral component of membrane	GO:0003830//beta-1,4-mannosylglycoprotein 4-beta-N-acetylglucosaminyltransferase activity
Chr01.g02580.m1	plant f17o14-7 protein	-	GO:0016020//membrane	-
Chr01.g02582.m1	f-box protein interaction domain protein	GO:0044267//cellular protein metabolic process	-	-
Chr01.g02583.m1	nac domain class transcription factor	GO:0006355//regulation of transcription, DNA-templated	GO:0005634//nucleus	GO:0003677//DNA binding
Chr01.g02584.m1	phosphatidylinositol 4-kinase beta 1-like isoform x1	GO:0046854//phosphatidylinositol phosphorylation; GO:0048015//phosphatidylinositol-mediated signaling	GO:0005737//cytoplasm	GO:0004430//1-phosphatidylinositol 4-kinase activity
Chr01.g02585.m1	40s ribosomal sa-like protein	GO:0000028//ribosomal small subunit assembly; GO:0006412//translation	GO:0022627//cytosolic small ribosomal subunit	GO:0003735//structural constituent of ribosome
Chr01.g02586.m1	uncharacterized protein at1g04910	-	GO:0005634//nucleus; GO:0005737//cytoplasm; GO:0016021//integral component of membrane	GO:0016757//transferase activity, transferring glycosyl groups
Chr01.g02587.m1	atp-dependent zinc metalloprotease -like	GO:0006508//proteolysis; GO:0009793//embryo development ending in seed dormancy	GO:0005739//mitochondrion; GO:0009941//chloroplast envelope	GO:0004176//ATP-dependent peptidase activity; GO:0005524//ATP binding; GO:0008237//metallopeptidase activity
Chr01.g02588.m1	plant invertase pectin methylesterase inhibitor	GO:0043086//negative regulation of catalytic activity	-	GO:0004857//enzyme inhibitor activity
Chr01.g02590.m1	probable pectinesterase pectinesterase inhibitor 51	GO:0042545//cell wall modification; GO:0043086//negative regulation of catalytic activity; GO:0045490//pectin catabolic process	GO:0005618//cell wall; GO:0016021//integral component of membrane	GO:0004857//enzyme inhibitor activity; GO:0030599//pectinesterase activity; GO:0045330//aspartyl esterase activity
Chr01.g02591.m1	udp-glucuronate:xylan alpha-glucuronosyltransferase 1-like	GO:0009834//plant-type secondary cell wall biogenesis; GO:0045492//xylan biosynthetic process	GO:0005794//Golgi apparatus; GO:0016021//integral component of membrane	GO:0015020//glucuronosyltransferase activity
Chr01.g02592.m1	50s ribosomal protein l17	GO:0006412//translation	GO:0005840//ribosome	GO:0003735//structural constituent of ribosome
Chr01.g02593.m1	probable histone-lysine n-methyltransferase atxr5	GO:0006275//regulation of DNA replication; GO:0009294//DNA mediated transformation; GO:0009555//pollen development; GO:0070734//histone H3-K27 methylation	GO:0009507//chloroplast	GO:0008270//zinc ion binding; GO:0046976//histone methyltransferase activity (H3-K27 specific)
Chr01.g02594.m1	probable histone-lysine n-methyltransferase atxr5	GO:0008152//metabolic process; GO:0009987//cellular process	-	GO:0016740//transferase activity; GO:0046872//metal ion binding
Chr01.g02596.m1	probable histone-lysine n-methyltransferase atxr5	-	-	GO:0046872//metal ion binding
Chr01.g02598.m1	40s ribosomal sa-like protein	GO:0000028//ribosomal small subunit assembly; GO:0006412//translation	GO:0022627//cytosolic small ribosomal subunit	GO:0003735//structural constituent of ribosome
Chr01.g02600.m1	cytochrome c oxidase assembly protein cox15	GO:0006784//heme A biosynthetic process; GO:0008535//respiratory chain complex IV assembly; GO:0055114//oxidation-reduction process; GO:1902600//proton transmembrane transport	GO:0005743//mitochondrial inner membrane; GO:0016021//integral component of membrane	GO:0004129//cytochrome-c oxidase activity; GO:0016627//oxidoreductase activity, acting on the CH-CH group of donors; GO:0016653//oxidoreductase activity, acting on NAD(P)H, heme protein as acceptor
Chr01.g02602.m1	zinc finger bed domain-containing protein ricesleeper 2-like	-	-	GO:0005488//binding
Chr01.g02604.m1	retrotransposable element tf2	GO:0043170//macromolecule metabolic process; GO:0044238//primary metabolic process	-	GO:0046872//metal ion binding
Chr01.g02606.m1	26s proteasome regulatory subunit s2 1b	GO:0042176//regulation of protein catabolic process; GO:0043161//proteasome-mediated ubiquitin-dependent protein catabolic process; GO:0050790//regulation of catalytic activity	GO:0005634//nucleus; GO:0008540//proteasome regulatory particle, base subcomplex; GO:0034515//proteasome storage granule	GO:0004175//endopeptidase activity; GO:0030234//enzyme regulator activity
Chr01.g02607.m1	h aca ribonucleoprotein complex non-core subunit naf1	GO:0001522//pseudouridine synthesis; GO:0042254//ribosome biogenesis	GO:0019013//viral nucleocapsid; GO:1990904//ribonucleoprotein complex	-
Chr01.g02612.m1	wnk kinase	GO:0006468//protein phosphorylation; GO:0035556//intracellular signal transduction	GO:0005829//cytosol	GO:0004674//protein serine/threonine kinase activity; GO:0005524//ATP binding
Chr01.g02616.m1	calcium-dependent kinase family protein	GO:0006468//protein phosphorylation	-	GO:0004674//protein serine/threonine kinase activity; GO:0005524//ATP binding
Chr01.g02617.m1	autophagy-related protein	GO:0006914//autophagy	GO:0016021//integral component of membrane; GO:1990316//Atg1/ULK1 kinase complex	-
Chr01.g02618.m1	ring-h2 zinc finger protein	-	GO:0016021//integral component of membrane	GO:0008270//zinc ion binding
Chr01.g02619.m1	n chain improved model of plant photosystem i	GO:0015979//photosynthesis	GO:0009522//photosystem I	-
Chr01.g02620.m1	actin-7	-	-	GO:0005524//ATP binding
Chr01.g02621.m1	carbamoylphosphate synthase small subunit	GO:0006207//'de novo' pyrimidine nucleobase biosynthetic process; GO:0006541//glutamine metabolic process	-	GO:0004088//carbamoyl-phosphate synthase (glutamine-hydrolyzing) activity
Chr01.g02622.m1	ulp1 protease carboxy-terminal domain protein	GO:0006508//proteolysis	-	GO:0008234//cysteine-type peptidase activity
Chr01.g02623.m1	uncharacterized protein loc101502467	-	GO:0005886//plasma membrane; GO:0016021//integral component of membrane	-
Chr01.g02625.m1	uncharacterized protein loc106795110	GO:0006508//proteolysis; GO:0015074//DNA integration	-	GO:0003676//nucleic acid binding; GO:0008233//peptidase activity; GO:0008270//zinc ion binding
Chr01.g02626.m1	chaperone domain protein	-	GO:0009507//chloroplast	-
Chr01.g02629.m1	wat1-related protein at5g64700-like	GO:0055085//transmembrane transport	GO:0005886//plasma membrane; GO:0016021//integral component of membrane	GO:0022857//transmembrane transporter activity
Chr01.g02630.m1	wat1-related protein at5g64700-like	GO:0055085//transmembrane transport	GO:0005886//plasma membrane; GO:0016021//integral component of membrane	GO:0022857//transmembrane transporter activity
Chr01.g02631.m1	nodulin 21 -like transporter family protein	GO:0055085//transmembrane transport	GO:0016021//integral component of membrane	GO:0022857//transmembrane transporter activity
Chr01.g02635.m1	endonuclease or glycosyl hydrolase	GO:0043170//macromolecule metabolic process	-	GO:0016787//hydrolase activity
Chr01.g02636.m1	transcription elongation factor family protein	GO:0006368//transcription elongation from RNA polymerase II promoter; GO:0006414//translational elongation	GO:0005829//cytosol; GO:0070449//elongin complex	GO:0003677//DNA binding; GO:0003746//translation elongation factor activity
Chr01.g02638.m1	citrate-binding protein	-	-	GO:0016829//lyase activity
Chr01.g02639.m1	citrate-binding protein	-	-	GO:0016829//lyase activity
Chr01.g02641.m1	cellulose synthase a catalytic subunit 6	GO:0030244//cellulose biosynthetic process; GO:0071555//cell wall organization	GO:0005886//plasma membrane; GO:0016021//integral component of membrane	GO:0008270//zinc ion binding; GO:0016760//cellulose synthase (UDP-forming) activity
Chr01.g02643.m1	retrotransposon ty3-gypsy subclass	GO:0006259//DNA metabolic process	-	GO:0003676//nucleic acid binding; GO:0003824//catalytic activity
Chr01.g02645.m1	ribonuclease p protein subunit p25-like protein isoform x1	-	-	GO:0003677//DNA binding
Chr01.g02647.m1	ribonuclease p protein subunit p25-like protein isoform x1	-	-	GO:0003676//nucleic acid binding
Chr01.g02648.m3	rna-binding protein 39-like	GO:0006397//mRNA processing	GO:0005634//nucleus	GO:0000166//nucleotide binding; GO:0003723//RNA binding
Chr01.g02649.m1	protein like cov 2	-	GO:0016021//integral component of membrane	-
Chr01.g02655.m1	udp-galactose transporter 2-like	GO:0008643//carbohydrate transport; GO:0015780//nucleotide-sugar transmembrane transport; GO:1901679//nucleotide transmembrane transport	GO:0016021//integral component of membrane	GO:0005338//nucleotide-sugar transmembrane transporter activity
Chr01.g02656.m1	brassinosteroid receptor	GO:0006468//protein phosphorylation; GO:0008150//biological_process	GO:0016021//integral component of membrane	GO:0004674//protein serine/threonine kinase activity; GO:0005524//ATP binding
Chr01.g02657.m1	wrky family transcription factor	GO:0006355//regulation of transcription, DNA-templated	-	GO:0003700//DNA-binding transcription factor activity; GO:0043565//sequence-specific DNA binding
Chr01.g02659.m1	glucan endo- -beta-glucosidase-like protein	GO:0005975//carbohydrate metabolic process	GO:0016021//integral component of membrane; GO:0046658//anchored component of plasma membrane	GO:0004338//glucan exo-1,3-beta-glucosidase activity; GO:0030247//polysaccharide binding
Chr01.g02661.m1	wrky family transcription factor	GO:0006355//regulation of transcription, DNA-templated	-	GO:0003700//DNA-binding transcription factor activity; GO:0043565//sequence-specific DNA binding
Chr01.g02662.m1	programmed cell death protein 2-like	-	GO:0005737//cytoplasm	-
Chr01.g02663.m1	abc transporter f family member 5	-	-	GO:0005524//ATP binding; GO:0016887//ATPase activity
Chr01.g02665.m1	developmentally-regulated g-protein 3	-	-	GO:0005525//GTP binding
Chr01.g02666.m1	60s ribosomal l6-like protein	GO:0006412//translation	GO:0005840//ribosome	GO:0003735//structural constituent of ribosome
Chr01.g02668.m1	4-alpha-glucanotransferase amyloplastic protein	GO:0000025//maltose catabolic process; GO:0005977//glycogen metabolic process; GO:0005983//starch catabolic process; GO:0006006//glucose metabolic process	GO:0009507//chloroplast	GO:0004134//4-alpha-glucanotransferase activity
Chr01.g02670.m1	uncharacterized protein loc101491685 isoform x1	-	GO:0016020//membrane	-
Chr01.g02671.m1	uncharacterized protein loc107470280 isoform x1	-	GO:0016021//integral component of membrane	-
Chr01.g02672.m1	e3 ubiquitin-protein ligase rkp-like	GO:0006511//ubiquitin-dependent protein catabolic process; GO:0016567//protein ubiquitination	GO:0000151//ubiquitin ligase complex	GO:0008270//zinc ion binding; GO:0016874//ligase activity; GO:0034450//ubiquitin-ubiquitin ligase activity
Chr01.g02673.m1	pif1 helicase	GO:0000723//telomere maintenance; GO:0006281//DNA repair; GO:0032508//DNA duplex unwinding	-	GO:0003678//DNA helicase activity
Chr01.g02674.m1	abc transporter-like protein	-	GO:0016021//integral component of membrane	-
Chr01.g02676.m1	probable inactive receptor kinase at5g10020	GO:0006468//protein phosphorylation	GO:0016021//integral component of membrane	GO:0004672//protein kinase activity; GO:0005524//ATP binding
Chr01.g02677.m1	fission regulator	-	GO:0016021//integral component of membrane	GO:0016874//ligase activity
Chr01.g02678.m1	horseradish peroxidase-like protein	GO:0006979//response to oxidative stress; GO:0042744//hydrogen peroxide catabolic process; GO:0055114//oxidation-reduction process; GO:0098869//cellular oxidant detoxification	GO:0005576//extracellular region	GO:0004601//peroxidase activity; GO:0020037//heme binding; GO:0046872//metal ion binding
Chr01.g02679.m1	horseradish peroxidase-like protein	GO:0006979//response to oxidative stress; GO:0042744//hydrogen peroxide catabolic process; GO:0055114//oxidation-reduction process; GO:0098869//cellular oxidant detoxification	GO:0005576//extracellular region	GO:0004601//peroxidase activity; GO:0020037//heme binding; GO:0046872//metal ion binding
Chr01.g02680.m1	adenine guanine permease azg1	GO:1904823//purine nucleobase transmembrane transport	GO:0016021//integral component of membrane	GO:0005345//purine nucleobase transmembrane transporter activity
Chr01.g02682.m1	dual specificity phosphatase domain protein	GO:0005983//starch catabolic process; GO:0006470//protein dephosphorylation; GO:0046838//phosphorylated carbohydrate dephosphorylation	GO:0009507//chloroplast	GO:0008138//protein tyrosine/serine/threonine phosphatase activity; GO:0050308//sugar-phosphatase activity; GO:2001070//starch binding
Chr01.g02684.m1	uncharacterized membrane protein at1g06890-like	GO:0008643//carbohydrate transport	GO:0016021//integral component of membrane	-
Chr01.g02685.m1	uncharacterized membrane protein at1g06890-like	GO:0008643//carbohydrate transport	GO:0016021//integral component of membrane	-
Chr01.g02686.m1	superoxide dismutase	GO:0019430//removal of superoxide radicals; GO:0055114//oxidation-reduction process	GO:0005759//mitochondrial matrix	GO:0004784//superoxide dismutase activity; GO:0046872//metal ion binding
Chr01.g02687.m1	40s ribosomal s26-like protein	GO:0006412//translation	GO:0016021//integral component of membrane; GO:0022627//cytosolic small ribosomal subunit	GO:0003729//mRNA binding; GO:0003735//structural constituent of ribosome
Chr01.g02688.m1	uncharacterized protein loc100787145	-	-	GO:0016779//nucleotidyltransferase activity
Chr01.g02689.m1	retrovirus-related pol polyprotein from transposon tnt 1-94	-	-	GO:0005488//binding
Chr01.g02690.m1	cysteine-rich rlk (receptor-like protein kinase) 8	GO:0006278//RNA-dependent DNA biosynthetic process; GO:0015074//DNA integration; GO:0016310//phosphorylation	-	GO:0003676//nucleic acid binding; GO:0003964//RNA-directed DNA polymerase activity; GO:0008270//zinc ion binding; GO:0016301//kinase activity
Chr01.g02693.m1	trna (guanine -n )-dimethyltransferase	GO:0002940//tRNA N2-guanine methylation	GO:0005634//nucleus; GO:0005739//mitochondrion	GO:0003723//RNA binding; GO:0004809//tRNA (guanine-N2-)-methyltransferase activity
Chr01.g02694.m1	alpha-galactosidase 3	GO:0005975//carbohydrate metabolic process	GO:0005773//vacuole; GO:0009505//plant-type cell wall	GO:0052692//raffinose alpha-galactosidase activity
Chr01.g02699.m1	transcription factor myb44	-	-	GO:0003677//DNA binding
Chr01.g02700.m1	scarecrow-like protein 1	GO:0006355//regulation of transcription, DNA-templated	GO:0005634//nucleus	GO:0003700//DNA-binding transcription factor activity; GO:0043565//sequence-specific DNA binding
Chr01.g02701.m1	thioredoxin m-type protein	GO:0000103//sulfate assimilation; GO:0006457//protein folding; GO:0006662//glycerol ether metabolic process; GO:0034599//cellular response to oxidative stress; GO:0045454//cell redox homeostasis; GO:0055114//oxidation-reduction process	GO:0009507//chloroplast	GO:0015035//protein disulfide oxidoreductase activity; GO:0016671//oxidoreductase activity, acting on a sulfur group of donors, disulfide as acceptor
Chr01.g02702.m1	transcriptional corepressor seuss	GO:0048467//gynoecium development	-	GO:0005488//binding
Chr01.g02708.m1	thylakoid lumenal kda protein	GO:0015979//photosynthesis	GO:0009654//photosystem II oxygen evolving complex; GO:0019898//extrinsic component of membrane	GO:0005509//calcium ion binding
Chr01.g02709.m1	transcription elongation factor spt5 homolog 1	GO:0006357//regulation of transcription by RNA polymerase II; GO:0006414//translational elongation; GO:0032784//regulation of DNA-templated transcription, elongation	GO:0005634//nucleus; GO:0005840//ribosome	GO:0003735//structural constituent of ribosome; GO:0003746//translation elongation factor activity
Chr01.g02710.m1	zinc-binding alcohol dehydrogenase family protein	GO:0055114//oxidation-reduction process	GO:0005737//cytoplasm	GO:0004022//alcohol dehydrogenase (NAD+) activity; GO:0008270//zinc ion binding
Chr01.g02711.m1	zinc-binding alcohol dehydrogenase family protein	GO:0055114//oxidation-reduction process	GO:0005737//cytoplasm	GO:0004022//alcohol dehydrogenase (NAD+) activity; GO:0008270//zinc ion binding
Chr01.g02712.m1	stearoyl-acyl-carrier desaturase	GO:0006631//fatty acid metabolic process	-	GO:0016491//oxidoreductase activity
Chr01.g02713.m1	stearoyl-acyl-carrier desaturase	GO:0006633//fatty acid biosynthetic process; GO:0055114//oxidation-reduction process	GO:0009507//chloroplast	GO:0045300//acyl-[acyl-carrier-protein] desaturase activity
Chr01.g02715.m1	protein trichome berefringence-like 7	GO:0071554//cell wall organization or biogenesis	GO:0005794//Golgi apparatus; GO:0016021//integral component of membrane	GO:0016413//O-acetyltransferase activity
Chr01.g02716.m1	serine carboxypeptidase-like 42	GO:0051603//proteolysis involved in cellular protein catabolic process	-	GO:0004185//serine-type carboxypeptidase activity
Chr01.g02717.m1	zinc-binding alcohol dehydrogenase family protein	GO:0055114//oxidation-reduction process	GO:0005737//cytoplasm	GO:0004022//alcohol dehydrogenase (NAD+) activity; GO:0008270//zinc ion binding
Chr01.g02718.m1	zinc-binding alcohol dehydrogenase family protein	GO:0055114//oxidation-reduction process	GO:0005737//cytoplasm	GO:0004022//alcohol dehydrogenase (NAD+) activity; GO:0008270//zinc ion binding
Chr01.g02719.m1	stearoyl-acyl-carrier desaturase	GO:0006633//fatty acid biosynthetic process; GO:0055114//oxidation-reduction process	GO:0009507//chloroplast	GO:0045300//acyl-[acyl-carrier-protein] desaturase activity
Chr01.g02720.m1	protein trichome berefringence-like 7	GO:0071554//cell wall organization or biogenesis	GO:0005794//Golgi apparatus; GO:0016021//integral component of membrane	GO:0016413//O-acetyltransferase activity
Chr01.g02721.m1	serine carboxypeptidase-like 42	GO:0051603//proteolysis involved in cellular protein catabolic process	-	GO:0004185//serine-type carboxypeptidase activity
Chr01.g02723.m1	far1 dna-binding domain protein	GO:0006355//regulation of transcription, DNA-templated	-	GO:0003677//DNA binding; GO:0008270//zinc ion binding
Chr01.g02725.m1	duf150 family protein	GO:0042274//ribosomal small subunit biogenesis	-	-
Chr01.g02726.m1	serine carboxypeptidase-like 42	GO:0051603//proteolysis involved in cellular protein catabolic process	GO:0016021//integral component of membrane	GO:0004185//serine-type carboxypeptidase activity
Chr01.g02727.m1	vacuolar protein sorting-associated protein 45 homolog	GO:0006904//vesicle docking involved in exocytosis	-	-
Chr01.g02728.m1	protein laz1 homolog 1-like isoform x1	GO:0006810//transport; GO:0009626//plant-type hypersensitive response	GO:0016021//integral component of membrane	GO:0005215//transporter activity
Chr01.g02729.m1	wat1-related protein at1g70260-like	GO:0055085//transmembrane transport	GO:0005886//plasma membrane; GO:0016021//integral component of membrane	GO:0022857//transmembrane transporter activity
Chr01.g02730.m1	wat1-related protein at3g28050-like isoform x1	GO:0055085//transmembrane transport	GO:0016021//integral component of membrane	GO:0022857//transmembrane transporter activity
Chr01.g02731.m1	wat1-related protein at3g28050-like isoform x1	GO:0055085//transmembrane transport	GO:0016021//integral component of membrane	GO:0022857//transmembrane transporter activity
Chr01.g02732.m1	endoglucanase 25-like	GO:0030245//cellulose catabolic process	GO:0016021//integral component of membrane	GO:0008810//cellulase activity
Chr01.g02733.m1	glycolipid transfer protein family protein	GO:0046836//glycolipid transport	GO:0005737//cytoplasm; GO:0016021//integral component of membrane	GO:0017089//glycolipid transfer activity; GO:0051861//glycolipid binding
Chr01.g02735.m1	uncharacterized protein loc107496838	-	-	GO:0003676//nucleic acid binding
Chr01.g02736.m1	thiol-disulfide isomerase and thioredoxins protein	GO:0055114//oxidation-reduction process; GO:0098869//cellular oxidant detoxification	-	GO:0016209//antioxidant activity; GO:0016491//oxidoreductase activity; GO:0016853//isomerase activity
Chr01.g02737.m1	lrr receptor-like serine threonine-protein kinase rch1	GO:0006468//protein phosphorylation	GO:0016021//integral component of membrane	GO:0004674//protein serine/threonine kinase activity; GO:0005524//ATP binding
Chr01.g02738.m1	ribonuclease h protein at1g65750 family	GO:0006278//RNA-dependent DNA biosynthetic process	-	GO:0003964//RNA-directed DNA polymerase activity
Chr01.g02746.m1	pectinesterase pectinesterase inhibitor 28	GO:0042545//cell wall modification; GO:0043086//negative regulation of catalytic activity; GO:0045490//pectin catabolic process	GO:0005576//extracellular region; GO:0005618//cell wall; GO:0016021//integral component of membrane	GO:0030599//pectinesterase activity; GO:0045330//aspartyl esterase activity; GO:0046910//pectinesterase inhibitor activity
Chr01.g02747.m1	beta- -galactosyltransferase-like protein	GO:0006486//protein glycosylation	GO:0000139//Golgi membrane; GO:0005768//endosome; GO:0005802//trans-Golgi network; GO:0016021//integral component of membrane	GO:1990714//hydroxyproline O-galactosyltransferase activity
Chr01.g02750.m1	uncharacterized protein loc101496447	-	-	GO:0003677//DNA binding; GO:0046983//protein dimerization activity
Chr01.g02751.m1	probable inactive receptor kinase at4g23740	GO:0018108//peptidyl-tyrosine phosphorylation	GO:0016021//integral component of membrane	GO:0004714//transmembrane receptor protein tyrosine kinase activity; GO:0005524//ATP binding
Chr01.g02752.m1	probable inactive receptor kinase at4g23740	GO:0018108//peptidyl-tyrosine phosphorylation	GO:0016021//integral component of membrane	GO:0004714//transmembrane receptor protein tyrosine kinase activity; GO:0005524//ATP binding
Chr01.g02753.m1	myosin heavy chain-like protein	-	GO:0005886//plasma membrane; GO:0016459//myosin complex	GO:0003774//motor activity
Chr01.g02761.m1	ribonuclease h	GO:0044260//cellular macromolecule metabolic process; GO:0090304//nucleic acid metabolic process	-	GO:0003824//catalytic activity
Chr01.g02762.m1	pathogenesis-related genes transcriptional activator pti6-like	GO:0006355//regulation of transcription, DNA-templated	GO:0005634//nucleus	GO:0003677//DNA binding; GO:0003700//DNA-binding transcription factor activity
Chr01.g02764.m1	retrotransposable element tf2	GO:0015074//DNA integration	-	GO:0003676//nucleic acid binding
Chr01.g02765.m1	mitochondrial carrier protein mtm1	GO:0006412//translation; GO:0006810//transport	GO:0005739//mitochondrion; GO:0016021//integral component of membrane	GO:0003735//structural constituent of ribosome; GO:0016530//metallochaperone activity
Chr01.g02767.m1	transcription factor speechless	-	-	GO:0046983//protein dimerization activity
Chr01.g02768.m1	transcription factor speechless	-	-	GO:0046983//protein dimerization activity
Chr01.g02769.m1	transcription factor speechless	-	-	GO:0046983//protein dimerization activity
Chr01.g02771.m1	transcription factor speechless	-	-	GO:0046983//protein dimerization activity
Chr01.g02772.m1	probable wrky transcription factor 53	GO:0006355//regulation of transcription, DNA-templated	-	GO:0003700//DNA-binding transcription factor activity; GO:0043565//sequence-specific DNA binding
Chr01.g02775.m1	rna polymerase sigma factor	GO:0006352//DNA-templated transcription, initiation; GO:0009658//chloroplast organization; GO:0010207//photosystem II assembly; GO:0045893//positive regulation of transcription, DNA-templated	GO:0005739//mitochondrion; GO:0009507//chloroplast	GO:0016987//sigma factor activity; GO:0003677//DNA binding; GO:0003700//DNA-binding transcription factor activity
Chr01.g02776.m1	bidirectional sugar transporter	GO:0034219//carbohydrate transmembrane transport	GO:0016021//integral component of membrane	GO:0051119//sugar transmembrane transporter activity
Chr01.g02777.m1	polypyrimidine tract-binding-like	-	GO:0016021//integral component of membrane	GO:0000166//nucleotide binding; GO:0003676//nucleic acid binding
Chr01.g02783.m1	polypyrimidine tract-binding protein like 2	GO:0000381//regulation of alternative mRNA splicing, via spliceosome; GO:0009845//seed germination; GO:0055114//oxidation-reduction process	GO:0000932//P-body; GO:0005634//nucleus	GO:0000166//nucleotide binding; GO:0003723//RNA binding; GO:0032440//2-alkenal reductase [NAD(P)+] activity
Chr01.g02784.m1	abscisic acid receptor pyl8	GO:0009738//abscisic acid-activated signaling pathway; GO:0043086//negative regulation of catalytic activity; GO:0080163//regulation of protein serine/threonine phosphatase activity	GO:0005634//nucleus; GO:0005737//cytoplasm	GO:0004864//protein phosphatase inhibitor activity; GO:0038023//signaling receptor activity; GO:0010427//abscisic acid binding
Chr01.g02786.m1	retrotransposable element tf2	GO:0015074//DNA integration	-	GO:0003676//nucleic acid binding
Chr01.g02788.m1	arginine n-methyltransferase	GO:0006355//regulation of transcription, DNA-templated; GO:0019919//peptidyl-arginine methylation, to asymmetrical-dimethyl arginine; GO:0034969//histone arginine methylation	GO:0005829//cytosol	GO:0008469//histone-arginine N-methyltransferase activity; GO:0035242//protein-arginine omega-N asymmetric methyltransferase activity
Chr01.g02790.m1	probable trehalose-phosphate phosphatase c	GO:0005992//trehalose biosynthetic process; GO:0016311//dephosphorylation	-	GO:0004805//trehalose-phosphatase activity; GO:0016757//transferase activity, transferring glycosyl groups
Chr01.g02793.m1	probable protein phosphatase 2c 76	GO:0006470//protein dephosphorylation	-	GO:0004722//protein serine/threonine phosphatase activity; GO:0046872//metal ion binding
Chr01.g02798.m1	rossmann-fold nad -binding domain protein	-	GO:0016021//integral component of membrane	-
Chr01.g02799.m1	cyclic nucleotide-gated ion channel 1-like	GO:0042391//regulation of membrane potential; GO:0071805//potassium ion transmembrane transport	GO:0005887//integral component of plasma membrane	GO:0005249//voltage-gated potassium channel activity
Chr01.g02800.m1	spermine synthase-like	GO:0006596//polyamine biosynthetic process	-	GO:0004766//spermidine synthase activity; GO:0016768//spermine synthase activity
Chr01.g02804.m1	retrovirus-related pol polyprotein from transposon tnt 1-94	-	-	GO:0005488//binding
Chr01.g02805.m1	myb sant-like dna-binding domain protein	-	-	GO:0003677//DNA binding
Chr01.g02807.m1	retrovirus-related pol polyprotein from transposon tnt 1-94	GO:0044238//primary metabolic process; GO:0044260//cellular macromolecule metabolic process	-	GO:0005488//binding
Chr01.g02808.m1	myosin family xi heavy partial	-	GO:0016459//myosin complex	GO:0003774//motor activity; GO:0003779//actin binding; GO:0003917//DNA topoisomerase type I (single strand cut, ATP-independent) activity; GO:0005524//ATP binding
Chr01.g02810.m1	mrna cap guanine-n7 methyltransferase 2	GO:0006370//7-methylguanosine mRNA capping; GO:0036265//RNA (guanine-N7)-methylation	GO:0005634//nucleus; GO:0005845//mRNA cap binding complex	GO:0004482//mRNA (guanine-N7-)-methyltransferase activity
Chr01.g02813.m1	phosphomevalonate kinase	GO:0016310//phosphorylation	-	GO:0004631//phosphomevalonate kinase activity; GO:0005524//ATP binding
Chr01.g02815.m1	splicing factor 3a subunit 3	GO:0000398//mRNA splicing, via spliceosome	GO:0005681//spliceosomal complex	GO:0003723//RNA binding; GO:0008270//zinc ion binding
Chr01.g02822.m1	probable plastid-lipid-associated protein chloroplastic	GO:0006468//protein phosphorylation	-	GO:0004672//protein kinase activity; GO:0005524//ATP binding
Chr01.g02823.m1	histone-lysine n-methyltransferase atx3	GO:0032259//methylation	GO:0005634//nucleus	GO:0008168//methyltransferase activity; GO:0008270//zinc ion binding
Chr01.g02825.m1	cct motif protein	GO:0090502//RNA phosphodiester bond hydrolysis, endonucleolytic	-	GO:0004526//ribonuclease P activity
Chr01.g02827.m1	uncharacterized protein loc101511496	GO:0044260//cellular macromolecule metabolic process; GO:0090304//nucleic acid metabolic process	-	GO:0016787//hydrolase activity
Chr01.g02829.m1	retrovirus-related pol polyprotein from transposon tnt 1-94	-	-	GO:0046872//metal ion binding
Chr01.g02830.m1	retrotransposable element partial	-	-	GO:0005488//binding
Chr01.g02832.m1	flavonol synthase flavanone 3-hydroxylase	GO:0055114//oxidation-reduction process	-	GO:0005506//iron ion binding; GO:0051213//dioxygenase activity
Chr01.g02834.m1	retrovirus-related pol polyprotein from transposon tnt 1-94	GO:0006259//DNA metabolic process	-	GO:0046872//metal ion binding
Chr01.g02835.m1	probable pectinesterase pectinesterase inhibitor 34	GO:0042545//cell wall modification; GO:0043086//negative regulation of catalytic activity; GO:0045490//pectin catabolic process	GO:0005618//cell wall; GO:0016021//integral component of membrane	GO:0030599//pectinesterase activity; GO:0045330//aspartyl esterase activity; GO:0046910//pectinesterase inhibitor activity
Chr01.g02836.m1	phosphatidylinositol 4-kinase gamma 3-like	GO:0016310//phosphorylation	GO:0005777//peroxisome	GO:0016301//kinase activity
Chr01.g02838.m1	calcineurin b-like protein 7 isoform x1	-	-	GO:0005509//calcium ion binding
Chr01.g02840.m1	kinetochore protein ndc80 homolog	GO:0000132//establishment of mitotic spindle orientation; GO:0007052//mitotic spindle organization; GO:0051315//attachment of mitotic spindle microtubules to kinetochore	GO:0000778//condensed nuclear chromosome kinetochore; GO:0031262//Ndc80 complex	GO:0005200//structural constituent of cytoskeleton
Chr01.g02842.m1	polypyrimidine tract-binding-like protein	-	-	GO:0097159//organic cyclic compound binding; GO:1901363//heterocyclic compound binding
Chr01.g02843.m1	e3 ubiquitin-protein ligase sinat5-like	GO:0006915//apoptotic process; GO:0007275//multicellular organism development; GO:0006511//ubiquitin-dependent protein catabolic process; GO:0043161//proteasome-mediated ubiquitin-dependent protein catabolic process	GO:0005634//nucleus; GO:0005737//cytoplasm	GO:0008270//zinc ion binding; GO:0016874//ligase activity; GO:0061630//ubiquitin protein ligase activity
Chr01.g02844.m1	clp protease regulatory subunit mitochondrial	GO:0006457//protein folding; GO:0006508//proteolysis; GO:0030163//protein catabolic process	GO:0005759//mitochondrial matrix	GO:0004176//ATP-dependent peptidase activity; GO:0005524//ATP binding; GO:0051082//unfolded protein binding
Chr01.g02845.m1	protein defective in meristem silencing 3	GO:0070921//regulation of production of siRNA involved in chromatin silencing by small RNA; GO:0080188//gene silencing by RNA-directed DNA methylation	GO:0000419//RNA polymerase V complex	GO:0042803//protein homodimerization activity
Chr01.g02846.m1	40s ribosomal protein s27-2	GO:0000028//ribosomal small subunit assembly; GO:0006412//translation	GO:0022627//cytosolic small ribosomal subunit	GO:0003735//structural constituent of ribosome; GO:0046872//metal ion binding
Chr01.g02847.m1	ribonuclease h protein at1g65750	GO:0044238//primary metabolic process; GO:0044260//cellular macromolecule metabolic process	-	-
Chr01.g02848.m1	zinc finger ccch domain-containing protein 44-like	-	-	GO:0003677//DNA binding; GO:0008270//zinc ion binding
Chr01.g02850.m1	soluble starch synthase chloroplastic amyloplastic	GO:0010021//amylopectin biosynthetic process; GO:0019252//starch biosynthetic process	GO:0009501//amyloplast; GO:0009570//chloroplast stroma	GO:0004373//glycogen (starch) synthase activity; GO:0009011//starch synthase activity
Chr01.g02851.m1	probable vamp-like protein at1g33475	GO:0016192//vesicle-mediated transport; GO:0009987//cellular process	GO:0016021//integral component of membrane	GO:0005515//protein binding
Chr01.g02852.m1	ring-h2 finger protein atl4o	GO:0043161//proteasome-mediated ubiquitin-dependent protein catabolic process	GO:0016021//integral component of membrane	GO:0008270//zinc ion binding; GO:0061630//ubiquitin protein ligase activity
Chr01.g02854.m1	pp2a regulatory subunit tap46	GO:0009966//regulation of signal transduction; GO:0043666//regulation of phosphoprotein phosphatase activity	GO:0005829//cytosol	GO:0051721//protein phosphatase 2A binding
Chr01.g02855.m1	myosin heavy striated muscle-like	GO:0090502//RNA phosphodiester bond hydrolysis, endonucleolytic	GO:0005655//nucleolar ribonuclease P complex	GO:0004526//ribonuclease P activity
Chr01.g02862.m1	uncharacterized protein loc100805767 isoform x1	-	GO:0016021//integral component of membrane	-
Chr01.g02866.m1	l-ascorbate oxidase homolog	GO:0055114//oxidation-reduction process	GO:0009505//plant-type cell wall; GO:0009506//plasmodesma	GO:0005507//copper ion binding; GO:0008447//L-ascorbate oxidase activity; GO:0016722//oxidoreductase activity, oxidizing metal ions
Chr01.g02868.m1	rna-binding kh domain protein	GO:0006970//response to osmotic stress; GO:0010286//heat acclimation; GO:0010468//regulation of gene expression	-	GO:0003723//RNA binding
Chr01.g02871.m1	protein phosphatase 2c 57 isoform x1	GO:0006470//protein dephosphorylation	-	GO:0004722//protein serine/threonine phosphatase activity; GO:0046872//metal ion binding
Chr01.g02872.m1	importin subunit beta-1	GO:0000059//obsolete protein import into nucleus, docking; GO:0000060//obsolete protein import into nucleus, translocation; GO:0006607//NLS-bearing protein import into nucleus; GO:0006610//ribosomal protein import into nucleus	GO:0005737//cytoplasm; GO:0031965//nuclear membrane; GO:0034399//nuclear periphery	GO:0008139//nuclear localization sequence binding; GO:0008536//Ran GTPase binding; GO:0008565//obsolete protein transporter activity
Chr01.g02873.m1	importin subunit beta-1	GO:0000059//obsolete protein import into nucleus, docking; GO:0000060//obsolete protein import into nucleus, translocation; GO:0006607//NLS-bearing protein import into nucleus; GO:0006610//ribosomal protein import into nucleus	GO:0005737//cytoplasm; GO:0031965//nuclear membrane; GO:0034399//nuclear periphery	GO:0008139//nuclear localization sequence binding; GO:0008536//Ran GTPase binding; GO:0008565//obsolete protein transporter activity
Chr01.g02874.m1	acyl- -binding domain-containing protein 1	-	GO:0016021//integral component of membrane	GO:0000062//fatty-acyl-CoA binding
Chr01.g02875.m1	hypothetical protein GLYMA_05G066400, partial [Glycine max]	GO:0006259//DNA metabolic process; GO:0051276//chromosome organization	-	-
Chr01.g02884.m1	uncharacterized protein loc103482984	-	GO:0016021//integral component of membrane	-
Chr01.g02894.m1	rna-binding protein with multiple splicing protein	GO:0000398//mRNA splicing, via spliceosome	-	GO:0000166//nucleotide binding; GO:0035614//snRNA stem-loop binding
Chr01.g02895.m1	oligopeptide transporter 6-like	GO:0055085//transmembrane transport	GO:0016021//integral component of membrane	-
Chr01.g02898.m1	retrotransposable element partial	GO:0015074//DNA integration	-	GO:0003676//nucleic acid binding
Chr01.g02899.m1	oligopeptide transporter 6-like	GO:0055085//transmembrane transport	GO:0016021//integral component of membrane	-
Chr01.g02900.m1	mct-like pua rna-binding-domain protein	-	GO:0005829//cytosol	GO:0003723//RNA binding
Chr01.g02901.m1	secretory pathway protein sec39	GO:0006890//retrograde vesicle-mediated transport, Golgi to endoplasmic reticulum	GO:0005622//intracellular	-
Chr01.g02910.m1	mfs transporter	GO:0015689//molybdate ion transport	GO:0016021//integral component of membrane	GO:0015098//molybdate ion transmembrane transporter activity
Chr01.g02912.m1	upf0160 protein mitochondrial-like	-	-	GO:0016787//hydrolase activity
Chr01.g02913.m1	cleavage and polyadenylation specificity factor subunit 3-i	-	-	GO:0016787//hydrolase activity
Chr01.g02914.m1	p-loop nucleoside triphosphate hydrolase superfamily protein	-	GO:0016021//integral component of membrane	GO:0005524//ATP binding; GO:0016787//hydrolase activity
Chr01.g02915.m1	p-loop nucleoside triphosphate hydrolase superfamily protein	GO:0031122//cytoplasmic microtubule organization	GO:0005634//nucleus; GO:0016021//integral component of membrane	GO:0005524//ATP binding; GO:0008568//microtubule-severing ATPase activity
Chr01.g02916.m1	atpase family aaa domain-containing protein 1-a	GO:0031122//cytoplasmic microtubule organization	GO:0005634//nucleus; GO:0016021//integral component of membrane	GO:0005524//ATP binding; GO:0008568//microtubule-severing ATPase activity
Chr01.g02917.m1	aspartyl asparaginyl-trna synthetase family protein	GO:0006412//translation	-	GO:0000166//nucleotide binding; GO:0004812//aminoacyl-tRNA ligase activity
Chr01.g02919.m1	gag-pol polyprotein	GO:0015074//DNA integration	-	GO:0003676//nucleic acid binding; GO:0008270//zinc ion binding
Chr01.g02920.m1	ribonuclease h	-	-	GO:0003824//catalytic activity
Chr01.g02921.m1	metal-nicotianamine transporter ysl3	GO:0055085//transmembrane transport	GO:0016021//integral component of membrane	-
Chr01.g02922.m1	probable ccr4-associated factor 1 homolog 11	-	GO:0005634//nucleus	GO:0003676//nucleic acid binding
Chr01.g02923.m1	far1 dna-binding domain protein	GO:0006355//regulation of transcription, DNA-templated	-	GO:0003677//DNA binding
Chr01.g02924.m1	pfkb family carbohydrate kinase	GO:0006014//D-ribose metabolic process; GO:0046835//carbohydrate phosphorylation	-	GO:0004747//ribokinase activity; GO:0008865//fructokinase activity
Chr01.g02925.m1	cytochrome b5	GO:0055085//transmembrane transport; GO:0055114//oxidation-reduction process	GO:0016021//integral component of membrane	GO:0004128//cytochrome-b5 reductase activity, acting on NAD(P)H; GO:0020037//heme binding; GO:0046872//metal ion binding
Chr01.g02926.m1	rab gtpase activator	GO:0006886//intracellular protein transport; GO:0031338//regulation of vesicle fusion; GO:0090630//activation of GTPase activity	GO:0005622//intracellular; GO:0012505//endomembrane system	GO:0005096//GTPase activator activity; GO:0017137//Rab GTPase binding
Chr01.g02930.m1	probable 6-phosphogluconolactonase chloroplastic	GO:0005975//carbohydrate metabolic process; GO:0006098//pentose-phosphate shunt	-	GO:0016853//isomerase activity; GO:0017057//6-phosphogluconolactonase activity
Chr01.g02931.m1	ubiquitin-60s ribosomal protein l40	GO:0006412//translation	GO:0005634//nucleus; GO:0005840//ribosome	GO:0003735//structural constituent of ribosome
Chr01.g02932.m1	pyridoxal chloroplastic	GO:0055114//oxidation-reduction process	-	GO:0016491//oxidoreductase activity
Chr01.g02933.m1	homeobox-leucine zipper protein athb-12-like	GO:0006355//regulation of transcription, DNA-templated	GO:0005634//nucleus	GO:0003700//DNA-binding transcription factor activity; GO:0043565//sequence-specific DNA binding
Chr01.g02934.m1	uncharacterized protein loc101497098	-	GO:0016021//integral component of membrane	-
Chr01.g02935.m1	cdpk-related kinase 4-like	GO:0046777//protein autophosphorylation	-	GO:0004674//protein serine/threonine kinase activity; GO:0005516//calmodulin binding; GO:0005524//ATP binding
Chr01.g02936.m1	uncharacterized protein loc101503751 isoform x3	-	GO:0005829//cytosol	-
Chr01.g02938.m1	gag-pol polyprotein	-	-	GO:0005488//binding
Chr01.g02939.m1	uncharacterized protein loc101505687	-	GO:0016021//integral component of membrane	-
Chr01.g02940.m1	probable galacturonosyltransferase-like 3	GO:0000271//polysaccharide biosynthetic process	GO:0005794//Golgi apparatus; GO:0016021//integral component of membrane	GO:0016757//transferase activity, transferring glycosyl groups
Chr01.g02943.m1	transposon tx1 uncharacterized	-	-	GO:0003824//catalytic activity
Chr01.g02946.m1	lrr receptor-like kinase family protein	GO:0006468//protein phosphorylation	GO:0016021//integral component of membrane	GO:0004674//protein serine/threonine kinase activity; GO:0005524//ATP binding
Chr01.g02947.m1	lrr receptor-like kinase family protein	GO:0006468//protein phosphorylation	GO:0016021//integral component of membrane	GO:0004674//protein serine/threonine kinase activity; GO:0005524//ATP binding
Chr01.g02948.m1	lrr receptor-like kinase family protein	GO:0006468//protein phosphorylation	GO:0016021//integral component of membrane	GO:0004674//protein serine/threonine kinase activity; GO:0005524//ATP binding
Chr01.g02951.m1	ubiquitin-nedd8-like protein rub1	-	GO:0005737//cytoplasm	-
Chr01.g02952.m1	lrr receptor-like kinase family protein	GO:0006468//protein phosphorylation	GO:0016021//integral component of membrane	GO:0004674//protein serine/threonine kinase activity; GO:0005524//ATP binding
Chr01.g02953.m1	lrr receptor-like kinase family protein	GO:0006468//protein phosphorylation	GO:0016021//integral component of membrane	GO:0004674//protein serine/threonine kinase activity; GO:0005524//ATP binding
Chr01.g02954.m1	cytosolic class ii small heat-shock protein	-	GO:0009507//chloroplast	-
Chr01.g02956.m1	protein chloroplastic-like	GO:0015031//protein transport	GO:0009706//chloroplast inner membrane; GO:0016021//integral component of membrane	-
Chr01.g02957.m1	rna-binding (rrm rbd rnp motif) family protein	-	-	GO:0000166//nucleotide binding; GO:0003676//nucleic acid binding
Chr01.g02958.m1	retrotransposable element tf2	GO:0015074//DNA integration	-	GO:0003676//nucleic acid binding
Chr01.g02961.m1	polyadenylate-binding protein-interacting protein 12-like	-	-	GO:0000166//nucleotide binding; GO:0003676//nucleic acid binding
Chr01.g02962.m1	polyadenylate-binding protein-interacting protein 12-like	-	-	GO:0000166//nucleotide binding; GO:0003676//nucleic acid binding
Chr01.g02965.m1	polyadenylate-binding protein-interacting protein 12-like	-	-	GO:0000166//nucleotide binding; GO:0003676//nucleic acid binding
Chr01.g02966.m1	polyadenylate-binding protein-interacting protein 12-like	-	-	GO:0000166//nucleotide binding; GO:0003676//nucleic acid binding
Chr01.g02968.m1	rna-binding (rrm rbd rnp motif) family protein	-	-	GO:0000166//nucleotide binding; GO:0003676//nucleic acid binding
Chr01.g02970.m1	cytosolic class ii small heat-shock protein	-	GO:0009507//chloroplast	-
Chr01.g02971.m1	lrr receptor-like kinase family protein	GO:0006468//protein phosphorylation	GO:0016021//integral component of membrane	GO:0004674//protein serine/threonine kinase activity; GO:0005524//ATP binding
Chr01.g02972.m1	lrr receptor-like kinase family protein	GO:0006468//protein phosphorylation	GO:0016021//integral component of membrane	GO:0004674//protein serine/threonine kinase activity; GO:0005524//ATP binding
Chr01.g02973.m1	lrr receptor-like kinase family protein	GO:0006468//protein phosphorylation	GO:0016021//integral component of membrane	GO:0004674//protein serine/threonine kinase activity; GO:0005524//ATP binding
Chr01.g02974.m1	lrr receptor-like kinase family protein	GO:0006468//protein phosphorylation	GO:0016021//integral component of membrane	GO:0004674//protein serine/threonine kinase activity; GO:0005524//ATP binding
Chr01.g02977.m1	endonuclease exonuclease phosphatase family protein	GO:0006259//DNA metabolic process	-	GO:0003824//catalytic activity
Chr01.g02978.m1	ribonuclease h protein at1g65750 family	GO:0006278//RNA-dependent DNA biosynthetic process	-	GO:0003964//RNA-directed DNA polymerase activity
Chr01.g02980.m1	probable galacturonosyltransferase-like 3	GO:0000271//polysaccharide biosynthetic process	GO:0005794//Golgi apparatus; GO:0016021//integral component of membrane	GO:0016757//transferase activity, transferring glycosyl groups
Chr01.g02981.m1	uncharacterized protein loc101505687	-	GO:0016021//integral component of membrane	-
Chr01.g02983.m1	uncharacterized protein loc101503751 isoform x2	-	GO:0005829//cytosol	-
Chr01.g02984.m1	cdpk-related kinase 4-like	GO:0046777//protein autophosphorylation	-	GO:0004674//protein serine/threonine kinase activity; GO:0005516//calmodulin binding; GO:0005524//ATP binding
Chr01.g02985.m1	zinc finger bed domain-containing protein ricesleeper 2-like	-	-	GO:0097159//organic cyclic compound binding; GO:1901363//heterocyclic compound binding
Chr01.g02986.m1	homeobox-leucine zipper protein athb-12-like	GO:0006355//regulation of transcription, DNA-templated	GO:0005634//nucleus	GO:0003700//DNA-binding transcription factor activity; GO:0043565//sequence-specific DNA binding
Chr01.g02987.m1	pyridoxal chloroplastic	GO:0055114//oxidation-reduction process	-	GO:0016491//oxidoreductase activity
Chr01.g02988.m1	ubiquitin-60s ribosomal protein l40	GO:0006412//translation	GO:0005634//nucleus; GO:0005840//ribosome	GO:0003735//structural constituent of ribosome
Chr01.g02989.m1	probable 6-phosphogluconolactonase chloroplastic	GO:0005975//carbohydrate metabolic process; GO:0006098//pentose-phosphate shunt	-	GO:0016853//isomerase activity; GO:0017057//6-phosphogluconolactonase activity
Chr01.g02995.m1	rab gtpase activator	GO:0006886//intracellular protein transport; GO:0031338//regulation of vesicle fusion; GO:0090630//activation of GTPase activity	GO:0005622//intracellular; GO:0012505//endomembrane system	GO:0005096//GTPase activator activity; GO:0017137//Rab GTPase binding
Chr01.g02996.m1	pol partial	GO:0090502//RNA phosphodiester bond hydrolysis, endonucleolytic	-	GO:0003676//nucleic acid binding; GO:0004523//RNA-DNA hybrid ribonuclease activity
Chr01.g02997.m1	cytochrome b5	GO:0055085//transmembrane transport; GO:0055114//oxidation-reduction process	GO:0016021//integral component of membrane	GO:0004128//cytochrome-b5 reductase activity, acting on NAD(P)H; GO:0020037//heme binding; GO:0046872//metal ion binding
Chr01.g02998.m1	rna-directed dna polymerase (reverse transcriptase) ribonuclease h endonuclease exonuclease phosphatase	-	-	GO:0003824//catalytic activity
Chr01.g02999.m1	probable ccr4-associated factor 1 homolog 11	-	GO:0005634//nucleus	GO:0003676//nucleic acid binding
Chr01.g03000.m1	metal-nicotianamine transporter ysl3	GO:0055085//transmembrane transport	GO:0016021//integral component of membrane	-
Chr01.g03004.m1	aspartyl asparaginyl-trna synthetase family protein	GO:0006418//tRNA aminoacylation for protein translation	GO:0005737//cytoplasm	GO:0003676//nucleic acid binding; GO:0004815//aspartate-tRNA ligase activity; GO:0005524//ATP binding
Chr01.g03005.m1	atpase family aaa domain-containing protein 1-a	GO:0031122//cytoplasmic microtubule organization	GO:0005634//nucleus; GO:0016021//integral component of membrane	GO:0005524//ATP binding; GO:0008568//microtubule-severing ATPase activity
Chr01.g03006.m1	p-loop nucleoside triphosphate hydrolase superfamily protein	GO:0031122//cytoplasmic microtubule organization	GO:0005634//nucleus; GO:0016021//integral component of membrane	GO:0005524//ATP binding; GO:0008568//microtubule-severing ATPase activity
Chr01.g03007.m1	p-loop nucleoside triphosphate hydrolase superfamily protein	-	GO:0016021//integral component of membrane	GO:0005524//ATP binding; GO:0016787//hydrolase activity
Chr01.g03008.m1	cleavage and polyadenylation specificity factor subunit 3-i	-	-	GO:0016787//hydrolase activity
Chr01.g03009.m1	upf0160 protein mitochondrial-like	-	-	GO:0016787//hydrolase activity
Chr01.g03011.m1	mfs transporter	GO:0015689//molybdate ion transport	GO:0016021//integral component of membrane	GO:0015098//molybdate ion transmembrane transporter activity
Chr01.g03014.m1	ras-related protein raba3	GO:0007264//small GTPase mediated signal transduction	GO:0005768//endosome	GO:0005525//GTP binding
Chr01.g03015.m1	secretory pathway protein sec39	GO:0006890//retrograde vesicle-mediated transport, Golgi to endoplasmic reticulum	GO:0005622//intracellular	-
Chr01.g03016.m1	mct-like pua rna-binding-domain protein	-	GO:0005829//cytosol	GO:0003723//RNA binding
Chr01.g03017.m1	oligopeptide transporter 6-like	GO:0055085//transmembrane transport	GO:0016021//integral component of membrane	-
Chr01.g03019.m1	oligopeptide transporter 6-like	GO:0055085//transmembrane transport	GO:0016021//integral component of membrane	-
Chr01.g03022.m1	oligopeptide transporter 6-like	GO:0055085//transmembrane transport	GO:0016021//integral component of membrane	-
Chr01.g03023.m1	rna-binding protein with multiple splicing protein	GO:0000398//mRNA splicing, via spliceosome	-	GO:0000166//nucleotide binding; GO:0035614//snRNA stem-loop binding
Chr01.g03029.m1	gag-pol polyprotein	-	-	GO:0005488//binding
Chr01.g03039.m1	acyl- -binding domain-containing protein 1	-	GO:0016021//integral component of membrane	GO:0000062//fatty-acyl-CoA binding
Chr01.g03040.m1	importin subunit beta-1	GO:0000059//obsolete protein import into nucleus, docking; GO:0000060//obsolete protein import into nucleus, translocation; GO:0006607//NLS-bearing protein import into nucleus; GO:0006610//ribosomal protein import into nucleus	GO:0005737//cytoplasm; GO:0031965//nuclear membrane; GO:0034399//nuclear periphery	GO:0008139//nuclear localization sequence binding; GO:0008536//Ran GTPase binding; GO:0008565//obsolete protein transporter activity
Chr01.g03041.m1	importin subunit beta-1	GO:0000059//obsolete protein import into nucleus, docking; GO:0000060//obsolete protein import into nucleus, translocation; GO:0006607//NLS-bearing protein import into nucleus; GO:0006610//ribosomal protein import into nucleus	GO:0005737//cytoplasm; GO:0031965//nuclear membrane; GO:0034399//nuclear periphery	GO:0008139//nuclear localization sequence binding; GO:0008536//Ran GTPase binding; GO:0008565//obsolete protein transporter activity
Chr01.g03042.m1	protein phosphatase 2c 57 isoform x1	GO:0006470//protein dephosphorylation	-	GO:0004722//protein serine/threonine phosphatase activity; GO:0046872//metal ion binding
Chr01.g03044.m1	rna-binding kh domain protein	GO:0006970//response to osmotic stress; GO:0010286//heat acclimation; GO:0010468//regulation of gene expression	-	GO:0003723//RNA binding
Chr01.g03055.m1	uncharacterized protein loc100805767 isoform x1	-	GO:0016021//integral component of membrane	-
Chr01.g03059.m1	myosin heavy striated muscle-like	GO:0090502//RNA phosphodiester bond hydrolysis, endonucleolytic	GO:0005655//nucleolar ribonuclease P complex	GO:0004526//ribonuclease P activity
Chr01.g03060.m1	pp2a regulatory subunit tap46	GO:0009966//regulation of signal transduction; GO:0043666//regulation of phosphoprotein phosphatase activity	GO:0005829//cytosol	GO:0051721//protein phosphatase 2A binding
Chr01.g03061.m1	ring-h2 finger protein atl4o	GO:0043161//proteasome-mediated ubiquitin-dependent protein catabolic process	GO:0016021//integral component of membrane	GO:0008270//zinc ion binding; GO:0061630//ubiquitin protein ligase activity
Chr01.g03062.m1	probable vamp-like protein at1g33475	GO:0016192//vesicle-mediated transport; GO:0009987//cellular process	GO:0016021//integral component of membrane	GO:0005515//protein binding
Chr01.g03063.m1	soluble starch synthase chloroplastic amyloplastic	GO:0010021//amylopectin biosynthetic process; GO:0019252//starch biosynthetic process	GO:0009501//amyloplast; GO:0009570//chloroplast stroma	GO:0004373//glycogen (starch) synthase activity; GO:0009011//starch synthase activity
Chr01.g03065.m1	gdsl-like lipase acylhydrolase	GO:0052889//9,9'-di-cis-zeta-carotene desaturation to 7,9,7',9'-tetra-cis-lycopene; GO:0055114//oxidation-reduction process	GO:0016021//integral component of membrane	GO:0016788//hydrolase activity, acting on ester bonds; GO:0052886//9,9'-dicis-carotene:quinone oxidoreductase activity; GO:0052887//7,9,9'-tricis-neurosporene:quinone oxidoreductase activity
Chr01.g03066.m1	ribonuclease h protein at1g65750	GO:0044238//primary metabolic process; GO:0044260//cellular macromolecule metabolic process	-	-
Chr01.g03067.m1	40s ribosomal protein s27-2	GO:0000028//ribosomal small subunit assembly; GO:0006412//translation	GO:0022627//cytosolic small ribosomal subunit	GO:0003735//structural constituent of ribosome; GO:0046872//metal ion binding
Chr01.g03068.m1	protein defective in meristem silencing 3	GO:0070921//regulation of production of siRNA involved in chromatin silencing by small RNA; GO:0080188//gene silencing by RNA-directed DNA methylation	GO:0000419//RNA polymerase V complex	GO:0042803//protein homodimerization activity
Chr01.g03069.m1	clp protease regulatory subunit mitochondrial	GO:0006457//protein folding; GO:0006508//proteolysis; GO:0030163//protein catabolic process	GO:0005759//mitochondrial matrix	GO:0004176//ATP-dependent peptidase activity; GO:0005524//ATP binding; GO:0051082//unfolded protein binding
Chr01.g03070.m1	e3 ubiquitin-protein ligase sinat5-like	GO:0006915//apoptotic process; GO:0007275//multicellular organism development; GO:0006511//ubiquitin-dependent protein catabolic process; GO:0043161//proteasome-mediated ubiquitin-dependent protein catabolic process	GO:0005634//nucleus; GO:0005737//cytoplasm	GO:0008270//zinc ion binding; GO:0016874//ligase activity; GO:0061630//ubiquitin protein ligase activity
Chr01.g03075.m1	calcineurin b-like protein 7 isoform x1	-	-	GO:0005509//calcium ion binding
Chr01.g03076.m1	phosphatidylinositol 4-kinase gamma 3-like	GO:0016310//phosphorylation	GO:0005777//peroxisome	GO:0016301//kinase activity
Chr01.g03077.m1	probable pectinesterase pectinesterase inhibitor 34	GO:0042545//cell wall modification; GO:0043086//negative regulation of catalytic activity; GO:0045490//pectin catabolic process	GO:0005618//cell wall; GO:0016021//integral component of membrane	GO:0030599//pectinesterase activity; GO:0045330//aspartyl esterase activity; GO:0046910//pectinesterase inhibitor activity
Chr01.g03079.m1	flavonol synthase flavanone 3-hydroxylase	GO:0055114//oxidation-reduction process	-	GO:0005506//iron ion binding; GO:0051213//dioxygenase activity
Chr01.g03085.m1	mitochondrial fission 1 protein a-like	GO:0000266//mitochondrial fission	GO:0016021//integral component of membrane	-
Chr01.g03086.m1	cct motif protein	GO:0090502//RNA phosphodiester bond hydrolysis, endonucleolytic	-	GO:0004526//ribonuclease P activity
Chr01.g03088.m1	histone-lysine n-methyltransferase atx3	GO:0032259//methylation	GO:0005634//nucleus	GO:0008168//methyltransferase activity; GO:0008270//zinc ion binding
Chr01.g03089.m1	probable plastid-lipid-associated protein chloroplastic	GO:0006468//protein phosphorylation	-	GO:0004672//protein kinase activity; GO:0005524//ATP binding
Chr01.g03092.m1	splicing factor 3a subunit 3	GO:0000398//mRNA splicing, via spliceosome	GO:0005681//spliceosomal complex	GO:0003723//RNA binding; GO:0008270//zinc ion binding
Chr01.g03093.m1	ring-h2 finger atl21b-like	-	GO:0016021//integral component of membrane	GO:0008270//zinc ion binding; GO:0030247//polysaccharide binding
Chr01.g03094.m1	phosphomevalonate kinase	GO:0016310//phosphorylation	-	GO:0004631//phosphomevalonate kinase activity; GO:0005524//ATP binding
Chr01.g03097.m1	mrna cap guanine-n7 methyltransferase 2	GO:0006370//7-methylguanosine mRNA capping; GO:0036265//RNA (guanine-N7)-methylation	GO:0005634//nucleus; GO:0005845//mRNA cap binding complex	GO:0004482//mRNA (guanine-N7-)-methyltransferase activity
Chr01.g03102.m1	spermine synthase-like	GO:0006596//polyamine biosynthetic process	-	GO:0004766//spermidine synthase activity; GO:0016768//spermine synthase activity
Chr01.g03103.m1	gag-pol polyprotein	GO:0008152//metabolic process	-	GO:0005488//binding
Chr01.g03104.m1	uncharacterized protein loc104602675	GO:0015074//DNA integration; GO:0032259//methylation	-	GO:0003676//nucleic acid binding; GO:0008171//O-methyltransferase activity
Chr01.g03105.m1	spermine synthase-like	GO:0006596//polyamine biosynthetic process	-	GO:0004766//spermidine synthase activity; GO:0016768//spermine synthase activity
Chr01.g03106.m1	cyclic nucleotide-gated ion channel 1-like	GO:0042391//regulation of membrane potential; GO:0071805//potassium ion transmembrane transport	GO:0005887//integral component of plasma membrane	GO:0005249//voltage-gated potassium channel activity
Chr01.g03107.m1	rossmann-fold nad -binding domain protein	-	GO:0016021//integral component of membrane	-
Chr01.g03114.m1	probable protein phosphatase 2c 76	GO:0006470//protein dephosphorylation	-	GO:0004722//protein serine/threonine phosphatase activity; GO:0046872//metal ion binding
Chr01.g03116.m1	probable trehalose-phosphate phosphatase c isoform x3	GO:0005992//trehalose biosynthetic process; GO:0016311//dephosphorylation	-	GO:0004805//trehalose-phosphatase activity; GO:0016757//transferase activity, transferring glycosyl groups
Chr01.g03119.m1	uncharacterized protein loc101495144	-	-	GO:0016740//transferase activity
Chr01.g03121.m1	abscisic acid receptor pyl8	GO:0009738//abscisic acid-activated signaling pathway; GO:0043086//negative regulation of catalytic activity; GO:0080163//regulation of protein serine/threonine phosphatase activity	GO:0005634//nucleus; GO:0005737//cytoplasm	GO:0004864//protein phosphatase inhibitor activity; GO:0038023//signaling receptor activity; GO:0010427//abscisic acid binding
Chr01.g03122.m1	polypyrimidine tract-binding protein like 2	GO:0000381//regulation of alternative mRNA splicing, via spliceosome; GO:0009845//seed germination; GO:0055114//oxidation-reduction process	GO:0000932//P-body; GO:0005634//nucleus	GO:0000166//nucleotide binding; GO:0003723//RNA binding; GO:0032440//2-alkenal reductase [NAD(P)+] activity
Chr01.g03123.m1	ulp1 protease carboxy-terminal domain protein	GO:0006508//proteolysis	-	GO:0008234//cysteine-type peptidase activity
Chr01.g03129.m1	polypyrimidine tract-binding-like	-	GO:0016021//integral component of membrane	GO:0000166//nucleotide binding; GO:0003676//nucleic acid binding
Chr01.g03130.m1	bidirectional sugar transporter	GO:0034219//carbohydrate transmembrane transport	GO:0016021//integral component of membrane	GO:0051119//sugar transmembrane transporter activity
Chr01.g03131.m1	protein curvature thylakoid chloroplastic	-	GO:0009579//thylakoid; GO:0016021//integral component of membrane	-
Chr01.g03132.m1	gag-pol polyprotein	-	-	GO:0005488//binding
Chr01.g03133.m1	rna polymerase sigma factor	GO:0006352//DNA-templated transcription, initiation; GO:0009658//chloroplast organization; GO:0010207//photosystem II assembly; GO:0045893//positive regulation of transcription, DNA-templated	GO:0005739//mitochondrion; GO:0009507//chloroplast	GO:0016987//sigma factor activity; GO:0003677//DNA binding; GO:0003700//DNA-binding transcription factor activity
Chr01.g03136.m1	probable wrky transcription factor 53	GO:0006355//regulation of transcription, DNA-templated	-	GO:0003700//DNA-binding transcription factor activity; GO:0043565//sequence-specific DNA binding
Chr01.g03138.m1	transcription factor speechless	-	-	GO:0046983//protein dimerization activity
Chr01.g03139.m1	transcription factor speechless	-	-	GO:0046983//protein dimerization activity
Chr01.g03140.m1	transcription factor speechless-like	-	-	GO:0046983//protein dimerization activity
Chr01.g03142.m1	probable inorganic phosphate transporter 1-9	GO:0055085//transmembrane transport	GO:0005887//integral component of plasma membrane	GO:0022857//transmembrane transporter activity
Chr01.g03143.m1	mitochondrial carrier protein mtm1	GO:0006412//translation; GO:0006810//transport	GO:0005739//mitochondrion; GO:0016021//integral component of membrane	GO:0003735//structural constituent of ribosome; GO:0016530//metallochaperone activity
Chr01.g03144.m1	copia-type pol poly	GO:0031323//regulation of cellular metabolic process; GO:0044260//cellular macromolecule metabolic process; GO:0009987//cellular process; GO:0060255//regulation of macromolecule metabolic process; GO:0080090//regulation of primary metabolic process; GO:0090304//nucleic acid metabolic process	-	GO:0003676//nucleic acid binding
Chr01.g03145.m1	pathogenesis-related genes transcriptional activator pti6-like	GO:0006355//regulation of transcription, DNA-templated	GO:0005634//nucleus	GO:0003677//DNA binding; GO:0003700//DNA-binding transcription factor activity
Chr01.g03146.m1	retrotransposable element partial	GO:0043170//macromolecule metabolic process; GO:0044238//primary metabolic process	-	GO:0005488//binding
Chr01.g03148.m1	h+-transporting two-sector alpha beta central related	GO:0006278//RNA-dependent DNA biosynthetic process	-	GO:0003964//RNA-directed DNA polymerase activity
Chr01.g03150.m1	myosin heavy chain-like protein	-	GO:0005886//plasma membrane; GO:0016459//myosin complex	GO:0003774//motor activity
Chr01.g03151.m1	probable inactive receptor kinase at4g23740	GO:0018108//peptidyl-tyrosine phosphorylation	GO:0016021//integral component of membrane	GO:0004714//transmembrane receptor protein tyrosine kinase activity; GO:0005524//ATP binding
Chr01.g03152.m1	probable inactive receptor kinase at4g23740	GO:0018108//peptidyl-tyrosine phosphorylation	GO:0016021//integral component of membrane	GO:0004714//transmembrane receptor protein tyrosine kinase activity; GO:0005524//ATP binding
Chr01.g03153.m1	60s ribosomal protein l10a-1	GO:0000470//maturation of LSU-rRNA; GO:0006412//translation	GO:0022625//cytosolic large ribosomal subunit	GO:0003723//RNA binding
Chr01.g03155.m1	uncharacterized protein loc101496447	-	-	GO:0003677//DNA binding; GO:0046983//protein dimerization activity
Chr01.g03158.m1	beta- -galactosyltransferase-like protein	GO:0006486//protein glycosylation	GO:0000139//Golgi membrane; GO:0005768//endosome; GO:0005802//trans-Golgi network; GO:0016021//integral component of membrane	GO:1990714//hydroxyproline O-galactosyltransferase activity
Chr01.g03159.m1	pectinesterase pectinesterase inhibitor 28	GO:0042545//cell wall modification; GO:0043086//negative regulation of catalytic activity; GO:0045490//pectin catabolic process	GO:0005576//extracellular region; GO:0005618//cell wall; GO:0016021//integral component of membrane	GO:0030599//pectinesterase activity; GO:0045330//aspartyl esterase activity; GO:0046910//pectinesterase inhibitor activity
Chr01.g03166.m1	gag-pol polyprotein	-	-	GO:0005488//binding
Chr01.g03168.m1	ribonuclease h protein at1g65750 family	GO:0006278//RNA-dependent DNA biosynthetic process	-	GO:0003964//RNA-directed DNA polymerase activity
Chr01.g03169.m1	lrr receptor-like serine threonine-protein kinase rch1	GO:0006468//protein phosphorylation	GO:0016021//integral component of membrane	GO:0004674//protein serine/threonine kinase activity; GO:0005524//ATP binding
Chr01.g03170.m1	thiol-disulfide isomerase and thioredoxins protein	GO:0055114//oxidation-reduction process; GO:0098869//cellular oxidant detoxification	-	GO:0016209//antioxidant activity; GO:0016491//oxidoreductase activity; GO:0016853//isomerase activity
Chr01.g03171.m1	uncharacterized protein loc105852560	-	-	GO:0003676//nucleic acid binding
Chr01.g03172.m1	uncharacterized protein loc107639580	-	-	GO:0005488//binding
Chr01.g03173.m1	glycolipid transfer protein family protein	GO:0046836//glycolipid transport	GO:0005737//cytoplasm; GO:0016021//integral component of membrane	GO:0017089//glycolipid transfer activity; GO:0051861//glycolipid binding
Chr01.g03174.m1	endoglucanase 25-like	GO:0030245//cellulose catabolic process	GO:0016021//integral component of membrane	GO:0008810//cellulase activity
Chr01.g03175.m1	wat1-related protein at3g28050-like isoform x1	GO:0055085//transmembrane transport	GO:0016021//integral component of membrane	GO:0022857//transmembrane transporter activity
Chr01.g03176.m1	wat1-related protein at3g28050-like isoform x1	GO:0055085//transmembrane transport	GO:0016021//integral component of membrane	GO:0022857//transmembrane transporter activity
Chr01.g03177.m1	wat1-related protein at1g70260-like	GO:0055085//transmembrane transport	GO:0005886//plasma membrane; GO:0016021//integral component of membrane	GO:0022857//transmembrane transporter activity
Chr01.g03178.m1	protein laz1 homolog 1-like isoform x1	GO:0006810//transport; GO:0009626//plant-type hypersensitive response	GO:0016021//integral component of membrane	GO:0005215//transporter activity
Chr01.g03179.m1	vacuolar protein sorting-associated protein 45 homolog	GO:0006904//vesicle docking involved in exocytosis	-	-
Chr01.g03180.m1	serine carboxypeptidase-like protein	GO:0051603//proteolysis involved in cellular protein catabolic process	GO:0016021//integral component of membrane	GO:0004185//serine-type carboxypeptidase activity
Chr01.g03181.m1	duf150 family protein	GO:0042274//ribosomal small subunit biogenesis	-	-
Chr01.g03183.m1	stearoyl-acyl-carrier desaturase	GO:0006633//fatty acid biosynthetic process; GO:0055114//oxidation-reduction process	GO:0009507//chloroplast	GO:0045300//acyl-[acyl-carrier-protein] desaturase activity
Chr01.g03184.m1	stearoyl-acyl-carrier desaturase	GO:0006631//fatty acid metabolic process	-	GO:0016491//oxidoreductase activity
Chr01.g03185.m1	zinc-binding alcohol dehydrogenase family protein	GO:0055114//oxidation-reduction process	GO:0005737//cytoplasm	GO:0004022//alcohol dehydrogenase (NAD+) activity; GO:0008270//zinc ion binding
Chr01.g03186.m1	zinc-binding alcohol dehydrogenase family protein	GO:0055114//oxidation-reduction process	GO:0005737//cytoplasm	GO:0004022//alcohol dehydrogenase (NAD+) activity; GO:0008270//zinc ion binding
Chr01.g03187.m1	serine carboxypeptidase-like 42	GO:0051603//proteolysis involved in cellular protein catabolic process	-	GO:0004185//serine-type carboxypeptidase activity
Chr01.g03189.m1	protein trichome berefringence-like 7	GO:0071554//cell wall organization or biogenesis	GO:0005794//Golgi apparatus; GO:0016021//integral component of membrane	GO:0016413//O-acetyltransferase activity
Chr01.g03191.m1	stearoyl-acyl-carrier desaturase	GO:0006633//fatty acid biosynthetic process; GO:0055114//oxidation-reduction process	GO:0009507//chloroplast; GO:0016020//membrane	GO:0045300//acyl-[acyl-carrier-protein] desaturase activity
Chr01.g03192.m1	zinc-binding alcohol dehydrogenase family protein	GO:0055114//oxidation-reduction process	GO:0005737//cytoplasm	GO:0004022//alcohol dehydrogenase (NAD+) activity; GO:0008270//zinc ion binding
Chr01.g03193.m1	zinc-binding alcohol dehydrogenase family protein	GO:0055114//oxidation-reduction process	GO:0005737//cytoplasm	GO:0004022//alcohol dehydrogenase (NAD+) activity; GO:0008270//zinc ion binding
Chr01.g03196.m1	serine carboxypeptidase-like 42	GO:0051603//proteolysis involved in cellular protein catabolic process	-	GO:0004185//serine-type carboxypeptidase activity
Chr01.g03197.m1	protein trichome berefringence-like 7	GO:0071554//cell wall organization or biogenesis	GO:0005794//Golgi apparatus; GO:0016021//integral component of membrane	GO:0016413//O-acetyltransferase activity
Chr01.g03198.m1	transposon tx1 uncharacterized	GO:0090304//nucleic acid metabolic process	-	GO:0016787//hydrolase activity
Chr01.g03199.m1	stearoyl-acyl-carrier desaturase	GO:0006633//fatty acid biosynthetic process; GO:0055114//oxidation-reduction process	GO:0009507//chloroplast	GO:0045300//acyl-[acyl-carrier-protein] desaturase activity
Chr01.g03200.m1	zinc-binding alcohol dehydrogenase family protein	GO:0055114//oxidation-reduction process	GO:0005737//cytoplasm	GO:0004022//alcohol dehydrogenase (NAD+) activity; GO:0008270//zinc ion binding
Chr01.g03201.m1	zinc-binding alcohol dehydrogenase family protein	GO:0055114//oxidation-reduction process	GO:0005737//cytoplasm	GO:0004022//alcohol dehydrogenase (NAD+) activity; GO:0008270//zinc ion binding
Chr01.g03202.m1	zinc-binding alcohol dehydrogenase family protein	GO:0055114//oxidation-reduction process	GO:0005737//cytoplasm	GO:0004022//alcohol dehydrogenase (NAD+) activity; GO:0008270//zinc ion binding
Chr01.g03203.m1	stearoyl-acyl-carrier desaturase	GO:0006633//fatty acid biosynthetic process; GO:0055114//oxidation-reduction process	GO:0009507//chloroplast; GO:0016020//membrane	GO:0045300//acyl-[acyl-carrier-protein] desaturase activity
Chr01.g03204.m1	zinc-binding alcohol dehydrogenase family protein	GO:0055114//oxidation-reduction process	GO:0005737//cytoplasm	GO:0004022//alcohol dehydrogenase (NAD+) activity; GO:0008270//zinc ion binding
Chr01.g03205.m1	zinc-binding alcohol dehydrogenase family protein	GO:0055114//oxidation-reduction process	GO:0005737//cytoplasm	GO:0004022//alcohol dehydrogenase (NAD+) activity; GO:0008270//zinc ion binding
Chr01.g03206.m1	transcription elongation factor spt5 homolog 1	GO:0006357//regulation of transcription by RNA polymerase II; GO:0006414//translational elongation; GO:0032784//regulation of DNA-templated transcription, elongation	GO:0005634//nucleus; GO:0005840//ribosome	GO:0003735//structural constituent of ribosome; GO:0003746//translation elongation factor activity
Chr01.g03207.m1	thylakoid lumenal kda protein	GO:0015979//photosynthesis	GO:0009654//photosystem II oxygen evolving complex; GO:0019898//extrinsic component of membrane	GO:0005509//calcium ion binding
Chr01.g03211.m1	bidirectional sugar transporter sweet1-like	GO:0034219//carbohydrate transmembrane transport	GO:0016021//integral component of membrane	GO:0051119//sugar transmembrane transporter activity
Chr01.g03214.m1	thioredoxin m-type protein	GO:0000103//sulfate assimilation; GO:0006457//protein folding; GO:0006662//glycerol ether metabolic process; GO:0034599//cellular response to oxidative stress; GO:0045454//cell redox homeostasis; GO:0055114//oxidation-reduction process	GO:0009507//chloroplast	GO:0015035//protein disulfide oxidoreductase activity; GO:0016671//oxidoreductase activity, acting on a sulfur group of donors, disulfide as acceptor
Chr01.g03215.m1	scarecrow-like protein 1	GO:0006355//regulation of transcription, DNA-templated	GO:0005634//nucleus	GO:0003700//DNA-binding transcription factor activity; GO:0043565//sequence-specific DNA binding
Chr01.g03216.m1	transcription factor myb44	-	-	GO:0003677//DNA binding
Chr01.g03219.m1	basic blue-like protein	-	GO:0016021//integral component of membrane; GO:0046658//anchored component of plasma membrane	GO:0009055//electron transfer activity
Chr01.g03220.m1	4-hydroxy-3-methylbut-2-en-1-yl diphosphate synthase chloroplastic	GO:0008299//isoprenoid biosynthetic process	GO:0009507//chloroplast	GO:0005488//binding
Chr01.g03223.m1	protein trichome birefringence-like 6	GO:0071554//cell wall organization or biogenesis	GO:0005794//Golgi apparatus; GO:0016021//integral component of membrane	GO:0016413//O-acetyltransferase activity
Chr01.g03226.m1	ac transposase	-	-	GO:0005488//binding
Chr01.g03227.m1	basic blue-like protein	-	-	GO:0009055//electron transfer activity
Chr01.g03228.m1	stearoyl-acyl-carrier desaturase	GO:0006633//fatty acid biosynthetic process; GO:0055114//oxidation-reduction process	GO:0009507//chloroplast; GO:0016020//membrane	GO:0045300//acyl-[acyl-carrier-protein] desaturase activity
Chr01.g03229.m1	uncharacterized protein loc101512421	-	GO:0016020//membrane	-
Chr01.g03230.m1	p-loop nucleoside triphosphate hydrolase superfamily protein	GO:0030433//ubiquitin-dependent ERAD pathway; GO:0045899//positive regulation of RNA polymerase II transcription preinitiation complex assembly; GO:0051301//cell division; GO:1901800//positive regulation of proteasomal protein catabolic process	GO:0008540//proteasome regulatory particle, base subcomplex; GO:0031595//nuclear proteasome complex; GO:0031597//cytosolic proteasome complex	GO:0005524//ATP binding; GO:0017025//TBP-class protein binding; GO:0036402//proteasome-activating ATPase activity
Chr01.g03231.m1	flavin containing monooxygenase yucca10-like protein	GO:0055114//oxidation-reduction process	-	GO:0004499//N,N-dimethylaniline monooxygenase activity; GO:0050660//flavin adenine dinucleotide binding; GO:0050661//NADP binding
Chr01.g03232.m1	flavin containing monooxygenase yucca10-like protein	GO:0055114//oxidation-reduction process	-	GO:0004499//N,N-dimethylaniline monooxygenase activity; GO:0050660//flavin adenine dinucleotide binding; GO:0050661//NADP binding
Chr01.g03235.m1	probable cyclic nucleotide-gated ion channel 16	GO:0042391//regulation of membrane potential; GO:0071805//potassium ion transmembrane transport	GO:0005887//integral component of plasma membrane	GO:0005249//voltage-gated potassium channel activity
Chr01.g03236.m1	probable cyclic nucleotide-gated ion channel 16	GO:0042391//regulation of membrane potential; GO:0071805//potassium ion transmembrane transport	GO:0005887//integral component of plasma membrane	GO:0005249//voltage-gated potassium channel activity
Chr01.g03237.m1	ribosomal protein s8e family protein	GO:0000460//maturation of 5.8S rRNA; GO:0000470//maturation of LSU-rRNA	GO:0005730//nucleolus; GO:0005840//ribosome; GO:0030687//preribosome, large subunit precursor	-
Chr01.g03238.m1	receptor-like kinase	GO:0006468//protein phosphorylation	-	GO:0004672//protein kinase activity; GO:0005524//ATP binding
Chr01.g03244.m1	2-oxoisovalerate dehydrogenase subunit alpha	GO:0055114//oxidation-reduction process	-	GO:0003863//3-methyl-2-oxobutanoate dehydrogenase (2-methylpropanoyl-transferring) activity
Chr01.g03245.m1	pentatricopeptide repeat-containing protein mitochondrial	-	-	GO:0008568//microtubule-severing ATPase activity
Chr01.g03246.m1	gag-pol polyprotein	GO:0015074//DNA integration	-	GO:0003676//nucleic acid binding; GO:0008270//zinc ion binding
Chr01.g03252.m1	gtp-binding elongation factor tu family protein	GO:0006414//translational elongation	GO:0005737//cytoplasm	GO:0003746//translation elongation factor activity; GO:0003924//GTPase activity; GO:0005525//GTP binding
Chr01.g03253.m1	gtp-binding elongation factor tu family protein	GO:0006414//translational elongation	GO:0005737//cytoplasm	GO:0003746//translation elongation factor activity; GO:0003924//GTPase activity; GO:0005525//GTP binding
Chr01.g03254.m1	tom1-like protein 2	GO:0006886//intracellular protein transport	GO:0005622//intracellular	-
Chr01.g03255.m1	protein stay-green chloroplastic	GO:0009658//chloroplast organization	GO:0016021//integral component of membrane	-
Chr01.g03256.m1	probable methyltransferase pmt24	GO:0032259//methylation	GO:0005768//endosome; GO:0005774//vacuolar membrane; GO:0005802//trans-Golgi network; GO:0016021//integral component of membrane	GO:0008757//S-adenosylmethionine-dependent methyltransferase activity
Chr01.g03257.m1	wall-associated receptor kinase-like protein	GO:0006468//protein phosphorylation	GO:0016021//integral component of membrane	GO:0004674//protein serine/threonine kinase activity; GO:0005509//calcium ion binding; GO:0005524//ATP binding; GO:0030247//polysaccharide binding
Chr01.g03259.m1	wall-associated receptor kinase-like protein	GO:0006468//protein phosphorylation	GO:0016021//integral component of membrane	GO:0004674//protein serine/threonine kinase activity; GO:0005509//calcium ion binding; GO:0005524//ATP binding; GO:0030247//polysaccharide binding
Chr01.g03261.m1	gibberellin 20-oxidase	GO:0009416//response to light stimulus; GO:0009686//gibberellin biosynthetic process; GO:0009740//gibberellic acid mediated signaling pathway; GO:0009826//unidimensional cell growth; GO:0009908//flower development; GO:0055114//oxidation-reduction process	-	GO:0005506//iron ion binding; GO:0045544//gibberellin 20-oxidase activity; GO:0047927//gibberellin-44 dioxygenase activity
Chr01.g03267.m1	chalcone synthase	GO:0009813//flavonoid biosynthetic process	GO:0016021//integral component of membrane	GO:0016210//naringenin-chalcone synthase activity
Chr01.g03271.m1	retrovirus-related pol polyprotein from transposon tnt 1-94	-	-	GO:0005488//binding
Chr01.g03273.m1	chalcone synthase	GO:0009813//flavonoid biosynthetic process	GO:0016021//integral component of membrane	GO:0016210//naringenin-chalcone synthase activity
Chr01.g03274.m1	nuclease harbi1	-	GO:0005739//mitochondrion	-
Chr01.g03275.m1	chalcone synthase-like	GO:0009058//biosynthetic process	-	GO:0016210//naringenin-chalcone synthase activity
Chr01.g03278.m1	probable calcium-binding protein cml44	-	-	GO:0005509//calcium ion binding
Chr01.g03279.m1	udp-sugar pyrophosphorylase 1	GO:0006011//UDP-glucose metabolic process; GO:0009226//nucleotide-sugar biosynthetic process; GO:0009555//pollen development; GO:0033356//UDP-L-arabinose metabolic process; GO:0046398//UDP-glucuronate metabolic process; GO:0052573//UDP-D-galactose metabolic process	GO:0005829//cytosol; GO:0090406//pollen tube	GO:0003983//UTP:glucose-1-phosphate uridylyltransferase activity; GO:0010491//UTP:arabinose-1-phosphate uridylyltransferase activity; GO:0017103//UTP:galactose-1-phosphate uridylyltransferase activity; GO:0047338//UTP:xylose-1-phosphate uridylyltransferase activity; GO:0047350//glucuronate-1-phosphate uridylyltransferase activity
Chr01.g03280.m1	nad h-quinone oxidoreductase subunit chloroplastic	GO:0010258//NADH dehydrogenase complex (plastoquinone) assembly; GO:0055114//oxidation-reduction process	GO:0009507//chloroplast	GO:0016655//oxidoreductase activity, acting on NAD(P)H, quinone or similar compound as acceptor
Chr01.g03281.m1	probable receptor-like serine threonine-protein kinase at5g57670	GO:0006468//protein phosphorylation; GO:0006950//response to stress	-	GO:0004674//protein serine/threonine kinase activity; GO:0005524//ATP binding; GO:0016787//hydrolase activity
Chr01.g03283.m1	glutathione s-transferase tchqd-like	GO:0006749//glutathione metabolic process	GO:0005737//cytoplasm; GO:0005886//plasma membrane	GO:0004364//glutathione transferase activity
Chr01.g03284.m1	histone-lysine n-methyltransferase	GO:0034968//histone lysine methylation	GO:0005634//nucleus	GO:0008270//zinc ion binding; GO:0018024//histone-lysine N-methyltransferase activity
Chr01.g03291.m1	gag-pol polyprotein	-	-	GO:0005488//binding
Chr01.g03299.m1	floral homeotic protein pmads 2-like	GO:0006355//regulation of transcription, DNA-templated	GO:0005634//nucleus	GO:0003677//DNA binding; GO:0003700//DNA-binding transcription factor activity; GO:0046983//protein dimerization activity
Chr01.g03300.m1	plastid transcriptionally active protein	GO:0042793//plastid transcription; GO:0045893//positive regulation of transcription, DNA-templated	GO:0009507//chloroplast; GO:0009508//plastid chromosome	-
Chr01.g03302.m1	nad nadh kinase family protein	GO:0006741//NADP biosynthetic process; GO:0016310//phosphorylation; GO:0019674//NAD metabolic process	-	GO:0003951//NAD+ kinase activity
Chr01.g03303.m1	1-aminocyclopropane-1-carboxylate oxidase	GO:0009693//ethylene biosynthetic process; GO:0055114//oxidation-reduction process	-	GO:0009815//1-aminocyclopropane-1-carboxylate oxidase activity; GO:0046872//metal ion binding; GO:0051213//dioxygenase activity
Chr01.g03308.m1	protein translocase subunit chloroplastic isoform x2	GO:0006605//protein targeting; GO:0017038//protein import	GO:0005622//intracellular; GO:0016020//membrane	GO:0005524//ATP binding
Chr01.g03310.m1	protein translocase subunit chloroplastic isoform x3	GO:0016310//phosphorylation	-	GO:0008270//zinc ion binding; GO:0016301//kinase activity
Chr01.g03311.m1	protein krtcap2 homolog	-	GO:0016021//integral component of membrane	-
Chr01.g03312.m1	peroxisome biogenesis protein 1 isoform x1	GO:0006635//fatty acid beta-oxidation; GO:0016558//protein import into peroxisome matrix	GO:0005778//peroxisomal membrane	GO:0005524//ATP binding; GO:0016887//ATPase activity
Chr01.g03313.m1	peroxidase 64	GO:0006259//DNA metabolic process	-	GO:0016740//transferase activity
Chr01.g03314.m1	peroxisome biogenesis protein 1 isoform x1	GO:0006635//fatty acid beta-oxidation; GO:0016558//protein import into peroxisome matrix	GO:0005778//peroxisomal membrane	GO:0005524//ATP binding; GO:0016887//ATPase activity
Chr01.g03317.m1	transmembrane amino acid transporter family protein	GO:0015802//basic amino acid transport	GO:0016021//integral component of membrane	-
Chr01.g03318.m1	signal peptidase i family protein	GO:0006465//signal peptide processing; GO:0006627//protein processing involved in protein targeting to mitochondrion; GO:0010027//thylakoid membrane organization; GO:0033108//mitochondrial respiratory chain complex assembly	GO:0009535//chloroplast thylakoid membrane; GO:0016021//integral component of membrane; GO:0042720//mitochondrial inner membrane peptidase complex	GO:0004252//serine-type endopeptidase activity
Chr01.g03320.m1	carboxy-terminal domain cyclin	-	GO:0005634//nucleus	-
Chr01.g03321.m1	carboxy-terminal domain cyclin	-	GO:0005634//nucleus	-
Chr01.g03325.m1	translation elongation factor gamma chain	GO:0006414//translational elongation; GO:0006749//glutathione metabolic process	GO:0005634//nucleus; GO:0005737//cytoplasm	GO:0003746//translation elongation factor activity; GO:0004364//glutathione transferase activity
Chr01.g03327.m2	rna-binding kh domain protein	-	-	GO:0003723//RNA binding
Chr01.g03328.m1	ankyrin repeat-containing	-	-	GO:0016740//transferase activity
Chr01.g03339.m1	metal transporter nramp5-like	GO:0006810//transport	GO:0016021//integral component of membrane	GO:0005215//transporter activity
Chr01.g03340.m1	swi snf complex subunit swi3c	-	GO:0005634//nucleus	GO:0003677//DNA binding
Chr01.g03343.m1	n-glycosylase dna lyase ogg1	GO:0006284//base-excision repair; GO:0006289//nucleotide-excision repair	GO:0005634//nucleus	GO:0003684//damaged DNA binding; GO:0008534//oxidized purine nucleobase lesion DNA N-glycosylase activity
Chr01.g03344.m1	beta-like galactosidase	GO:0005975//carbohydrate metabolic process	GO:0005618//cell wall; GO:0005773//vacuole	GO:0004565//beta-galactosidase activity
Chr01.g03345.m1	btb poz domain-containing protein at1g21780	-	GO:0016021//integral component of membrane	-
Chr01.g03346.m1	acetyltransferase at1g77540	-	-	GO:0016746//transferase activity, transferring acyl groups
Chr01.g03348.m1	retrotransposon ty1-copia subclass	GO:0006310//DNA recombination	-	GO:0003677//DNA binding
Chr01.g03349.m1	iaa-amino acid hydrolase ilr1-like 6	GO:0009694//jasmonic acid metabolic process; GO:0009753//response to jasmonic acid	GO:0016021//integral component of membrane	GO:0047980//hippurate hydrolase activity; GO:1990206//jasmonyl-Ile conjugate hydrolase activity
Chr01.g03350.m1	delta-aminolevulinic acid chloroplastic	GO:0006782//protoporphyrinogen IX biosynthetic process; GO:0015995//chlorophyll biosynthetic process	GO:0005829//cytosol; GO:0009507//chloroplast; GO:0016021//integral component of membrane	GO:0004655//porphobilinogen synthase activity; GO:0008270//zinc ion binding
Chr01.g03352.m1	two-component response regulator arr9	GO:0000160//phosphorelay signal transduction system	GO:0005622//intracellular	-
Chr01.g03353.m1	protein disulfide-isomerase	GO:0006457//protein folding; GO:0034976//response to endoplasmic reticulum stress; GO:0045454//cell redox homeostasis	GO:0005788//endoplasmic reticulum lumen	GO:0003756//protein disulfide isomerase activity; GO:0016757//transferase activity, transferring glycosyl groups
Chr01.g03354.m1	50s ribosomal protein l16	-	GO:0005622//intracellular	-
Chr01.g03362.m1	viral movement protein	-	-	GO:0003824//catalytic activity
Chr01.g03363.m2	thylakoid-bound ascorbate peroxidase	GO:0006979//response to oxidative stress; GO:0055114//oxidation-reduction process; GO:0098869//cellular oxidant detoxification	GO:0016021//integral component of membrane	GO:0004601//peroxidase activity; GO:0020037//heme binding
Chr01.g03366.m1	aldehyde dehydrogenase family 3 member h1	GO:0006081//cellular aldehyde metabolic process; GO:0055114//oxidation-reduction process	-	GO:0004028//3-chloroallyl aldehyde dehydrogenase activity; GO:0004029//aldehyde dehydrogenase (NAD+) activity; GO:0004030//aldehyde dehydrogenase [NAD(P)+] activity
Chr01.g03367.m1	chaperone carboxy-terminal domain protein	GO:0006457//protein folding	-	GO:0051082//unfolded protein binding
Chr01.g03370.m1	replication factor c subunit 5	GO:0006261//DNA-dependent DNA replication; GO:0031348//negative regulation of defense response	GO:0005663//DNA replication factor C complex	GO:0003689//DNA clamp loader activity; GO:0005524//ATP binding
Chr01.g03371.m1	nac domain-containing protein 2	GO:0006355//regulation of transcription, DNA-templated	GO:0005634//nucleus	GO:0003677//DNA binding
Chr01.g03372.m1	e3 ubiquitin ligase big brother-related	GO:0043161//proteasome-mediated ubiquitin-dependent protein catabolic process	-	GO:0008270//zinc ion binding; GO:0061630//ubiquitin protein ligase activity
Chr01.g03373.m1	uncharacterized protein loc101507308	-	GO:0016020//membrane	-
Chr01.g03374.m1	retrotransposable element partial	GO:0043170//macromolecule metabolic process; GO:0044238//primary metabolic process	-	-
Chr01.g03375.m1	retrotransposable element partial	GO:0043170//macromolecule metabolic process; GO:0044238//primary metabolic process	-	-
Chr01.g03379.m1	myb sant-like dna-binding domain protein	-	GO:0016021//integral component of membrane	GO:0003677//DNA binding
Chr01.g03380.m1	retrotransposon ty1-copia subclass	-	-	GO:0005488//binding
Chr01.g03381.m1	envelope-like protein	-	-	GO:0016301//kinase activity
Chr01.g03383.m1	photosystem ii 22 kda chloroplastic	-	GO:0016021//integral component of membrane	-
Chr01.g03384.m1	retrovirus-related pol polyprotein from transposon tnt 1-94	GO:0015074//DNA integration	-	GO:0003676//nucleic acid binding; GO:0016787//hydrolase activity
Chr01.g03385.m1	retrovirus-related pol polyprotein from transposon tnt 1-94	-	-	GO:0005488//binding
Chr01.g03386.m1	gag-pol polyprotein	-	-	GO:0005488//binding
Chr01.g03387.m1	phd finger protein male meiocyte death 1	GO:0007060//male meiosis chromosome segregation; GO:0048235//pollen sperm cell differentiation	GO:0005634//nucleus	GO:0008270//zinc ion binding
Chr01.g03394.m1	gag-pol polyprotein	GO:0006508//proteolysis; GO:0015074//DNA integration	-	GO:0003676//nucleic acid binding; GO:0008233//peptidase activity; GO:0008270//zinc ion binding; GO:0016740//transferase activity
Chr01.g03396.m1	gag-pol polyprotein	-	-	GO:0005488//binding
Chr01.g03398.m1	long chain acyl- synthetase chloroplastic-like	GO:0008152//metabolic process	-	GO:0003824//catalytic activity
Chr01.g03399.m1	metal transporter nramp5-like	GO:0006810//transport	GO:0016021//integral component of membrane	GO:0005215//transporter activity
Chr01.g03403.m1	metal transporter nramp5-like	GO:0006810//transport	GO:0016021//integral component of membrane	GO:0005215//transporter activity
Chr01.g03404.m1	proteasome assembly chaperone-like protein	-	GO:0000502//proteasome complex	-
Chr01.g03405.m1	swi snf complex subunit swi3c	-	GO:0005634//nucleus	GO:0003677//DNA binding
Chr01.g03407.m1	n-glycosylase dna lyase ogg1	GO:0006284//base-excision repair; GO:0006289//nucleotide-excision repair	GO:0005634//nucleus	GO:0003684//damaged DNA binding; GO:0008534//oxidized purine nucleobase lesion DNA N-glycosylase activity
Chr01.g03408.m1	beta-galactosidase 16-like isoform x3	GO:0005975//carbohydrate metabolic process	GO:0005618//cell wall; GO:0005773//vacuole	GO:0004565//beta-galactosidase activity
Chr01.g03413.m1	btb poz domain-containing protein at1g21780	-	GO:0016021//integral component of membrane	-
Chr01.g03414.m1	acetyltransferase at1g77540	-	-	GO:0016746//transferase activity, transferring acyl groups
Chr01.g03417.m1	iaa-amino acid hydrolase ilr1-like 6	GO:0009694//jasmonic acid metabolic process; GO:0009753//response to jasmonic acid	GO:0016021//integral component of membrane	GO:0047980//hippurate hydrolase activity; GO:1990206//jasmonyl-Ile conjugate hydrolase activity
Chr01.g03418.m1	delta-aminolevulinic acid chloroplastic	GO:0006782//protoporphyrinogen IX biosynthetic process; GO:0015995//chlorophyll biosynthetic process	GO:0005829//cytosol; GO:0009507//chloroplast; GO:0016021//integral component of membrane	GO:0004655//porphobilinogen synthase activity; GO:0008270//zinc ion binding
Chr01.g03420.m1	two-component response regulator arr9	GO:0000160//phosphorelay signal transduction system	GO:0005622//intracellular	-
Chr01.g03421.m1	protein disulfide-isomerase	GO:0006457//protein folding; GO:0034976//response to endoplasmic reticulum stress; GO:0045454//cell redox homeostasis	GO:0005788//endoplasmic reticulum lumen	GO:0003756//protein disulfide isomerase activity; GO:0016757//transferase activity, transferring glycosyl groups
Chr01.g03425.m1	retrotransposable element tf2	GO:0008033//tRNA processing	-	GO:0003676//nucleic acid binding; GO:0016740//transferase activity
Chr01.g03431.m1	catalytic region zinc cchc-type peptidase catalytic	-	-	GO:0005488//binding
Chr01.g03432.m1	gamma-glutamyltranspeptidase 1-like	GO:0006749//glutathione metabolic process	GO:0016021//integral component of membrane	GO:0003840//obsolete gamma-glutamyltransferase activity
Chr01.g03433.m1	uncharacterized protein loc100793353 isoform x1	GO:0006355//regulation of transcription, DNA-templated	-	GO:0003700//DNA-binding transcription factor activity; GO:0043565//sequence-specific DNA binding
Chr01.g03437.m1	zinc finger protein	-	GO:0016021//integral component of membrane	GO:0008270//zinc ion binding; GO:0016874//ligase activity
Chr01.g03438.m1	uncharacterized protein loc107631432	-	GO:0016021//integral component of membrane	-
Chr01.g03442.m1	retrovirus-related pol polyprotein from transposon tnt 1-94	-	-	GO:0005488//binding
Chr01.g03446.m1	retrotransposable element partial	GO:0006278//RNA-dependent DNA biosynthetic process	-	GO:0003676//nucleic acid binding; GO:0003964//RNA-directed DNA polymerase activity; GO:0008270//zinc ion binding
Chr01.g03448.m1	rna recognition motif	-	-	GO:0097159//organic cyclic compound binding; GO:1901363//heterocyclic compound binding
Chr01.g03451.m1	retrotransposable element partial	GO:0043170//macromolecule metabolic process; GO:0044238//primary metabolic process	-	GO:0046872//metal ion binding
Chr01.g03454.m1	catalytic region zinc cchc-type peptidase catalytic	GO:0006259//DNA metabolic process	-	GO:0046872//metal ion binding
Chr01.g03456.m1	rna-directed dna polymerase (reverse transcriptase)	GO:0090304//nucleic acid metabolic process	-	GO:0004518//nuclease activity
Chr01.g03457.m1	retrovirus-related pol polyprotein from transposon tnt 1-94	-	-	GO:0005488//binding
Chr01.g03462.m1	uncharacterized protein loc101508115	-	-	GO:0005488//binding
Chr01.g03469.m1	nad -binding rossmann-fold protein	GO:0055114//oxidation-reduction process	GO:0016021//integral component of membrane	GO:0000140//acylglycerone-phosphate reductase activity
Chr01.g03473.m1	uncharacterized protein loc101501926 isoform x1	-	GO:0005634//nucleus; GO:0005737//cytoplasm	-
Chr01.g03477.m1	aspartic proteinase-like protein 1	GO:0006508//proteolysis; GO:0030163//protein catabolic process	GO:0016021//integral component of membrane; GO:0046658//anchored component of plasma membrane	GO:0004190//aspartic-type endopeptidase activity; GO:0016740//transferase activity
Chr01.g03478.m1	heavy metal-associated isoprenylated plant protein 26-like	GO:0030001//metal ion transport; GO:0046916//cellular transition metal ion homeostasis	GO:0005737//cytoplasm	GO:0046914//transition metal ion binding
Chr01.g03479.m1	trafficking protein particle complex subunit 12	-	-	GO:0004175//endopeptidase activity
Chr01.g03480.m1	sulfate transporter -like	GO:1902358//sulfate transmembrane transport	GO:0005887//integral component of plasma membrane	GO:0008271//secondary active sulfate transmembrane transporter activity
Chr01.g03482.m1	sulfate transporter	GO:1902358//sulfate transmembrane transport	GO:0005887//integral component of plasma membrane	GO:0008271//secondary active sulfate transmembrane transporter activity
Chr01.g03485.m1	dead-box atp-dependent rna helicase-like protein	-	-	GO:0003723//RNA binding; GO:0004386//helicase activity; GO:0005524//ATP binding
Chr01.g03487.m1	early nodulin-70-like	GO:1902358//sulfate transmembrane transport	GO:0005887//integral component of plasma membrane	GO:0008271//secondary active sulfate transmembrane transporter activity
Chr01.g03488.m1	helix loop helix dna-binding domain protein	GO:0006366//transcription by RNA polymerase II	-	GO:0003677//DNA binding
Chr01.g03492.m1	inositol-3-phosphate synthase	GO:0006021//inositol biosynthetic process; GO:0008654//phospholipid biosynthetic process	-	GO:0004512//inositol-3-phosphate synthase activity
Chr01.g03495.m1	rna-directed dna polymerase (reverse transcriptase) zinc cchc-type peptidase active site retrotransposon gag protein	-	-	GO:0005488//binding
Chr01.g03496.m1	rna-directed dna polymerase (reverse transcriptase) zinc cchc-type peptidase active site retrotransposon gag protein	-	-	GO:0005488//binding
Chr01.g03505.m1	ankyrin repeat protein	-	GO:0016020//membrane	-
Chr01.g03511.m1	chlorophyll chloroplastic	GO:0015995//chlorophyll biosynthetic process	GO:0016021//integral component of membrane	GO:0046408//chlorophyll synthetase activity
Chr01.g03517.m1	uncharacterized protein loc101496552	-	GO:0016021//integral component of membrane	-
Chr01.g03518.m1	rna-directed dna polymerase (reverse transcriptase)	GO:0006278//RNA-dependent DNA biosynthetic process	-	GO:0003964//RNA-directed DNA polymerase activity
Chr01.g03519.m1	abc transporter d family member 1	GO:0055085//transmembrane transport	GO:0016021//integral component of membrane	GO:0005524//ATP binding; GO:0042626//ATPase-coupled transmembrane transporter activity
Chr01.g03520.m1	gag-pol polyprotein	-	-	GO:0005488//binding
Chr01.g03527.m1	asparagine synthetase	GO:0006529//asparagine biosynthetic process; GO:0006541//glutamine metabolic process	GO:0005829//cytosol	GO:0004066//asparagine synthase (glutamine-hydrolyzing) activity; GO:0042803//protein homodimerization activity
Chr01.g03528.m1	asparagine synthetase	GO:0006529//asparagine biosynthetic process; GO:0006541//glutamine metabolic process	GO:0005829//cytosol	GO:0004066//asparagine synthase (glutamine-hydrolyzing) activity; GO:0042803//protein homodimerization activity
Chr01.g03529.m1	50s ribosomal protein l23	-	GO:0005622//intracellular	-
Chr01.g03530.m1	transcription factor myb1r1-like	-	-	GO:0005488//binding
Chr01.g03531.m1	pif1-like helicase	GO:0000723//telomere maintenance; GO:0006281//DNA repair; GO:0032508//DNA duplex unwinding	-	GO:0003678//DNA helicase activity
Chr01.g03533.m1	probable dead-box atp-dependent rna helicase 48	GO:0010501//RNA secondary structure unwinding	-	GO:0003676//nucleic acid binding; GO:0003724//RNA helicase activity; GO:0005524//ATP binding
Chr01.g03534.m1	ras-related protein rabh1e	GO:0006890//retrograde vesicle-mediated transport, Golgi to endoplasmic reticulum; GO:0006891//intra-Golgi vesicle-mediated transport; GO:0007264//small GTPase mediated signal transduction; GO:0042147//retrograde transport, endosome to Golgi	GO:0005794//Golgi apparatus; GO:0005829//cytosol	GO:0005525//GTP binding
Chr01.g03535.m1	uncharacterized protein loc101492773	-	GO:0016021//integral component of membrane	-
Chr01.g03540.m1	ubiquitin carboxyl-terminal hydrolase 4-like	GO:0006511//ubiquitin-dependent protein catabolic process; GO:0016579//protein deubiquitination	-	GO:0036459//thiol-dependent ubiquitinyl hydrolase activity
Chr01.g03542.m1	protein sensitive to proton rhizotoxicity 1-like	-	-	GO:0005488//binding
Chr01.g03546.m1	probable lrr receptor-like serine threonine-protein kinase at5g10290	GO:0018108//peptidyl-tyrosine phosphorylation	GO:0016021//integral component of membrane	GO:0004674//protein serine/threonine kinase activity; GO:0004714//transmembrane receptor protein tyrosine kinase activity; GO:0005524//ATP binding
Chr01.g03549.m1	monoacylglycerol lipase abhd6	-	-	GO:0016787//hydrolase activity
Chr01.g03550.m1	chaperone protein	GO:0006457//protein folding; GO:0009408//response to heat	-	GO:0005524//ATP binding; GO:0031072//heat shock protein binding; GO:0046872//metal ion binding; GO:0051082//unfolded protein binding
Chr01.g03551.m1	tlc domain-containing protein 2	-	GO:0016021//integral component of membrane	-
Chr01.g03552.m1	retrovirus-related pol polyprotein from transposon tnt 1-94	-	-	GO:0005488//binding
Chr01.g03557.m1	protein far1-related sequence 5	-	-	GO:0005488//binding
Chr01.g03558.m1	60s ribosomal protein l27a-3	-	GO:0005840//ribosome	-
Chr01.g03559.m1	60s ribosomal protein l27a-3	GO:0006412//translation	GO:0022625//cytosolic large ribosomal subunit	GO:0003735//structural constituent of ribosome
Chr01.g03560.m1	pol partial	GO:0090502//RNA phosphodiester bond hydrolysis, endonucleolytic	-	GO:0003676//nucleic acid binding; GO:0004523//RNA-DNA hybrid ribonuclease activity
Chr01.g03561.m1	60s ribosomal protein l27a-3	GO:0006412//translation	GO:0022625//cytosolic large ribosomal subunit	GO:0003735//structural constituent of ribosome
Chr01.g03562.m1	60s ribosomal protein l27a-3	-	GO:0022625//cytosolic large ribosomal subunit	GO:0003735//structural constituent of ribosome
Chr01.g03563.m1	protein detoxification 29-like	GO:0006855//drug transmembrane transport	GO:0016020//membrane	GO:0042910//xenobiotic transmembrane transporter activity
Chr01.g03564.m1	60s ribosomal protein l27a-3	-	GO:0015934//large ribosomal subunit	-
Chr01.g03565.m1	mate efflux family protein	GO:0006855//drug transmembrane transport	GO:0016021//integral component of membrane	GO:0042910//xenobiotic transmembrane transporter activity; GO:0015297//antiporter activity
Chr01.g03566.m1	60s ribosomal protein l27a-3	GO:0006412//translation	GO:0022625//cytosolic large ribosomal subunit	GO:0003735//structural constituent of ribosome
Chr01.g03567.m1	60s ribosomal protein l27a-3	GO:0006412//translation	GO:0022625//cytosolic large ribosomal subunit	GO:0003735//structural constituent of ribosome
Chr01.g03568.m1	copper amine enzyme domain protein	GO:0009308//amine metabolic process; GO:0055114//oxidation-reduction process	-	GO:0005507//copper ion binding; GO:0008131//primary amine oxidase activity; GO:0048038//quinone binding
Chr01.g03569.m1	60s ribosomal protein l27a-3-like	GO:0006412//translation	GO:0022625//cytosolic large ribosomal subunit	GO:0003735//structural constituent of ribosome
Chr01.g03574.m1	myb transcription factor	-	-	GO:0003677//DNA binding
Chr01.g03575.m1	60s ribosomal protein l27a-3	GO:0006412//translation	GO:0022625//cytosolic large ribosomal subunit	GO:0003735//structural constituent of ribosome
Chr01.g03578.m1	dna rna polymerases superfamily protein	-	-	GO:0005488//binding
Chr01.g03579.m1	60s ribosomal protein l27a-3	GO:0006412//translation	GO:0022625//cytosolic large ribosomal subunit	GO:0003735//structural constituent of ribosome
Chr01.g03580.m1	protein detoxification 29-like	GO:0006855//drug transmembrane transport	GO:0016021//integral component of membrane	GO:0042910//xenobiotic transmembrane transporter activity; GO:0015297//antiporter activity
Chr01.g03581.m1	protein detoxification 29-like	GO:0006855//drug transmembrane transport	GO:0016020//membrane	GO:0042910//xenobiotic transmembrane transporter activity
Chr01.g03584.m1	protein far1-related sequence 5	-	-	GO:0005488//binding
Chr01.g03585.m1	60s ribosomal protein l27a-3	-	GO:0022625//cytosolic large ribosomal subunit	GO:0003735//structural constituent of ribosome
Chr01.g03586.m1	60s ribosomal protein l27a-3	GO:0006412//translation	GO:0022625//cytosolic large ribosomal subunit	GO:0003735//structural constituent of ribosome
Chr01.g03587.m1	60s ribosomal protein l27a-3	GO:0006412//translation	GO:0022625//cytosolic large ribosomal subunit	GO:0003735//structural constituent of ribosome
Chr01.g03588.m1	60s ribosomal protein l27a-3	-	GO:0015934//large ribosomal subunit	-
Chr01.g03589.m1	60s ribosomal protein l27a-3	GO:0006412//translation	GO:0022625//cytosolic large ribosomal subunit	GO:0003735//structural constituent of ribosome
Chr01.g03590.m1	copper amine enzyme domain protein	GO:0009308//amine metabolic process; GO:0055114//oxidation-reduction process	-	GO:0005507//copper ion binding; GO:0008131//primary amine oxidase activity; GO:0048038//quinone binding
Chr01.g03591.m1	60s ribosomal protein l27a-3-like	GO:0006412//translation	GO:0022625//cytosolic large ribosomal subunit	GO:0003735//structural constituent of ribosome
Chr01.g03592.m1	dna rna polymerases superfamily protein	-	-	GO:0005488//binding
Chr01.g03596.m1	plastid transcriptionally active protein	GO:0042793//plastid transcription; GO:0045893//positive regulation of transcription, DNA-templated	GO:0009507//chloroplast; GO:0009508//plastid chromosome	-
Chr01.g03598.m1	floral homeotic protein pmads 2-like	GO:0006355//regulation of transcription, DNA-templated	GO:0005634//nucleus	GO:0003677//DNA binding; GO:0003700//DNA-binding transcription factor activity; GO:0046983//protein dimerization activity
Chr01.g03604.m1	60s acidic ribosomal protein	GO:0002181//cytoplasmic translation; GO:0006414//translational elongation	GO:0022625//cytosolic large ribosomal subunit; GO:0030687//preribosome, large subunit precursor	GO:0003735//structural constituent of ribosome; GO:0070180//large ribosomal subunit rRNA binding
Chr01.g03608.m1	retrovirus-related pol polyprotein from transposon tnt 1-94	-	-	GO:0005488//binding
Chr01.g03610.m1	histone-lysine n-methyltransferase	GO:0034968//histone lysine methylation	GO:0005634//nucleus	GO:0008270//zinc ion binding; GO:0018024//histone-lysine N-methyltransferase activity
Chr01.g03611.m1	glutathione s-transferase tchqd-like	GO:0006749//glutathione metabolic process	GO:0005737//cytoplasm; GO:0005886//plasma membrane	GO:0004364//glutathione transferase activity
Chr01.g03613.m1	probable receptor-like serine threonine-protein kinase at5g57670	GO:0006468//protein phosphorylation; GO:0006950//response to stress	-	GO:0004674//protein serine/threonine kinase activity; GO:0005524//ATP binding; GO:0016787//hydrolase activity
Chr01.g03614.m1	nad h-quinone oxidoreductase subunit chloroplastic	GO:0010258//NADH dehydrogenase complex (plastoquinone) assembly; GO:0055114//oxidation-reduction process	GO:0009507//chloroplast	GO:0016655//oxidoreductase activity, acting on NAD(P)H, quinone or similar compound as acceptor
Chr01.g03615.m1	udp-sugar pyrophosphorylase 1	GO:0006011//UDP-glucose metabolic process; GO:0009226//nucleotide-sugar biosynthetic process; GO:0009555//pollen development; GO:0033356//UDP-L-arabinose metabolic process; GO:0046398//UDP-glucuronate metabolic process; GO:0052573//UDP-D-galactose metabolic process	GO:0005829//cytosol; GO:0090406//pollen tube	GO:0003983//UTP:glucose-1-phosphate uridylyltransferase activity; GO:0010491//UTP:arabinose-1-phosphate uridylyltransferase activity; GO:0017103//UTP:galactose-1-phosphate uridylyltransferase activity; GO:0047338//UTP:xylose-1-phosphate uridylyltransferase activity; GO:0047350//glucuronate-1-phosphate uridylyltransferase activity
Chr01.g03616.m1	probable calcium-binding protein cml44	-	-	GO:0005509//calcium ion binding
Chr01.g03619.m1	chalcone synthase-like	GO:0009058//biosynthetic process	-	GO:0016747//transferase activity, transferring acyl groups other than amino-acyl groups
Chr01.g03621.m1	no-apical-meristem-associated carboxy-terminal domain protein	-	-	GO:0003677//DNA binding
Chr01.g03622.m1	chalcone synthase	GO:0009813//flavonoid biosynthetic process	GO:0016021//integral component of membrane	GO:0016210//naringenin-chalcone synthase activity
Chr01.g03625.m1	chalcone synthase	GO:0009058//biosynthetic process	-	GO:0016747//transferase activity, transferring acyl groups other than amino-acyl groups
Chr01.g03627.m1	copia protein	-	-	GO:0005488//binding
Chr01.g03633.m1	gibberellin 20 oxidase 2-like	GO:0009416//response to light stimulus; GO:0009686//gibberellin biosynthetic process; GO:0009740//gibberellic acid mediated signaling pathway; GO:0009826//unidimensional cell growth; GO:0009908//flower development; GO:0055114//oxidation-reduction process	-	GO:0005506//iron ion binding; GO:0045544//gibberellin 20-oxidase activity; GO:0047927//gibberellin-44 dioxygenase activity
Chr01.g03634.m1	retrovirus-related pol polyprotein from transposon tnt 1- partial	GO:0015074//DNA integration	-	GO:0003676//nucleic acid binding; GO:0016787//hydrolase activity
Chr01.g03636.m1	retrovirus-related pol polyprotein from transposon tnt 1-94	-	-	GO:0005488//binding
Chr01.g03638.m1	probable methyltransferase pmt24	GO:0032259//methylation	GO:0005768//endosome; GO:0005774//vacuolar membrane; GO:0005802//trans-Golgi network; GO:0016021//integral component of membrane	GO:0008757//S-adenosylmethionine-dependent methyltransferase activity
Chr01.g03639.m1	protein stay-green chloroplastic	GO:0009658//chloroplast organization	GO:0016021//integral component of membrane	-
Chr01.g03640.m1	tom1-like protein 2	GO:0006886//intracellular protein transport	GO:0005622//intracellular	-
Chr01.g03641.m1	gtp-binding elongation factor tu family protein	-	-	GO:0003924//GTPase activity; GO:0005525//GTP binding; GO:0016740//transferase activity
Chr01.g03647.m1	pentatricopeptide repeat-containing protein mitochondrial	-	-	GO:0008568//microtubule-severing ATPase activity
Chr01.g03648.m1	2-oxoisovalerate dehydrogenase subunit alpha	GO:0055114//oxidation-reduction process	-	GO:0003863//3-methyl-2-oxobutanoate dehydrogenase (2-methylpropanoyl-transferring) activity
Chr01.g03654.m1	receptor-like kinase	GO:0006468//protein phosphorylation	-	GO:0004672//protein kinase activity; GO:0005524//ATP binding
Chr01.g03655.m1	ribosomal protein s8e family protein	GO:0000460//maturation of 5.8S rRNA; GO:0000470//maturation of LSU-rRNA	GO:0005730//nucleolus; GO:0005840//ribosome; GO:0030687//preribosome, large subunit precursor	-
Chr01.g03656.m1	probable cyclic nucleotide-gated ion channel 16	GO:0042391//regulation of membrane potential; GO:0071805//potassium ion transmembrane transport	GO:0005887//integral component of plasma membrane	GO:0005249//voltage-gated potassium channel activity
Chr01.g03661.m1	flavin containing monooxygenase yucca10-like protein	GO:0055114//oxidation-reduction process	-	GO:0004499//N,N-dimethylaniline monooxygenase activity; GO:0050660//flavin adenine dinucleotide binding; GO:0050661//NADP binding
Chr01.g03662.m1	flavin containing monooxygenase yucca10-like protein	GO:0055114//oxidation-reduction process	-	GO:0004499//N,N-dimethylaniline monooxygenase activity; GO:0050660//flavin adenine dinucleotide binding; GO:0050661//NADP binding
Chr01.g03664.m1	stearoyl-acyl-carrier desaturase	GO:0006633//fatty acid biosynthetic process; GO:0055114//oxidation-reduction process	GO:0009507//chloroplast; GO:0016020//membrane	GO:0045300//acyl-[acyl-carrier-protein] desaturase activity
Chr01.g03665.m1	protein far-red impaired response 1 isoform x1	GO:0009639//response to red or far red light; GO:0050794//regulation of cellular process	-	-
Chr01.g03669.m1	basic blue-like protein	-	-	GO:0009055//electron transfer activity
Chr01.g03670.m1	ac transposase	-	-	GO:0005488//binding
Chr01.g03675.m1	protein trichome birefringence-like 6	GO:0071554//cell wall organization or biogenesis	GO:0005794//Golgi apparatus; GO:0016021//integral component of membrane	GO:0016413//O-acetyltransferase activity
Chr01.g03677.m1	basic blue-like protein	-	GO:0016021//integral component of membrane; GO:0046658//anchored component of plasma membrane	GO:0009055//electron transfer activity
Chr01.g03679.m1	60s ribosomal protein l27a-3	GO:0006412//translation	GO:0022625//cytosolic large ribosomal subunit	GO:0003735//structural constituent of ribosome
Chr01.g03680.m1	copper amine enzyme domain protein	GO:0009308//amine metabolic process; GO:0055114//oxidation-reduction process	-	GO:0005507//copper ion binding; GO:0008131//primary amine oxidase activity; GO:0048038//quinone binding
Chr01.g03681.m1	60s ribosomal protein l27a-3-like	GO:0006412//translation	GO:0022625//cytosolic large ribosomal subunit	GO:0003735//structural constituent of ribosome
Chr01.g03684.m1	uncharacterized protein loc101511496	GO:0043170//macromolecule metabolic process; GO:0044238//primary metabolic process	-	-
Chr01.g03686.m1	histone deacetylase family protein	GO:0006355//regulation of transcription, DNA-templated; GO:0070932//histone H3 deacetylation	GO:0005634//nucleus	GO:0032041//NAD-dependent histone deacetylase activity (H3-K14 specific)
Chr01.g03687.m1	60s ribosomal protein l27a-3	-	GO:0015934//large ribosomal subunit	-
Chr01.g03688.m1	60s ribosomal protein l27a-3	GO:0006412//translation	GO:0022625//cytosolic large ribosomal subunit	GO:0003735//structural constituent of ribosome
Chr01.g03689.m1	protein detoxification 29-like	GO:0006855//drug transmembrane transport	GO:0016021//integral component of membrane	GO:0042910//xenobiotic transmembrane transporter activity; GO:0015297//antiporter activity
Chr01.g03690.m1	protein detoxification 29-like	GO:0055085//transmembrane transport	GO:0016020//membrane	GO:0022857//transmembrane transporter activity
Chr01.g03693.m1	60s ribosomal protein l27a-3	GO:0006412//translation	GO:0022625//cytosolic large ribosomal subunit	GO:0003735//structural constituent of ribosome
Chr01.g03694.m1	60s ribosomal protein l27a-3	-	GO:0005840//ribosome	-
Chr01.g03695.m1	60s ribosomal protein l27a-3	-	GO:0022625//cytosolic large ribosomal subunit	GO:0003735//structural constituent of ribosome
Chr01.g03696.m1	mate efflux family protein	GO:0006855//drug transmembrane transport	GO:0016021//integral component of membrane	GO:0042910//xenobiotic transmembrane transporter activity; GO:0015297//antiporter activity
Chr01.g03697.m1	60s ribosomal protein l27a-3	GO:0006412//translation	GO:0022625//cytosolic large ribosomal subunit	GO:0003735//structural constituent of ribosome
Chr01.g03698.m1	60s ribosomal protein l27a-3	GO:0006412//translation	GO:0022625//cytosolic large ribosomal subunit	GO:0003735//structural constituent of ribosome
Chr01.g03699.m1	copper amine enzyme domain protein	GO:0009308//amine metabolic process; GO:0055114//oxidation-reduction process	-	GO:0005507//copper ion binding; GO:0008131//primary amine oxidase activity; GO:0048038//quinone binding
Chr01.g03700.m1	60s ribosomal protein l27a-3-like	GO:0006412//translation	GO:0022625//cytosolic large ribosomal subunit	GO:0003735//structural constituent of ribosome
Chr01.g03704.m1	histone deacetylase family protein	GO:0006355//regulation of transcription, DNA-templated; GO:0070932//histone H3 deacetylation	GO:0005634//nucleus	GO:0032041//NAD-dependent histone deacetylase activity (H3-K14 specific)
Chr01.g03706.m1	60s ribosomal protein l27a-3	GO:0006412//translation	GO:0022625//cytosolic large ribosomal subunit	GO:0003735//structural constituent of ribosome
Chr01.g03707.m1	60s ribosomal protein l27a-3	-	GO:0022625//cytosolic large ribosomal subunit	GO:0003735//structural constituent of ribosome
Chr01.g03708.m1	protein detoxification 29-like	GO:0006855//drug transmembrane transport	GO:0016021//integral component of membrane	GO:0042910//xenobiotic transmembrane transporter activity; GO:0015297//antiporter activity
Chr01.g03711.m1	retrovirus-related pol polyprotein from transposon tnt 1-94	GO:0007049//cell cycle; GO:0015074//DNA integration; GO:0045859//regulation of protein kinase activity; GO:0051301//cell division	-	GO:0003676//nucleic acid binding; GO:0008270//zinc ion binding; GO:0016538//cyclin-dependent protein serine/threonine kinase regulator activity
Chr01.g03713.m1	protein far1-related sequence 5	-	-	GO:0005488//binding
Chr01.g03714.m1	60s ribosomal protein l27a-3	GO:0006412//translation	GO:0022625//cytosolic large ribosomal subunit	GO:0003735//structural constituent of ribosome
Chr01.g03715.m1	60s ribosomal protein l27a-3	GO:0006412//translation	GO:0022625//cytosolic large ribosomal subunit	GO:0003735//structural constituent of ribosome
Chr01.g03716.m1	60s ribosomal protein l27a-3	GO:0006412//translation	GO:0022625//cytosolic large ribosomal subunit	GO:0003735//structural constituent of ribosome
Chr01.g03717.m1	60s ribosomal protein l27a-3	GO:0006412//translation	GO:0022625//cytosolic large ribosomal subunit	GO:0003735//structural constituent of ribosome
Chr01.g03718.m1	protein detoxification 29-like	GO:0006855//drug transmembrane transport	GO:0016021//integral component of membrane	GO:0042910//xenobiotic transmembrane transporter activity; GO:0015297//antiporter activity
Chr01.g03719.m1	60s ribosomal protein l27a-3	-	GO:0022625//cytosolic large ribosomal subunit	GO:0003735//structural constituent of ribosome
Chr01.g03720.m1	protein detoxification 29-like	GO:0006855//drug transmembrane transport	GO:0016021//integral component of membrane	GO:0042910//xenobiotic transmembrane transporter activity; GO:0015297//antiporter activity
Chr01.g03721.m1	60s ribosomal protein l27a-3	GO:0006412//translation	GO:0022625//cytosolic large ribosomal subunit	GO:0003735//structural constituent of ribosome
Chr01.g03722.m1	60s ribosomal protein l27a-3	GO:0006412//translation	GO:0022625//cytosolic large ribosomal subunit	GO:0003735//structural constituent of ribosome
Chr01.g03724.m1	retrovirus-related pol polyprotein from transposon tnt 1-94	-	-	GO:0005488//binding
Chr01.g03725.m1	60s ribosomal protein l27a-3	GO:0006412//translation	GO:0022625//cytosolic large ribosomal subunit	GO:0003735//structural constituent of ribosome
Chr01.g03726.m1	copper amine enzyme domain protein	GO:0009308//amine metabolic process; GO:0055114//oxidation-reduction process	-	GO:0005507//copper ion binding; GO:0008131//primary amine oxidase activity; GO:0048038//quinone binding
Chr01.g03728.m1	gag-pol polyprotein	-	-	GO:0005488//binding
Chr01.g03729.m1	retrovirus-related pol polyprotein from transposon tnt 1-94	-	-	GO:0046872//metal ion binding
Chr01.g03730.m1	histone deacetylase family protein	GO:0006355//regulation of transcription, DNA-templated; GO:0070932//histone H3 deacetylation	GO:0005634//nucleus	GO:0032041//NAD-dependent histone deacetylase activity (H3-K14 specific)
Chr01.g03732.m1	60s ribosomal protein l27a-3	GO:0006412//translation	GO:0022625//cytosolic large ribosomal subunit	GO:0003735//structural constituent of ribosome
Chr01.g03733.m1	dna rna polymerases superfamily protein	-	-	GO:0005488//binding
Chr01.g03735.m1	protein detoxification 29-like	GO:0006855//drug transmembrane transport	GO:0016021//integral component of membrane	GO:0042910//xenobiotic transmembrane transporter activity; GO:0015297//antiporter activity
Chr01.g03736.m1	mate efflux family protein	GO:0006855//drug transmembrane transport	GO:0016021//integral component of membrane	GO:0042910//xenobiotic transmembrane transporter activity; GO:0015297//antiporter activity
Chr01.g03737.m1	uncharacterized protein loc103438319	-	-	GO:0003824//catalytic activity
Chr01.g03738.m1	protein detoxification 29-like	GO:0006855//drug transmembrane transport	GO:0016020//membrane	GO:0042910//xenobiotic transmembrane transporter activity
Chr01.g03743.m1	mate efflux family protein	GO:0006855//drug transmembrane transport	GO:0016021//integral component of membrane	GO:0042910//xenobiotic transmembrane transporter activity; GO:0015297//antiporter activity
Chr01.g03747.m1	uncharacterized protein loc101508115	-	-	GO:0005488//binding
Chr01.g03750.m1	ras-related protein rab11a	GO:0007264//small GTPase mediated signal transduction	GO:0005768//endosome	GO:0005525//GTP binding
Chr01.g03751.m1	trna (cytosine -c )-methyltransferase-like protein	GO:0030488//tRNA methylation	GO:0016020//membrane	GO:0003723//RNA binding; GO:0016428//tRNA (cytosine-5-)-methyltransferase activity
Chr01.g03752.m1	serine threonine-protein kinase sapk2	GO:0006468//protein phosphorylation; GO:0035556//intracellular signal transduction	GO:0005634//nucleus; GO:0005737//cytoplasm	GO:0004674//protein serine/threonine kinase activity; GO:0005524//ATP binding
Chr01.g03754.m1	transposon tx1 uncharacterized	-	-	GO:0003824//catalytic activity
Chr01.g03758.m1	triacylglycerol lipase-like protein	GO:0006629//lipid metabolic process	GO:0016021//integral component of membrane	GO:0030600//feruloyl esterase activity
Chr01.g03759.m1	rna-directed dna polymerase (reverse transcriptase) ribonuclease h endonuclease exonuclease phosphatase	GO:0090304//nucleic acid metabolic process	-	GO:0004518//nuclease activity
Chr01.g03761.m1	triacylglycerol lipase-like protein	-	GO:0016020//membrane	GO:0016787//hydrolase activity
Chr01.g03762.m1	lmbr1 integral membrane-like protein	-	GO:0016021//integral component of membrane	-
Chr01.g03765.m1	amino acid permease 4-like	GO:0003333//amino acid transmembrane transport	GO:0005886//plasma membrane; GO:0016021//integral component of membrane	GO:0015171//amino acid transmembrane transporter activity
Chr01.g03766.m1	auxilin-related protein 2-like	-	-	GO:0016740//transferase activity
Chr01.g03770.m1	hypothetical protein GLYMA_05G066400, partial [Glycine max]	GO:0006259//DNA metabolic process; GO:0051276//chromosome organization	-	-
Chr01.g03774.m1	homeobox-leucine zipper protein athb-6-like	GO:0006355//regulation of transcription, DNA-templated	GO:0005634//nucleus	GO:0003700//DNA-binding transcription factor activity; GO:0043565//sequence-specific DNA binding
Chr01.g03776.m1	uncharacterized protein loc107620419	-	-	GO:0003677//DNA binding; GO:0046983//protein dimerization activity
Chr01.g03777.m1	ibr and zinc finger protein	GO:0006396//RNA processing	GO:0005634//nucleus; GO:0005737//cytoplasm; GO:0016021//integral component of membrane	GO:0003724//RNA helicase activity; GO:0005524//ATP binding; GO:0008270//zinc ion binding; GO:0003723//RNA binding
Chr01.g03778.m1	uncharacterized protein loc101514156	-	GO:0016021//integral component of membrane	-
Chr01.g03779.m1	probable glucan -beta-glucosidase a isoform x1	GO:0005975//carbohydrate metabolic process; GO:0007015//actin filament organization	-	GO:0004338//glucan exo-1,3-beta-glucosidase activity; GO:0030674//protein-macromolecule adaptor activity; GO:0051015//actin filament binding
Chr01.g03782.m1	clathrin assembly protein at4g40080	-	-	GO:0005543//phospholipid binding
Chr01.g03785.m1	probable e3 ubiquitin-protein ligase xerico	-	GO:0016021//integral component of membrane	GO:0008270//zinc ion binding; GO:0016787//hydrolase activity; GO:0016874//ligase activity
Chr01.g03786.m1	lysine ketoglutarate reductase trans-splicing protein	-	GO:0016021//integral component of membrane	-
Chr01.g03789.m1	sufe-like protein chloroplastic	GO:0043085//positive regulation of catalytic activity; GO:0051176//positive regulation of sulfur metabolic process	GO:0009507//chloroplast	GO:0008047//enzyme activator activity
Chr01.g03795.m1	retrotransposon protein	-	-	GO:0005488//binding
Chr01.g03796.m1	retrotransposon protein	-	-	GO:0005488//binding
Chr01.g03802.m1	uncharacterized protein loc107622485	GO:0005975//carbohydrate metabolic process	-	GO:0052692//raffinose alpha-galactosidase activity
Chr01.g03803.m1	uncharacterized protein at1g04910	-	GO:0016021//integral component of membrane	-
Chr01.g03804.m1	coilin isoform x2	-	-	GO:0017069//snRNA binding
Chr01.g03805.m1	mapk phosphatase	GO:0035335//peptidyl-tyrosine dephosphorylation	GO:0016020//membrane	GO:0004725//protein tyrosine phosphatase activity; GO:0008138//protein tyrosine/serine/threonine phosphatase activity
Chr01.g03806.m1	serine threonine-protein kinase afc2-like	GO:0006468//protein phosphorylation	-	GO:0004674//protein serine/threonine kinase activity; GO:0005524//ATP binding
Chr01.g03807.m1	dna-directed rna polymerase iv subunit 1 isoform x1	GO:0006383//transcription by RNA polymerase III	GO:0005666//RNA polymerase III complex	GO:0001056//RNA polymerase III activity; GO:0003677//DNA binding
Chr01.g03809.m1	ac transposase	-	-	GO:0005488//binding
Chr01.g03810.m1	e3 ubiquitin-protein ligase rglg2-like protein	-	GO:0016021//integral component of membrane	GO:0008270//zinc ion binding; GO:0016874//ligase activity
Chr01.g03811.m1	endonuclease exonuclease phosphatase family protein	GO:0090304//nucleic acid metabolic process	-	GO:0003824//catalytic activity
Chr01.g03812.m1	lipid transfer protein	GO:0006508//proteolysis; GO:0006869//lipid transport	GO:0016021//integral component of membrane	GO:0008233//peptidase activity; GO:0008289//lipid binding
Chr01.g03813.m1	microfibrillar-associated protein	-	GO:0005576//extracellular region; GO:0005634//nucleus; GO:0009507//chloroplast	-
Chr01.g03815.m1	hypothetical protein GLYMA_04G183200, partial [Glycine max]	GO:0006259//DNA metabolic process; GO:0051276//chromosome organization	-	-
Chr01.g03816.m1	copia protein isoform x1	-	GO:0009536//plastid	-
Chr01.g03817.m1	protein gle1	GO:0006446//regulation of translational initiation; GO:0006449//regulation of translational termination; GO:0016973//poly(A)+ mRNA export from nucleus	GO:0005737//cytoplasm; GO:0044614//nuclear pore cytoplasmic filaments	GO:0000822//inositol hexakisphosphate binding; GO:0005543//phospholipid binding; GO:0031369//translation initiation factor binding
Chr01.g03818.m1	transposon ty3-i gag-pol partial	-	-	GO:0005488//binding
Chr01.g03819.m1	retrotransposon protein	-	-	GO:0005488//binding
Chr01.g03825.m1	lrr receptor-like kinase	GO:0006468//protein phosphorylation	GO:0016021//integral component of membrane	GO:0004674//protein serine/threonine kinase activity; GO:0005524//ATP binding
Chr01.g03826.m1	multidrug resistance protein	GO:0055085//transmembrane transport	GO:0016021//integral component of membrane	GO:0005524//ATP binding; GO:0042626//ATPase-coupled transmembrane transporter activity
Chr01.g03830.m1	protein terminal ear1	-	-	GO:0097159//organic cyclic compound binding; GO:1901363//heterocyclic compound binding
Chr01.g03831.m1	f-box protein interaction domain protein	GO:0000723//telomere maintenance; GO:0006281//DNA repair; GO:0032508//DNA duplex unwinding	-	GO:0003678//DNA helicase activity
Chr01.g03837.m1	d-cysteine desulfhydrase mitochondrial isoform x1	-	GO:0005737//cytoplasm	GO:0008660//1-aminocyclopropane-1-carboxylate deaminase activity; GO:0030170//pyridoxal phosphate binding
Chr01.g03838.m1	protein sda1 homolog	GO:0000055//ribosomal large subunit export from nucleus; GO:0030036//actin cytoskeleton organization; GO:0042273//ribosomal large subunit biogenesis	GO:0005623//obsolete cell	-
Chr01.g03842.m1	t-complex protein 1 subunit epsilon	GO:0006457//protein folding	GO:0005737//cytoplasm	GO:0005524//ATP binding; GO:0051082//unfolded protein binding
Chr01.g03843.m1	pectate lyase family protein	GO:0045490//pectin catabolic process	-	GO:0030570//pectate lyase activity; GO:0046872//metal ion binding
Chr01.g03845.m1	probable pectate lyase 5	GO:0045490//pectin catabolic process	-	GO:0030570//pectate lyase activity; GO:0046872//metal ion binding
Chr01.g03846.m1	ultraviolet-b receptor uvr8	-	-	GO:0016874//ligase activity
Chr01.g03847.m1	eukaryotic translation initiation factor 2 subunit gamma-like	GO:0001731//formation of translation preinitiation complex	GO:0005622//intracellular; GO:0016021//integral component of membrane	GO:0003743//translation initiation factor activity; GO:0003924//GTPase activity; GO:0005525//GTP binding
Chr01.g03848.m1	albino3-like protein chloroplastic	GO:0009658//chloroplast organization; GO:0051205//protein insertion into membrane	GO:0009535//chloroplast thylakoid membrane; GO:0016021//integral component of membrane	-
Chr01.g03849.m1	alanine-trna ligase	GO:0006400//tRNA modification; GO:0009793//embryo development ending in seed dormancy; GO:0070143//mitochondrial alanyl-tRNA aminoacylation	GO:0005739//mitochondrion; GO:0005829//cytosol; GO:0009570//chloroplast stroma; GO:0016020//membrane	GO:0000049//tRNA binding; GO:0004813//alanine-tRNA ligase activity; GO:0005524//ATP binding; GO:0008270//zinc ion binding; GO:0016597//amino acid binding
Chr01.g03850.m1	albino3-like protein chloroplastic	GO:0009658//chloroplast organization; GO:0051205//protein insertion into membrane	GO:0009535//chloroplast thylakoid membrane; GO:0016021//integral component of membrane	-
Chr01.g03853.m1	albino3-like protein chloroplastic	GO:0016043//cellular component organization	GO:0016020//membrane	-
Chr01.g03855.m1	albino3-like protein chloroplastic	GO:0009658//chloroplast organization; GO:0051205//protein insertion into membrane	GO:0009535//chloroplast thylakoid membrane; GO:0016021//integral component of membrane	-
Chr01.g03857.m1	photosystem ii core complex proteins chloroplastic-like	GO:0015979//photosynthesis	GO:0009523//photosystem II; GO:0016021//integral component of membrane	GO:0030145//manganese ion binding
Chr01.g03861.m1	very-long-chain 3-oxoacyl- reductase 1-like	GO:0055114//oxidation-reduction process	GO:0016021//integral component of membrane	GO:0018454//acetoacetyl-CoA reductase activity
Chr01.g03863.m1	formiminotransferase-cyclodeaminase-like protein	GO:0008152//metabolic process	GO:0016021//integral component of membrane	GO:0005542//folic acid binding; GO:0016740//transferase activity
Chr01.g03865.m1	protein tic 20- chloroplastic-like	-	GO:0016021//integral component of membrane	-
Chr01.g03868.m1	very-long-chain 3-oxoacyl- reductase 1-like	GO:0055114//oxidation-reduction process	GO:0016021//integral component of membrane	GO:0016491//oxidoreductase activity
Chr01.g03869.m1	regulator of g-protein signaling 1	GO:0007186//G protein-coupled receptor signaling pathway; GO:0009414//response to water deprivation; GO:0009737//response to abscisic acid; GO:0009749//response to glucose; GO:0010182//sugar mediated signaling pathway; GO:0042127//regulation of cell population proliferation; GO:0043547//positive regulation of GTPase activity	GO:0005634//nucleus; GO:0005886//plasma membrane; GO:0010008//endosome membrane; GO:0016021//integral component of membrane	GO:0004930//G protein-coupled receptor activity; GO:0005096//GTPase activator activity
Chr01.g03874.m1	ring finger protein 141	-	GO:0016021//integral component of membrane	GO:0008270//zinc ion binding; GO:0016874//ligase activity
Chr01.g03875.m1	lrr receptor-like kinase	GO:0000186//activation of MAPKK activity; GO:0018108//peptidyl-tyrosine phosphorylation	GO:0005622//intracellular; GO:0016021//integral component of membrane	GO:0004709//MAP kinase kinase kinase activity; GO:0004714//transmembrane receptor protein tyrosine kinase activity; GO:0005524//ATP binding
Chr01.g03876.m1	two-component response regulator arr2-like protein	GO:0000160//phosphorelay signal transduction system; GO:0006355//regulation of transcription, DNA-templated	GO:0005634//nucleus	GO:0003677//DNA binding
Chr01.g03878.m1	pol partial	GO:0090502//RNA phosphodiester bond hydrolysis, endonucleolytic	-	GO:0003676//nucleic acid binding; GO:0004523//RNA-DNA hybrid ribonuclease activity
Chr01.g03880.m1	retrotransposable element partial	-	-	GO:0005488//binding
Chr01.g03883.m1	protein chloroplastic	GO:0006518//peptide metabolic process	GO:0009534//chloroplast thylakoid; GO:0009941//chloroplast envelope	GO:0004222//metalloendopeptidase activity
Chr01.g03886.m1	serine threonine protein phosphatase 2a 57 kda regulatory subunit b theta isoform-like	GO:0007165//signal transduction; GO:0043666//regulation of phosphoprotein phosphatase activity	GO:0000159//protein phosphatase type 2A complex	-
Chr01.g03887.m1	probable thimet oligopeptidase	GO:0006508//proteolysis; GO:0006518//peptide metabolic process	GO:0016021//integral component of membrane	GO:0004222//metalloendopeptidase activity; GO:0046872//metal ion binding
Chr01.g03888.m1	phd zinc finger protein	-	-	GO:0046872//metal ion binding
Chr01.g03891.m1	glyceraldehyde-3-phosphate cytosolic	GO:0006006//glucose metabolic process; GO:0055114//oxidation-reduction process	-	GO:0016620//oxidoreductase activity, acting on the aldehyde or oxo group of donors, NAD or NADP as acceptor; GO:0050661//NADP binding; GO:0051287//NAD binding
Chr01.g03892.m1	retrovirus-related pol polyprotein from transposon tnt 1-94	-	-	GO:0005488//binding
Chr01.g03894.m1	nadh-ubiquinone reductase complex 1 mlrq subunit	-	GO:0016021//integral component of membrane	-
Chr01.g03895.m1	mitotic spindle checkpoint protein mad2	GO:0007094//mitotic spindle assembly checkpoint	GO:0000776//kinetochore; GO:0005635//nuclear envelope; GO:0005737//cytoplasm; GO:0005828//kinetochore microtubule; GO:0010369//chromocenter; GO:0016021//integral component of membrane	-
Chr01.g03897.m1	trihelix transcription factor	GO:0006355//regulation of transcription, DNA-templated	GO:0005634//nucleus	GO:0003677//DNA binding; GO:0003700//DNA-binding transcription factor activity
Chr01.g03899.m1	adenylate kinase 4	GO:0046939//nucleotide phosphorylation	-	GO:0004017//adenylate kinase activity; GO:0005524//ATP binding
Chr01.g03900.m1	phd zinc finger protein	-	-	GO:0003824//catalytic activity; GO:0005488//binding
Chr01.g03901.m1	dna topoisomerase 2	GO:0000712//resolution of meiotic recombination intermediates; GO:0000819//sister chromatid segregation; GO:0006265//DNA topological change; GO:0006268//DNA unwinding involved in DNA replication; GO:0006312//mitotic recombination; GO:0044774//mitotic DNA integrity checkpoint	GO:0005634//nucleus; GO:0009295//nucleoid; GO:0009330//DNA topoisomerase type II (double strand cut, ATP-hydrolyzing) complex	GO:0003677//DNA binding; GO:0003918//DNA topoisomerase type II (double strand cut, ATP-hydrolyzing) activity; GO:0005524//ATP binding; GO:0046872//metal ion binding
Chr01.g03902.m1	ankyrin repeat protein	GO:0016310//phosphorylation	-	GO:0016301//kinase activity
Chr01.g03903.m1	lysine histidine transporter 2-like	GO:0003333//amino acid transmembrane transport	GO:0005886//plasma membrane; GO:0016021//integral component of membrane	GO:0015171//amino acid transmembrane transporter activity
Chr01.g03904.m1	dna polymerase alpha subunit b	GO:0006270//DNA replication initiation; GO:0071897//DNA biosynthetic process	GO:0005658//alpha DNA polymerase:primase complex	GO:0003677//DNA binding; GO:0003887//DNA-directed DNA polymerase activity; GO:0046982//protein heterodimerization activity
Chr01.g03905.m1	3-ketoacyl-(acyl-carrier) reductase	GO:0006633//fatty acid biosynthetic process; GO:0055114//oxidation-reduction process	-	GO:0004316//3-oxoacyl-[acyl-carrier-protein] reductase (NADPH) activity; GO:0051287//NAD binding
Chr01.g03906.m1	protein iojap- mitochondrial	GO:0017148//negative regulation of translation; GO:0090071//negative regulation of ribosome biogenesis	GO:0005739//mitochondrion	GO:0043023//ribosomal large subunit binding
Chr01.g03917.m1	uncharacterized membrane	GO:0098869//cellular oxidant detoxification	GO:0016021//integral component of membrane	GO:0004601//peroxidase activity
Chr01.g03918.m1	fad nad -binding oxidoreductase family protein	GO:0044550//secondary metabolite biosynthetic process; GO:0055114//oxidation-reduction process	GO:0016021//integral component of membrane	GO:0018666//2,4-dichlorophenol 6-monooxygenase activity; GO:0071949//FAD binding
Chr01.g03920.m1	gag-pol polyprotein	-	-	GO:0005488//binding
Chr01.g03922.m1	cyclin-dependent kinase g-2-like isoform x1	GO:0006468//protein phosphorylation	-	GO:0004674//protein serine/threonine kinase activity; GO:0005524//ATP binding
Chr01.g03923.m1	urease isoform x1	GO:0043419//urea catabolic process	-	GO:0009039//urease activity; GO:0016151//nickel cation binding
Chr01.g03925.m1	u-box domain-containing protein 45-like	GO:0016567//protein ubiquitination	-	GO:0004842//ubiquitin-protein transferase activity
Chr01.g03926.m1	pif1-like helicase	GO:0006259//DNA metabolic process; GO:0051276//chromosome organization	-	GO:0004386//helicase activity
Chr01.g03927.m1	retrotransposon ty3-gypsy subclass	GO:0006278//RNA-dependent DNA biosynthetic process; GO:0006310//DNA recombination; GO:0006508//proteolysis	-	GO:0003677//DNA binding; GO:0003723//RNA binding; GO:0003964//RNA-directed DNA polymerase activity; GO:0004190//aspartic-type endopeptidase activity
Chr01.g03929.m1	retrovirus-related pol polyprotein from transposon tnt 1-94	-	-	GO:0046872//metal ion binding
Chr01.g03930.m1	retrovirus-related pol polyprotein from transposon tnt 1-94	-	-	GO:0046872//metal ion binding
Chr01.g03931.m1	nuclear pore complex protein nup54	GO:0006607//NLS-bearing protein import into nucleus; GO:0006999//nuclear pore organization; GO:0036228//protein localization to nuclear inner membrane	GO:0005730//nucleolus; GO:0044613//nuclear pore central transport channel	GO:0017056//structural constituent of nuclear pore; GO:0017056//structural constituent of nuclear pore
Chr01.g03932.m1	lrr receptor-like kinase family protein	GO:0006468//protein phosphorylation	GO:0016021//integral component of membrane	GO:0004672//protein kinase activity; GO:0005524//ATP binding
Chr01.g03934.m1	f-box kelch-repeat protein at1g67480-like	GO:0016567//protein ubiquitination	GO:0031463//Cul3-RING ubiquitin ligase complex	GO:0004842//ubiquitin-protein transferase activity
Chr01.g03936.m1	ribosome biogenesis gtpase	-	-	GO:0003924//GTPase activity; GO:0005525//GTP binding
Chr01.g03938.m1	probable signal peptidase complex subunit 1	GO:0006465//signal peptide processing; GO:0045047//protein targeting to ER	GO:0005787//signal peptidase complex; GO:0030176//integral component of endoplasmic reticulum membrane	GO:0008233//peptidase activity
Chr01.g03939.m1	60s ribosomal protein l17-2	GO:0006412//translation	GO:0015934//large ribosomal subunit	GO:0003735//structural constituent of ribosome
Chr01.g03941.m1	exostosin-like protein	-	GO:0016021//integral component of membrane	GO:0050508//glucuronosyl-N-acetylglucosaminyl-proteoglycan 4-alpha-N-acetylglucosaminyltransferase activity
Chr01.g03942.m1	elmo ced-12 family protein	-	GO:0016021//integral component of membrane	-
Chr01.g03943.m1	65-kda microtubule-associated protein 8	GO:0000226//microtubule cytoskeleton organization; GO:0000910//cytokinesis	-	GO:0008017//microtubule binding
Chr01.g03944.m1	nuclear transcription factor y protein	-	GO:0005634//nucleus	GO:0046982//protein heterodimerization activity
Chr01.g03945.m1	mitochondrial import receptor subunit tom20	GO:0045040//protein insertion into mitochondrial outer membrane	GO:0005742//mitochondrial outer membrane translocase complex; GO:0016021//integral component of membrane	-
Chr01.g03949.m1	ctd small phosphatase-like protein 2	GO:0006470//protein dephosphorylation	-	GO:0004721//phosphoprotein phosphatase activity
Chr01.g03953.m1	ref srpp-like protein	GO:0006414//translational elongation	GO:0016021//integral component of membrane	GO:0003746//translation elongation factor activity
Chr01.g03960.m1	nuclease harbi1	-	-	GO:0003824//catalytic activity
Chr01.g03961.m1	pong subclass	-	-	GO:0016740//transferase activity; GO:0016788//hydrolase activity, acting on ester bonds
Chr01.g03968.m1	alpha-ketoglutarate-dependent dioxygenase alkb	GO:0006281//DNA repair; GO:0055114//oxidation-reduction process	-	GO:0051213//dioxygenase activity
Chr01.g03970.m1	polysaccharide biosynthesis protein	GO:0045492//xylan biosynthetic process	GO:0016021//integral component of membrane	-
Chr01.g03971.m1	lipid transfer protein	GO:0006869//lipid transport	GO:0016021//integral component of membrane	GO:0008289//lipid binding
Chr01.g03973.m1	zn- - containing protein	-	-	GO:0008270//zinc ion binding
Chr01.g03974.m1	squamosa promoter-binding-like protein 12	-	GO:0005634//nucleus	GO:0003677//DNA binding
Chr01.g03975.m1	serine threonine-protein kinase nek6-like isoform x1	GO:0006468//protein phosphorylation; GO:0043622//cortical microtubule organization	GO:0055028//cortical microtubule	GO:0004674//protein serine/threonine kinase activity; GO:0005524//ATP binding
Chr01.g03978.m1	f-box only-like protein	GO:0010305//leaf vascular tissue pattern formation; GO:0010928//regulation of auxin mediated signaling pathway; GO:0016567//protein ubiquitination; GO:0031146//SCF-dependent proteasomal ubiquitin-dependent protein catabolic process; GO:0060776//simple leaf morphogenesis	GO:0019005//SCF ubiquitin ligase complex	GO:0004842//ubiquitin-protein transferase activity
Chr01.g03981.m1	histidine kinase 3 isoform x1	GO:0000160//phosphorelay signal transduction system; GO:0018106//peptidyl-histidine phosphorylation; GO:0023014//signal transduction by protein phosphorylation	GO:0005622//intracellular; GO:0016021//integral component of membrane	GO:0000155//phosphorelay sensor kinase activity
Chr01.g03982.m1	nuclear transport factor 2	GO:0006810//transport	GO:0005622//intracellular	-
Chr01.g03984.m1	calmodulin-binding protein	GO:0045944//positive regulation of transcription by RNA polymerase II	GO:0005634//nucleus	GO:0001228//DNA-binding transcription activator activity, RNA polymerase II-specific; GO:0043565//sequence-specific DNA binding
Chr01.g03985.m1	uncharacterized protein loc101502465	-	GO:0016021//integral component of membrane	-
Chr01.g03989.m1	primary amine oxidase-like	GO:0009308//amine metabolic process; GO:0055114//oxidation-reduction process	GO:0016021//integral component of membrane	GO:0005507//copper ion binding; GO:0008131//primary amine oxidase activity; GO:0048038//quinone binding
Chr01.g03990.m1	mads-box transcription factor	GO:0006355//regulation of transcription, DNA-templated; GO:0009888//tissue development	GO:0005634//nucleus	GO:0003677//DNA binding; GO:0003700//DNA-binding transcription factor activity; GO:0046983//protein dimerization activity
Chr01.g03992.m1	transmembrane amino acid transporter family protein	GO:0003333//amino acid transmembrane transport	GO:0016021//integral component of membrane	GO:0015171//amino acid transmembrane transporter activity
Chr01.g03993.m1	15-cis-zeta-carotene isomerase	-	GO:0016021//integral component of membrane	GO:0016853//isomerase activity
Chr01.g03997.m1	s1 rna-binding domain protein	-	GO:0005730//nucleolus; GO:0009570//chloroplast stroma; GO:0032040//small-subunit processome	GO:0003723//RNA binding
Chr01.g03998.m1	phytoene chloroplastic chromoplastic	GO:0016117//carotenoid biosynthetic process; GO:0055114//oxidation-reduction process	GO:0009507//chloroplast; GO:0009509//chromoplast; GO:0016021//integral component of membrane	GO:0016705//oxidoreductase activity, acting on paired donors, with incorporation or reduction of molecular oxygen
Chr01.g03999.m1	dna topoisomerase i	GO:0006265//DNA topological change	-	GO:0003677//DNA binding; GO:0003917//DNA topoisomerase type I (single strand cut, ATP-independent) activity
Chr01.g04001.m1	phragmoplast-associated kinesin-related protein	GO:0007018//microtubule-based movement	GO:0005871//kinesin complex	GO:0005524//ATP binding; GO:0008017//microtubule binding; GO:0008574//ATP-dependent microtubule motor activity, plus-end-directed
Chr01.g04003.m1	cysteine proteinase inhibitor b	GO:0010951//negative regulation of endopeptidase activity	-	GO:0004869//cysteine-type endopeptidase inhibitor activity
Chr01.g04005.m1	protein transport protein sec23	GO:0006886//intracellular protein transport; GO:0006888//endoplasmic reticulum to Golgi vesicle-mediated transport	GO:0030127//COPII vesicle coat	GO:0008270//zinc ion binding
Chr01.g04006.m1	phosphoenolpyruvate carboxylase	GO:0006099//tricarboxylic acid cycle; GO:0015977//carbon fixation	-	GO:0008964//phosphoenolpyruvate carboxylase activity
Chr01.g04008.m1	low quality protein: uncharacterized protein loc105851746	GO:0043170//macromolecule metabolic process; GO:0044238//primary metabolic process	-	-
Chr01.g04010.m1	transposon ty3-g gag-pol polyprotein	GO:0015074//DNA integration	-	GO:0003676//nucleic acid binding
Chr01.g04011.m1	f-box protein interaction domain protein	GO:0044267//cellular protein metabolic process	-	-
Chr01.g04012.m1	f-box protein interaction domain protein	GO:0044267//cellular protein metabolic process	-	-
Chr01.g04013.m1	nucleobase-ascorbate transporter 3	GO:0006810//transport	GO:0016020//membrane	-
Chr01.g04014.m1	nucleobase-ascorbate transporter 3	GO:0006810//transport	GO:0016020//membrane	-
Chr01.g04016.m1	xyloglucan endotransglucosylase hydrolase family protein	GO:0010411//xyloglucan metabolic process; GO:0042546//cell wall biogenesis; GO:0071555//cell wall organization	GO:0005618//cell wall; GO:0048046//apoplast	GO:0004553//hydrolase activity, hydrolyzing O-glycosyl compounds; GO:0016762//xyloglucan:xyloglucosyl transferase activity
Chr01.g04017.m1	xyloglucan endotransglucosylase hydrolase family protein	GO:0010411//xyloglucan metabolic process; GO:0042546//cell wall biogenesis; GO:0071555//cell wall organization	GO:0005618//cell wall; GO:0048046//apoplast	GO:0004553//hydrolase activity, hydrolyzing O-glycosyl compounds; GO:0016762//xyloglucan:xyloglucosyl transferase activity
Chr01.g04018.m1	flavonoid glucosyltransferase	GO:0009813//flavonoid biosynthetic process; GO:0052696//flavonoid glucuronidation	GO:0043231//intracellular membrane-bounded organelle	GO:0080043//quercetin 3-O-glucosyltransferase activity; GO:0080044//quercetin 7-O-glucosyltransferase activity
Chr01.g04019.m1	flavonoid glucosyltransferase	GO:0009813//flavonoid biosynthetic process; GO:0052696//flavonoid glucuronidation	GO:0043231//intracellular membrane-bounded organelle	GO:0080043//quercetin 3-O-glucosyltransferase activity; GO:0080044//quercetin 7-O-glucosyltransferase activity
Chr01.g04025.m1	dna topoisomerase 6 subunit a	-	-	GO:0005488//binding
Chr01.g04026.m1	receptor-like kinase tmk4	GO:0006468//protein phosphorylation	GO:0016021//integral component of membrane	GO:0004674//protein serine/threonine kinase activity; GO:0005524//ATP binding
Chr01.g04027.m1	aspartokinase-homoserine dehydrogenase	GO:0008652//cellular amino acid biosynthetic process; GO:0016310//phosphorylation; GO:0055114//oxidation-reduction process	GO:0009507//chloroplast	GO:0004072//aspartate kinase activity; GO:0004412//homoserine dehydrogenase activity; GO:0016597//amino acid binding; GO:0050661//NADP binding
Chr01.g04028.m1	long-chain-fatty-acid ligase (amp-forming)	GO:0001676//long-chain fatty acid metabolic process	-	GO:0004467//long-chain fatty acid-CoA ligase activity
Chr01.g04029.m1	long-chain-fatty-acid ligase (amp-forming)	GO:0001676//long-chain fatty acid metabolic process	-	GO:0004467//long-chain fatty acid-CoA ligase activity
Chr01.g04030.m1	pentatricopeptide repeat-containing protein mitochondrial	-	GO:0016020//membrane	GO:0008270//zinc ion binding
Chr01.g04031.m1	selenium-binding protein 1	GO:0006470//protein dephosphorylation	-	GO:0004721//phosphoprotein phosphatase activity; GO:0008430//selenium binding
Chr01.g04032.m1	xyloglucan galactosyltransferase katamari1	-	GO:0005618//cell wall	GO:0016757//transferase activity, transferring glycosyl groups
Chr01.g04034.m1	probable polygalacturonase at3g15720	GO:0005975//carbohydrate metabolic process; GO:0071555//cell wall organization	GO:0005576//extracellular region; GO:0071944//cell periphery	GO:0004650//polygalacturonase activity
Chr01.g04035.m1	probable polygalacturonase at3g15720	GO:0005975//carbohydrate metabolic process; GO:0071555//cell wall organization	GO:0005576//extracellular region	GO:0004650//polygalacturonase activity
Chr01.g04037.m1	protein ralf-like 24	GO:0019722//calcium-mediated signaling	GO:0009506//plasmodesma	GO:0004871//obsolete signal transducer activity
Chr01.g04038.m1	s-adenosyl-l-homocysteine hydrolase a	GO:0006730//one-carbon metabolic process	-	GO:0004013//adenosylhomocysteinase activity
Chr01.g04039.m1	serine transhydroxymethyltransferase	GO:0006544//glycine metabolic process; GO:0006563//L-serine metabolic process; GO:0032259//methylation; GO:0035999//tetrahydrofolate interconversion	-	GO:0004372//glycine hydroxymethyltransferase activity; GO:0008168//methyltransferase activity; GO:0030170//pyridoxal phosphate binding
Chr01.g04040.m1	dna repair protein rad50	GO:0000722//telomere maintenance via recombination; GO:0000724//double-strand break repair via homologous recombination; GO:0007004//telomere maintenance via telomerase; GO:0007131//reciprocal meiotic recombination; GO:0016233//telomere capping; GO:0032508//DNA duplex unwinding; GO:0046939//nucleotide phosphorylation; GO:0070192//chromosome organization involved in meiotic cell cycle; GO:0090305/…	GO:0000784//nuclear chromosome, telomeric region; GO:0000790//nuclear chromatin; GO:0000794//condensed nuclear chromosome; GO:0005737//cytoplasm; GO:0030870//Mre11 complex; GO:0035861//site of double-strand break	GO:0000014//single-stranded DNA endodeoxyribonuclease activity; GO:0003691//double-stranded telomeric DNA binding; GO:0003678//DNA helicase activity; GO:0004017//adenylate kinase activity; GO:0008408//3'-5' exonuclease activity; GO:0043047//single-stranded telomeric DNA binding; GO:0051880//G-quadruplex DNA binding
Chr01.g04042.m1	werner syndrome-like exonuclease	GO:0090305//nucleic acid phosphodiester bond hydrolysis	-	GO:0003676//nucleic acid binding; GO:0008408//3'-5' exonuclease activity
Chr01.g04043.m1	ubiquitin-like protein 5	GO:0000398//mRNA splicing, via spliceosome; GO:0006464//cellular protein modification process	GO:0005634//nucleus; GO:0005737//cytoplasm	GO:0031386//protein tag
Chr01.g04044.m1	inositol transporter 1-like	GO:0055085//transmembrane transport	GO:0016021//integral component of membrane	GO:0022857//transmembrane transporter activity
Chr01.g04046.m1	udp-glucuronate 4-epimerase 6	GO:0005975//carbohydrate metabolic process	GO:0005768//endosome; GO:0005802//trans-Golgi network; GO:0016021//integral component of membrane	GO:0016857//racemase and epimerase activity, acting on carbohydrates and derivatives; GO:0050662//obsolete coenzyme binding
Chr01.g04048.m1	drim (down-regulated in metastasis)-like protein	GO:0000462//maturation of SSU-rRNA from tricistronic rRNA transcript (SSU-rRNA, 5.8S rRNA, LSU-rRNA)	GO:0005730//nucleolus; GO:0030686//90S preribosome; GO:0032040//small-subunit processome	-
Chr01.g04049.m1	drim (down-regulated in metastasis)-like protein	GO:0000462//maturation of SSU-rRNA from tricistronic rRNA transcript (SSU-rRNA, 5.8S rRNA, LSU-rRNA)	GO:0005730//nucleolus; GO:0030686//90S preribosome; GO:0032040//small-subunit processome	-
Chr01.g04052.m1	probable magnesium transporter nipa1	GO:0015693//magnesium ion transport; GO:1903830//magnesium ion transmembrane transport	GO:0016021//integral component of membrane	GO:0015095//magnesium ion transmembrane transporter activity
Chr01.g04053.m1	chalcone and stilbene synthase family protein	GO:0009813//flavonoid biosynthetic process	-	GO:0016210//naringenin-chalcone synthase activity
Chr01.g04054.m1	chalcone and stilbene synthase family protein	GO:0009813//flavonoid biosynthetic process	-	GO:0016210//naringenin-chalcone synthase activity
Chr01.g04056.m1	early nodulin 93	-	GO:0016021//integral component of membrane	-
Chr01.g04057.m1	uncharacterized protein loc100806004 isoform x1	GO:0006357//regulation of transcription by RNA polymerase II; GO:0006413//translational initiation; GO:0051123//RNA polymerase II preinitiation complex assembly	GO:0005669//transcription factor TFIID complex	GO:0003713//transcription coactivator activity; GO:0003743//translation initiation factor activity; GO:0008134//transcription factor binding; GO:0035035//histone acetyltransferase binding; GO:0000976//transcription regulatory region sequence-specific DNA binding
Chr01.g04058.m1	cation h+ exchanger 3	GO:0006885//regulation of pH; GO:1902600//proton transmembrane transport	GO:0012505//endomembrane system; GO:0016021//integral component of membrane	GO:0005451//monovalent cation:proton antiporter activity
Chr01.g04059.m1	ulp1 protease carboxy-terminal domain protein	GO:0006508//proteolysis	-	GO:0008234//cysteine-type peptidase activity
Chr01.g04060.m1	far1 dna-binding domain protein	GO:0006355//regulation of transcription, DNA-templated	-	GO:0003677//DNA binding; GO:0008270//zinc ion binding
Chr01.g04061.m1	cation h+ exchanger 3	GO:0006885//regulation of pH; GO:1902600//proton transmembrane transport	GO:0012505//endomembrane system; GO:0016021//integral component of membrane	GO:0005451//monovalent cation:proton antiporter activity
Chr01.g04063.m1	protein transport protein sec23	GO:0006886//intracellular protein transport; GO:0006888//endoplasmic reticulum to Golgi vesicle-mediated transport	GO:0030127//COPII vesicle coat	GO:0008270//zinc ion binding
Chr01.g04065.m1	purple acid phosphatase superfamily protein	GO:0016311//dephosphorylation	-	GO:0003993//acid phosphatase activity; GO:0046872//metal ion binding
Chr01.g04068.m1	mate efflux family protein chloroplastic	GO:0006855//drug transmembrane transport	GO:0016020//membrane	GO:0042910//xenobiotic transmembrane transporter activity
Chr01.g04070.m1	protein chromatin remodeling 5-like	-	GO:0005634//nucleus	GO:0003677//DNA binding; GO:0005524//ATP binding; GO:0004386//helicase activity
Chr01.g04072.m1	rna-binding kh domain protein	-	-	GO:0003723//RNA binding
Chr01.g04073.m1	lipid transfer protein	GO:0006508//proteolysis	GO:0016021//integral component of membrane	GO:0008233//peptidase activity
Chr01.g04074.m1	dead-box atp-dependent rna helicase 37-like	GO:0010501//RNA secondary structure unwinding	-	GO:0003724//RNA helicase activity; GO:0097159//organic cyclic compound binding; GO:1901363//heterocyclic compound binding
Chr01.g04075.m1	retrovirus-related pol polyprotein from transposon 297 family	GO:0043170//macromolecule metabolic process; GO:0044238//primary metabolic process	-	GO:0003824//catalytic activity
Chr01.g04076.m1	peroxidase 64	GO:0006278//RNA-dependent DNA biosynthetic process; GO:0006508//proteolysis; GO:0015074//DNA integration	-	GO:0003676//nucleic acid binding; GO:0003964//RNA-directed DNA polymerase activity; GO:0004190//aspartic-type endopeptidase activity
Chr01.g04079.m1	dead-box atp-dependent rna helicase 52c-like	GO:0010501//RNA secondary structure unwinding	-	GO:0003676//nucleic acid binding; GO:0003724//RNA helicase activity; GO:0005524//ATP binding
Chr01.g04080.m1	phytoene synthase chloroplastic-like	GO:0009058//biosynthetic process	GO:0016021//integral component of membrane	GO:0016767//geranylgeranyl-diphosphate geranylgeranyltransferase activity
Chr01.g04082.m1	-norcoclaurine 6-o-methyltransferase-like	GO:0019438//aromatic compound biosynthetic process; GO:0032259//methylation	GO:0005829//cytosol	GO:0008171//O-methyltransferase activity; GO:0008757//S-adenosylmethionine-dependent methyltransferase activity; GO:0046983//protein dimerization activity
Chr01.g04083.m1	ubiquitin carboxyl-terminal hydrolase 2	GO:0006508//proteolysis; GO:0044267//cellular protein metabolic process	-	GO:0008234//cysteine-type peptidase activity; GO:0046872//metal ion binding
Chr01.g04084.m1	glucan endo- -beta-glucosidase 4-like	GO:0005975//carbohydrate metabolic process; GO:0018106//peptidyl-histidine phosphorylation	GO:0046658//anchored component of plasma membrane	GO:0004553//hydrolase activity, hydrolyzing O-glycosyl compounds; GO:0004673//protein histidine kinase activity; GO:0030247//polysaccharide binding
Chr01.g04085.m1	wd and tetratricopeptide repeats protein 1	-	GO:0005886//plasma membrane; GO:0009506//plasmodesma	-
Chr01.g04091.m1	serine arginine-rich sc35-like splicing factor scl33 isoform x1	-	-	GO:0000166//nucleotide binding; GO:0003676//nucleic acid binding
Chr01.g04093.m1	retrovirus-related pol polyprotein from transposon tnt 1-94	-	-	GO:0005488//binding
Chr01.g04096.m1	wd repeat-containing protein 3	GO:0000462//maturation of SSU-rRNA from tricistronic rRNA transcript (SSU-rRNA, 5.8S rRNA, LSU-rRNA); GO:0006468//protein phosphorylation	GO:0032040//small-subunit processome; GO:0034388//Pwp2p-containing subcomplex of 90S preribosome	GO:0016905//myosin heavy chain kinase activity; GO:0030515//snoRNA binding
Chr01.g04097.m1	upf0586 c9orf41-like protein	-	-	GO:0005525//GTP binding; GO:0016817//hydrolase activity, acting on acid anhydrides
Chr01.g04100.m1	salicylic acid carboxyl methyltransferase	GO:0032259//methylation	-	GO:0030795//jasmonate O-methyltransferase activity
Chr01.g04101.m1	pol partial	GO:0090502//RNA phosphodiester bond hydrolysis, endonucleolytic	-	GO:0003676//nucleic acid binding; GO:0004523//RNA-DNA hybrid ribonuclease activity
Chr01.g04102.m1	mediator of rna polymerase ii transcription subunit 13	GO:0006357//regulation of transcription by RNA polymerase II	GO:0016592//mediator complex	GO:0003712//transcription coregulator activity
Chr01.g04103.m1	tir-like domain protein tsdc protein	GO:0006952//defense response; GO:0007165//signal transduction	-	GO:0043531//ADP binding
Chr01.g04106.m1	e3 ubiquitin-protein ligase ring1	GO:0000209//protein polyubiquitination; GO:0006511//ubiquitin-dependent protein catabolic process; GO:0043161//proteasome-mediated ubiquitin-dependent protein catabolic process	-	GO:0008270//zinc ion binding; GO:0061630//ubiquitin protein ligase activity
Chr01.g04107.m1	grf zinc finger protein	-	GO:0016020//membrane	-
Chr01.g04108.m1	l-ascorbate oxidase-like protein	GO:0055114//oxidation-reduction process	-	GO:0005507//copper ion binding; GO:0016491//oxidoreductase activity
Chr01.g04113.m1	uncharacterized protein loc101497962	-	GO:0009941//chloroplast envelope	-
Chr01.g04114.m1	eukaryotic translation initiation factor	GO:0006306//DNA methylation; GO:0006342//chromatin silencing; GO:0006413//translational initiation; GO:0030422//production of siRNA involved in RNA interference	GO:0005634//nucleus	GO:0003743//translation initiation factor activity; GO:0035197//siRNA binding
Chr01.g04115.m1	eukaryotic translation initiation factor	GO:0006306//DNA methylation; GO:0006342//chromatin silencing; GO:0006413//translational initiation; GO:0030422//production of siRNA involved in RNA interference	GO:0005634//nucleus	GO:0003743//translation initiation factor activity; GO:0035197//siRNA binding
Chr01.g04116.m1	breast cancer type 2 susceptibility protein	GO:0000724//double-strand break repair via homologous recombination; GO:0006355//regulation of transcription, DNA-templated	GO:0005634//nucleus	GO:0003697//single-stranded DNA binding
Chr01.g04117.m1	thymidine kinase-like protein	GO:0009157//deoxyribonucleoside monophosphate biosynthetic process; GO:0016310//phosphorylation; GO:0071897//DNA biosynthetic process	-	GO:0004797//thymidine kinase activity; GO:0005524//ATP binding
Chr01.g04120.m1	thymidine kinase-like protein	GO:0009157//deoxyribonucleoside monophosphate biosynthetic process; GO:0016310//phosphorylation; GO:0071897//DNA biosynthetic process	-	GO:0004797//thymidine kinase activity; GO:0005524//ATP binding
Chr01.g04124.m1	acyl- n-acyltransferase domain protein	-	-	GO:0008080//N-acetyltransferase activity
Chr01.g04125.m1	threonine--trna chloroplastic mitochondrial 2	GO:0006435//threonyl-tRNA aminoacylation; GO:0009793//embryo development ending in seed dormancy	GO:0005739//mitochondrion; GO:0009570//chloroplast stroma	GO:0003723//RNA binding; GO:0004829//threonine-tRNA ligase activity; GO:0005524//ATP binding
Chr01.g04126.m1	lectin kinase family protein	GO:0006468//protein phosphorylation	GO:0005886//plasma membrane	GO:0000166//nucleotide binding; GO:0004674//protein serine/threonine kinase activity
Chr01.g04128.m1	nad h-dependent 6 -deoxychalcone synthase-like	GO:0055114//oxidation-reduction process	-	GO:0008106//alcohol dehydrogenase (NADP+) activity
Chr01.g04137.m1	rho gdp-dissociation inhibitor 1	GO:0050790//regulation of catalytic activity	GO:0005737//cytoplasm	GO:0005094//Rho GDP-dissociation inhibitor activity
Chr01.g04141.m1	zinc metalloproteinase-like	-	GO:0016021//integral component of membrane	-
Chr01.g04142.m1	gdsl esterase lipase at2g04570-like	-	-	GO:0016788//hydrolase activity, acting on ester bonds
Chr01.g04145.m1	transcriptional adapter ada2a	GO:0006338//chromatin remodeling; GO:0006357//regulation of transcription by RNA polymerase II; GO:0035066//positive regulation of histone acetylation	GO:0005634//nucleus	GO:0003677//DNA binding; GO:0003682//chromatin binding; GO:0003700//DNA-binding transcription factor activity; GO:0003713//transcription coactivator activity; GO:0004402//histone acetyltransferase activity; GO:0008270//zinc ion binding
Chr01.g04150.m1	homocysteine s-methyltransferase 1	GO:0009086//methionine biosynthetic process; GO:0032259//methylation	-	GO:0008898//S-adenosylmethionine-homocysteine S-methyltransferase activity
Chr01.g04152.m1	nudix hydrolase 2-like	-	-	GO:0016787//hydrolase activity
Chr01.g04153.m1	50s ribosomal protein l13	GO:0006412//translation	GO:0005840//ribosome	GO:0003729//mRNA binding; GO:0003735//structural constituent of ribosome
Chr01.g04154.m1	uncharacterized aarf domain-containing protein kinase chloroplastic	GO:0016310//phosphorylation	GO:0016021//integral component of membrane	GO:0016301//kinase activity
Chr01.g04155.m1	uncharacterized protein loc101488436	-	-	GO:0003682//chromatin binding
Chr01.g04159.m1	probable inorganic phosphate transporter 1-5	GO:0006817//phosphate ion transport; GO:0055085//transmembrane transport	GO:0016021//integral component of membrane	GO:0005315//inorganic phosphate transmembrane transporter activity
Chr01.g04162.m1	probable inositol transporter 2	GO:1902600//proton transmembrane transport; GO:0046323//glucose import; GO:1904659//glucose transmembrane transport	GO:0005887//integral component of plasma membrane	GO:0005351//carbohydrate:proton symporter activity; GO:0005355//glucose transmembrane transporter activity
Chr01.g04163.m1	ribulose- bisphosphate carboxylase oxygenase large subunit n- chloroplastic	GO:0032259//methylation	GO:0009507//chloroplast	GO:0030785//[ribulose-bisphosphate carboxylase]-lysine N-methyltransferase activity
Chr01.g04164.m1	uncharacterized protein loc101499799	-	GO:0016021//integral component of membrane	-
Chr01.g04165.m1	long chain acyl- synthetase 8-like	GO:0001676//long-chain fatty acid metabolic process	GO:0005783//endoplasmic reticulum; GO:0005794//Golgi apparatus; GO:0009941//chloroplast envelope; GO:0016021//integral component of membrane	GO:0004467//long-chain fatty acid-CoA ligase activity
Chr01.g04166.m1	rna recognition motif	-	GO:0019013//viral nucleocapsid; GO:1990904//ribonucleoprotein complex	GO:0000166//nucleotide binding; GO:0003676//nucleic acid binding
Chr01.g04168.m1	retrovirus-related pol polyprotein from transposon tnt 1-94	GO:0015074//DNA integration	-	GO:0003676//nucleic acid binding
Chr01.g04172.m1	zinc finger protein constans-like 9	-	GO:0005622//intracellular; GO:0016021//integral component of membrane	GO:0008270//zinc ion binding
Chr01.g04173.m1	probable e3 ubiquitin-protein ligase xerico	GO:0009687//abscisic acid metabolic process	GO:0016021//integral component of membrane	GO:0008270//zinc ion binding; GO:0016787//hydrolase activity; GO:0016874//ligase activity
Chr01.g04175.m1	endo- -beta-glucanase	GO:0030245//cellulose catabolic process	GO:0016021//integral component of membrane	GO:0008810//cellulase activity
Chr01.g04177.m1	uncharacterized membrane protein at3g27390	GO:0006355//regulation of transcription, DNA-templated; GO:0010228//vegetative to reproductive phase transition of meristem; GO:0043401//steroid hormone mediated signaling pathway	GO:0016021//integral component of membrane	-
Chr01.g04183.m1	-class molecular chaperone	GO:0006457//protein folding; GO:0009408//response to heat	-	GO:0005524//ATP binding; GO:0031072//heat shock protein binding; GO:0046872//metal ion binding; GO:0051082//unfolded protein binding
[truncated: 305,628+ more rows]
[truncated: 13 more columns]
