# Supplementary material for: High-quality chromosome-level de novo assembly of the Trifolium repens
Source: BMC Genomics. 2023 Jun 13;24:326. doi: 10.1186/s12864-023-09437-8 (PMC10265827; doi:10.1186/s12864-023-09437-8)
Supplement: Supplementary file 7 — Additional file 7: Table S5. The gene families described (including their GO terms) and their numbers between white clover and the gene family expansion in white clover. [file 12864_2023_9437_MOESM7_ESM.xls]

## Sheet: Table S2
Table S5. The gene families described (including their GO terms) and their numbers between white clover and the gene family expansion in white clover.
BP	GO.ID	Term	Annotated	Significant	PValue	ann.genes
1	GO:0006468	protein_phosphorylation	3260	1174	< 1e-30	Chr01.g01007.m1;Chr01.g01105.m1;Chr01.g01111.m1;Chr01.g01200.m1;Chr01.g01201.m1;Chr01.g01236.m1;Chr01.g01277.m1;Chr01.g01312.m1;Chr01.g01333.m1;Chr01.g01464.m1;Chr01.g01465.m1;Chr01.g01577.m1;Chr01.g01750.m1;Chr01.g01751.m1;Chr01.g01752.m1;Chr01.g01921.m1;Chr01.g02069.m1;Chr01.g02070.m1;Chr01.g02071.m1;Chr01.g02259.m1;Chr01.g02461.m1;Chr01.g02737.m1;Chr01.g02751.m1;Chr01.g02946.m1;Chr01.g02947.m1…
2	GO:0016310	phosphorylation	4641	1434	< 1e-30	Chr01.g01007.m1;Chr01.g01105.m1;Chr01.g01111.m1;Chr01.g01190.m1;Chr01.g01200.m1;Chr01.g01201.m1;Chr01.g01220.m1;Chr01.g01236.m1;Chr01.g01277.m1;Chr01.g01312.m1;Chr01.g01333.m1;Chr01.g01464.m1;Chr01.g01465.m1;Chr01.g01510.m1;Chr01.g01544.m1;Chr01.g01577.m1;Chr01.g01750.m1;Chr01.g01751.m1;Chr01.g01752.m1;Chr01.g01921.m1;Chr01.g02069.m1;Chr01.g02070.m1;Chr01.g02071.m1;Chr01.g02259.m1;Chr01.g02461.m1…
3	GO:0006952	defense_response	1341	550	< 1e-30	Chr01.g00789.m1;Chr01.g00790.m1;Chr01.g00942.m1;Chr01.g01166.m1;Chr01.g01373.m1;Chr01.g04103.m1;Chr01.g05021.m1;Chr01.g05250.m1;Chr01.g05252.m1;Chr01.g05253.m1;Chr01.g05301.m1;Chr01.g05352.m1;Chr01.g05560.m1;Chr01.g05591.m1;Chr01.g05598.m1;Chr01.g05659.m1;Chr01.g06198.m1;Chr01.g06201.m1;Chr01.g06222.m1;Chr01.g06252.m1;Chr01.g06276.m1;Chr01.g06277.m1;Chr01.g06278.m1;Chr01.g06280.m1;Chr01.g06285.m1…
4	GO:0019748	secondary_metabolic_process	660	315	< 1e-30	Chr01.g01792.m1;Chr01.g01793.m1;Chr01.g01897.m1;Chr01.g02108.m1;Chr01.g02111.m1;Chr01.g02234.m1;Chr01.g02360.m1;Chr01.g02402.m1;Chr01.g04821.m1;Chr01.g05092.m1;Chr01.g05229.m1;Chr01.g05275.m1;Chr01.g05616.m1;Chr01.g05617.m1;Chr01.g05618.m1;Chr01.g05619.m1;Chr01.g05621.m1;Chr01.g05622.m1;Chr01.g05623.m1;Chr01.g05624.m1;Chr01.g05625.m1;Chr01.g05775.m1;Chr01.g05959.m1;Chr01.g05960.m1;Chr01.g05962.m1…
5	GO:0044550	secondary_metabolite_biosynthetic_process	499	254	< 1e-30	Chr01.g01792.m1;Chr01.g01793.m1;Chr01.g02108.m1;Chr01.g02111.m1;Chr01.g02360.m1;Chr01.g05092.m1;Chr01.g05229.m1;Chr01.g05616.m1;Chr01.g05617.m1;Chr01.g05618.m1;Chr01.g05619.m1;Chr01.g05621.m1;Chr01.g05622.m1;Chr01.g05623.m1;Chr01.g05624.m1;Chr01.g05625.m1;Chr01.g05775.m1;Chr01.g05959.m1;Chr01.g05960.m1;Chr01.g05962.m1;Chr01.g05963.m1;Chr01.g05965.m1;Chr01.g06714.m1;Chr01.g07068.m1;Chr01.g07069.m1…
6	GO:0055085	transmembrane_transport	2938	925	< 1e-30	Chr01.g00793.m1;Chr01.g00918.m1;Chr01.g00928.m1;Chr01.g00929.m1;Chr01.g00995.m1;Chr01.g01180.m1;Chr01.g01208.m1;Chr01.g01225.m1;Chr01.g01226.m1;Chr01.g01338.m1;Chr01.g01356.m1;Chr01.g01419.m1;Chr01.g01423.m1;Chr01.g01593.m1;Chr01.g01600.m1;Chr01.g01604.m1;Chr01.g01605.m1;Chr01.g01698.m1;Chr01.g01711.m1;Chr01.g01924.m1;Chr01.g02011.m1;Chr01.g02024.m1;Chr01.g02289.m1;Chr01.g02292.m1;Chr01.g02408.m1…
7	GO:0005976	polysaccharide_metabolic_process	951	386	< 1e-30	Chr01.g00851.m1;Chr01.g00887.m1;Chr01.g01118.m1;Chr01.g01119.m1;Chr01.g01161.m1;Chr01.g01368.m1;Chr01.g01412.m1;Chr01.g01443.m1;Chr01.g01984.m1;Chr01.g02360.m1;Chr01.g02576.m1;Chr01.g02746.m1;Chr01.g03159.m1;Chr01.g03845.m1;Chr01.g04016.m1;Chr01.g04017.m1;Chr01.g04175.m1;Chr01.g04208.m1;Chr01.g04466.m1;Chr01.g04496.m1;Chr01.g04535.m1;Chr01.g04537.m1;Chr01.g05681.m1;Chr01.g05682.m1;Chr01.g05777.m1…
8	GO:0005975	carbohydrate_metabolic_process	2320	740	< 1e-30	Chr01.g00824.m1;Chr01.g00851.m1;Chr01.g00887.m1;Chr01.g01097.m1;Chr01.g01118.m1;Chr01.g01119.m1;Chr01.g01161.m1;Chr01.g01172.m1;Chr01.g01173.m1;Chr01.g01174.m1;Chr01.g01190.m1;Chr01.g01220.m1;Chr01.g01368.m1;Chr01.g01371.m1;Chr01.g01412.m1;Chr01.g01443.m1;Chr01.g01984.m1;Chr01.g02360.m1;Chr01.g02412.m1;Chr01.g02508.m1;Chr01.g02576.m1;Chr01.g02746.m1;Chr01.g03159.m1;Chr01.g03344.m1;Chr01.g03408.m1…
9	GO:0035428	hexose_transmembrane_transport	160	110	< 1e-30	Chr01.g00793.m1;Chr01.g00918.m1;Chr01.g00928.m1;Chr01.g00929.m1;Chr01.g04162.m1;Chr01.g04657.m1;Chr01.g04658.m1;Chr01.g04661.m1;Chr01.g04662.m1;Chr01.g04666.m1;Chr01.g04667.m1;Chr01.g04668.m1;Chr01.g04669.m1;Chr01.g06530.m1;Chr01.g06531.m1;Chr02.g09316.m1;Chr02.g09767.m1;Chr02.g11635.m1;Chr03.g14135.m1;Chr03.g15230.m1;Chr03.g15231.m1;Chr03.g15232.m1;Chr03.g15900.m1;Chr03.g17415.m1;Chr03.g19718.m1…
10	GO:1904659	glucose_transmembrane_transport	160	110	< 1e-30	Chr01.g00793.m1;Chr01.g00918.m1;Chr01.g00928.m1;Chr01.g00929.m1;Chr01.g04162.m1;Chr01.g04657.m1;Chr01.g04658.m1;Chr01.g04661.m1;Chr01.g04662.m1;Chr01.g04666.m1;Chr01.g04667.m1;Chr01.g04668.m1;Chr01.g04669.m1;Chr01.g06530.m1;Chr01.g06531.m1;Chr02.g09316.m1;Chr02.g09767.m1;Chr02.g11635.m1;Chr03.g14135.m1;Chr03.g15230.m1;Chr03.g15231.m1;Chr03.g15232.m1;Chr03.g15900.m1;Chr03.g17415.m1;Chr03.g19718.m1…
11	GO:0046323	glucose_import	164	111	< 1e-30	Chr01.g00793.m1;Chr01.g00918.m1;Chr01.g00928.m1;Chr01.g00929.m1;Chr01.g04162.m1;Chr01.g04657.m1;Chr01.g04658.m1;Chr01.g04661.m1;Chr01.g04662.m1;Chr01.g04666.m1;Chr01.g04667.m1;Chr01.g04668.m1;Chr01.g04669.m1;Chr01.g06530.m1;Chr01.g06531.m1;Chr02.g09316.m1;Chr02.g09767.m1;Chr02.g11635.m1;Chr03.g14135.m1;Chr03.g15230.m1;Chr03.g15231.m1;Chr03.g15232.m1;Chr03.g15900.m1;Chr03.g17415.m1;Chr03.g19718.m1…
12	GO:0015758	glucose_transport	165	111	< 1e-30	Chr01.g00793.m1;Chr01.g00918.m1;Chr01.g00928.m1;Chr01.g00929.m1;Chr01.g04162.m1;Chr01.g04657.m1;Chr01.g04658.m1;Chr01.g04661.m1;Chr01.g04662.m1;Chr01.g04666.m1;Chr01.g04667.m1;Chr01.g04668.m1;Chr01.g04669.m1;Chr01.g06530.m1;Chr01.g06531.m1;Chr02.g09316.m1;Chr02.g09767.m1;Chr02.g11635.m1;Chr03.g14135.m1;Chr03.g15230.m1;Chr03.g15231.m1;Chr03.g15232.m1;Chr03.g15900.m1;Chr03.g17415.m1;Chr03.g19718.m1…
13	GO:0006796	phosphate-containing_compound_metabolic_process	6088	1634	< 1e-30	Chr01.g01007.m1;Chr01.g01090.m1;Chr01.g01105.m1;Chr01.g01111.m1;Chr01.g01190.m1;Chr01.g01200.m1;Chr01.g01201.m1;Chr01.g01220.m1;Chr01.g01236.m1;Chr01.g01277.m1;Chr01.g01312.m1;Chr01.g01333.m1;Chr01.g01356.m1;Chr01.g01464.m1;Chr01.g01465.m1;Chr01.g01510.m1;Chr01.g01544.m1;Chr01.g01545.m1;Chr01.g01577.m1;Chr01.g01595.m1;Chr01.g01750.m1;Chr01.g01751.m1;Chr01.g01752.m1;Chr01.g01797.m1;Chr01.g01921.m1…
14	GO:0008645	hexose_transport	167	111	< 1e-30	Chr01.g00793.m1;Chr01.g00918.m1;Chr01.g00928.m1;Chr01.g00929.m1;Chr01.g04162.m1;Chr01.g04657.m1;Chr01.g04658.m1;Chr01.g04661.m1;Chr01.g04662.m1;Chr01.g04666.m1;Chr01.g04667.m1;Chr01.g04668.m1;Chr01.g04669.m1;Chr01.g06530.m1;Chr01.g06531.m1;Chr02.g09316.m1;Chr02.g09767.m1;Chr02.g11635.m1;Chr03.g14135.m1;Chr03.g15230.m1;Chr03.g15231.m1;Chr03.g15232.m1;Chr03.g15900.m1;Chr03.g17415.m1;Chr03.g19718.m1…
15	GO:0015749	monosaccharide_transport	167	111	< 1e-30	Chr01.g00793.m1;Chr01.g00918.m1;Chr01.g00928.m1;Chr01.g00929.m1;Chr01.g04162.m1;Chr01.g04657.m1;Chr01.g04658.m1;Chr01.g04661.m1;Chr01.g04662.m1;Chr01.g04666.m1;Chr01.g04667.m1;Chr01.g04668.m1;Chr01.g04669.m1;Chr01.g06530.m1;Chr01.g06531.m1;Chr02.g09316.m1;Chr02.g09767.m1;Chr02.g11635.m1;Chr03.g14135.m1;Chr03.g15230.m1;Chr03.g15231.m1;Chr03.g15232.m1;Chr03.g15900.m1;Chr03.g17415.m1;Chr03.g19718.m1…
16	GO:0006793	phosphorus_metabolic_process	6101	1634	< 1e-30	Chr01.g01007.m1;Chr01.g01090.m1;Chr01.g01105.m1;Chr01.g01111.m1;Chr01.g01190.m1;Chr01.g01200.m1;Chr01.g01201.m1;Chr01.g01220.m1;Chr01.g01236.m1;Chr01.g01277.m1;Chr01.g01312.m1;Chr01.g01333.m1;Chr01.g01356.m1;Chr01.g01464.m1;Chr01.g01465.m1;Chr01.g01510.m1;Chr01.g01544.m1;Chr01.g01545.m1;Chr01.g01577.m1;Chr01.g01595.m1;Chr01.g01750.m1;Chr01.g01751.m1;Chr01.g01752.m1;Chr01.g01797.m1;Chr01.g01921.m1…
17	GO:0000272	polysaccharide_catabolic_process	483	224	< 1e-30	Chr01.g00851.m1;Chr01.g01119.m1;Chr01.g01984.m1;Chr01.g02746.m1;Chr01.g03159.m1;Chr01.g03845.m1;Chr01.g04175.m1;Chr01.g04208.m1;Chr01.g04466.m1;Chr01.g04496.m1;Chr01.g04535.m1;Chr01.g04537.m1;Chr01.g05777.m1;Chr01.g06444.m1;Chr01.g06510.m1;Chr01.g06543.m1;Chr01.g07231.m1;Chr01.g07906.m1;Chr02.g08153.m1;Chr02.g08154.m1;Chr02.g09178.m1;Chr02.g09644.m1;Chr02.g10041.m1;Chr02.g10135.m1;Chr02.g10137.m1…
18	GO:0016052	carbohydrate_catabolic_process	644	274	< 1e-30	Chr01.g00851.m1;Chr01.g01119.m1;Chr01.g01220.m1;Chr01.g01984.m1;Chr01.g02746.m1;Chr01.g03159.m1;Chr01.g03845.m1;Chr01.g04175.m1;Chr01.g04208.m1;Chr01.g04466.m1;Chr01.g04496.m1;Chr01.g04535.m1;Chr01.g04537.m1;Chr01.g05777.m1;Chr01.g06444.m1;Chr01.g06510.m1;Chr01.g06543.m1;Chr01.g07231.m1;Chr01.g07906.m1;Chr02.g08153.m1;Chr02.g08154.m1;Chr02.g09178.m1;Chr02.g09644.m1;Chr02.g10041.m1;Chr02.g10135.m1…
19	GO:0044699	single-organism_process	16096	3776	< 1e-30	Chr01.g00789.m1;Chr01.g00790.m1;Chr01.g00793.m1;Chr01.g00877.m1;Chr01.g00887.m1;Chr01.g00918.m1;Chr01.g00928.m1;Chr01.g00929.m1;Chr01.g00983.m1;Chr01.g00994.m1;Chr01.g00995.m1;Chr01.g00997.m1;Chr01.g01008.m1;Chr01.g01009.m1;Chr01.g01012.m1;Chr01.g01094.m1;Chr01.g01098.m1;Chr01.g01111.m1;Chr01.g01118.m1;Chr01.g01161.m1;Chr01.g01166.m1;Chr01.g01190.m1;Chr01.g01200.m1;Chr01.g01201.m1;Chr01.g01203.m1…
3425.m1;Chr08.g43429.m1;Chr08.g43480.m1;Chr08.g43527.m1;Chr08.g43580.m1;Chr08.g43601.m1;Chr08.g43615.m1;Chr08.g43631.m1;Chr08.g43652.m1;Chr08.g43653.m1;Chr08.g43654.m1;Chr08.g43699.m1;Chr08.g43876.m1;Chr08.g43929.m1;Chr08.g43937.m1;Chr08.g43955.m1;Chr08.g43993.m1;Chr08.g44027.m1;Chr08.g44054.m1;Chr08.g44104.m1;Chr08.g44215.m1;Chr08.g44307.m1;Chr08.g44312.m1;Chr08.g44370.m1;Chr08.g44434.m1;Chr08.g…
20	GO:0055114	oxidation-reduction_process	4926	1324	2.3e-30	Chr01.g00793.m1;Chr01.g00877.m1;Chr01.g00887.m1;Chr01.g00983.m1;Chr01.g00994.m1;Chr01.g00997.m1;Chr01.g01094.m1;Chr01.g01098.m1;Chr01.g01118.m1;Chr01.g01166.m1;Chr01.g01229.m1;Chr01.g01303.m1;Chr01.g01436.m1;Chr01.g01465.m1;Chr01.g01595.m1;Chr01.g01631.m1;Chr01.g01673.m1;Chr01.g01792.m1;Chr01.g01793.m1;Chr01.g01800.m1;Chr01.g01804.m1;Chr01.g01805.m1;Chr01.g01946.m1;Chr01.g01990.m1;Chr01.g02108.m1…
21	GO:0051273	beta-glucan_metabolic_process	220	122	5.1e-30	Chr01.g00851.m1;Chr01.g01443.m1;Chr01.g02576.m1;Chr01.g04175.m1;Chr01.g04496.m1;Chr01.g04535.m1;Chr01.g04537.m1;Chr01.g05681.m1;Chr01.g05682.m1;Chr01.g06156.m1;Chr01.g06543.m1;Chr01.g06589.m1;Chr01.g07135.m1;Chr01.g07136.m1;Chr01.g07609.m1;Chr02.g09010.m1;Chr02.g09153.m1;Chr02.g09473.m1;Chr02.g09621.m1;Chr02.g10966.m1;Chr02.g11588.m1;Chr02.g11639.m1;Chr02.g12104.m1;Chr02.g13405.m1;Chr03.g15263.m1…
22	GO:0044042	glucan_metabolic_process	483	207	6.8e-29	Chr01.g00851.m1;Chr01.g00887.m1;Chr01.g01118.m1;Chr01.g01443.m1;Chr01.g02576.m1;Chr01.g04016.m1;Chr01.g04017.m1;Chr01.g04175.m1;Chr01.g04466.m1;Chr01.g04496.m1;Chr01.g04535.m1;Chr01.g04537.m1;Chr01.g05681.m1;Chr01.g05682.m1;Chr01.g05777.m1;Chr01.g06156.m1;Chr01.g06543.m1;Chr01.g06589.m1;Chr01.g07087.m1;Chr01.g07135.m1;Chr01.g07136.m1;Chr01.g07231.m1;Chr01.g07609.m1;Chr02.g08083.m1;Chr02.g08084.m1…
23	GO:0034219	carbohydrate_transmembrane_transport	224	116	3.8e-25	Chr01.g00793.m1;Chr01.g00918.m1;Chr01.g00928.m1;Chr01.g00929.m1;Chr01.g04162.m1;Chr01.g04657.m1;Chr01.g04658.m1;Chr01.g04661.m1;Chr01.g04662.m1;Chr01.g04666.m1;Chr01.g04667.m1;Chr01.g04668.m1;Chr01.g04669.m1;Chr01.g05400.m1;Chr01.g06530.m1;Chr01.g06531.m1;Chr01.g06894.m1;Chr02.g09316.m1;Chr02.g09767.m1;Chr02.g11635.m1;Chr03.g14135.m1;Chr03.g15230.m1;Chr03.g15231.m1;Chr03.g15232.m1;Chr03.g15900.m1…
24	GO:0006073	cellular_glucan_metabolic_process	465	193	5.5e-25	Chr01.g00851.m1;Chr01.g00887.m1;Chr01.g01118.m1;Chr01.g01443.m1;Chr01.g02576.m1;Chr01.g04016.m1;Chr01.g04017.m1;Chr01.g04175.m1;Chr01.g04496.m1;Chr01.g04535.m1;Chr01.g04537.m1;Chr01.g05681.m1;Chr01.g05682.m1;Chr01.g06156.m1;Chr01.g06543.m1;Chr01.g06589.m1;Chr01.g07087.m1;Chr01.g07135.m1;Chr01.g07136.m1;Chr01.g07609.m1;Chr02.g08083.m1;Chr02.g08084.m1;Chr02.g08085.m1;Chr02.g08086.m1;Chr02.g08087.m1…
25	GO:0006885	regulation_of_pH	172	97	6.4e-25	Chr01.g01356.m1;Chr01.g01423.m1;Chr01.g02408.m1;Chr01.g02409.m1;Chr01.g04058.m1;Chr01.g04061.m1;Chr01.g04337.m1;Chr01.g05211.m1;Chr01.g05896.m1;Chr01.g05897.m1;Chr01.g06695.m1;Chr01.g07343.m1;Chr01.g07344.m1;Chr02.g10081.m1;Chr02.g10085.m1;Chr02.g10086.m1;Chr02.g10088.m1;Chr02.g10089.m1;Chr02.g10397.m1;Chr02.g10398.m1;Chr02.g10399.m1;Chr02.g10400.m1;Chr02.g10401.m1;Chr02.g10979.m1;Chr02.g10980.m1…
26	GO:0008037	cell_recognition	201	107	1.4e-24	Chr01.g01750.m1;Chr01.g01751.m1;Chr01.g01752.m1;Chr01.g02069.m1;Chr01.g02070.m1;Chr01.g02071.m1;Chr01.g05248.m1;Chr01.g05250.m1;Chr01.g05252.m1;Chr01.g05253.m1;Chr01.g05874.m1;Chr01.g06289.m1;Chr01.g06290.m1;Chr01.g06294.m1;Chr01.g06295.m1;Chr01.g06296.m1;Chr01.g06546.m1;Chr01.g06736.m1;Chr01.g06738.m1;Chr01.g06739.m1;Chr01.g06742.m1;Chr01.g07327.m1;Chr01.g07755.m1;Chr01.g07758.m1;Chr01.g07759.m1…
27	GO:0009875	pollen-pistil_interaction	201	107	1.4e-24	Chr01.g01750.m1;Chr01.g01751.m1;Chr01.g01752.m1;Chr01.g02069.m1;Chr01.g02070.m1;Chr01.g02071.m1;Chr01.g05248.m1;Chr01.g05250.m1;Chr01.g05252.m1;Chr01.g05253.m1;Chr01.g05874.m1;Chr01.g06289.m1;Chr01.g06290.m1;Chr01.g06294.m1;Chr01.g06295.m1;Chr01.g06296.m1;Chr01.g06546.m1;Chr01.g06736.m1;Chr01.g06738.m1;Chr01.g06739.m1;Chr01.g06742.m1;Chr01.g07327.m1;Chr01.g07755.m1;Chr01.g07758.m1;Chr01.g07759.m1…
28	GO:0048544	recognition_of_pollen	201	107	1.4e-24	Chr01.g01750.m1;Chr01.g01751.m1;Chr01.g01752.m1;Chr01.g02069.m1;Chr01.g02070.m1;Chr01.g02071.m1;Chr01.g05248.m1;Chr01.g05250.m1;Chr01.g05252.m1;Chr01.g05253.m1;Chr01.g05874.m1;Chr01.g06289.m1;Chr01.g06290.m1;Chr01.g06294.m1;Chr01.g06295.m1;Chr01.g06296.m1;Chr01.g06546.m1;Chr01.g06736.m1;Chr01.g06738.m1;Chr01.g06739.m1;Chr01.g06742.m1;Chr01.g07327.m1;Chr01.g07755.m1;Chr01.g07758.m1;Chr01.g07759.m1…
29	GO:0055067	monovalent_inorganic_cation_homeostasis	175	97	3.7e-24	Chr01.g01356.m1;Chr01.g01423.m1;Chr01.g02408.m1;Chr01.g02409.m1;Chr01.g04058.m1;Chr01.g04061.m1;Chr01.g04337.m1;Chr01.g05211.m1;Chr01.g05896.m1;Chr01.g05897.m1;Chr01.g06695.m1;Chr01.g07343.m1;Chr01.g07344.m1;Chr02.g10081.m1;Chr02.g10085.m1;Chr02.g10086.m1;Chr02.g10088.m1;Chr02.g10089.m1;Chr02.g10397.m1;Chr02.g10398.m1;Chr02.g10399.m1;Chr02.g10400.m1;Chr02.g10401.m1;Chr02.g10979.m1;Chr02.g10980.m1…
30	GO:0044264	cellular_polysaccharide_metabolic_process	540	213	5.1e-24	Chr01.g00851.m1;Chr01.g00887.m1;Chr01.g01118.m1;Chr01.g01119.m1;Chr01.g01443.m1;Chr01.g02360.m1;Chr01.g02576.m1;Chr01.g04016.m1;Chr01.g04017.m1;Chr01.g04175.m1;Chr01.g04496.m1;Chr01.g04535.m1;Chr01.g04537.m1;Chr01.g05681.m1;Chr01.g05682.m1;Chr01.g06156.m1;Chr01.g06543.m1;Chr01.g06589.m1;Chr01.g07087.m1;Chr01.g07135.m1;Chr01.g07136.m1;Chr01.g07609.m1;Chr02.g08083.m1;Chr02.g08084.m1;Chr02.g08085.m1…
31	GO:0044710	single-organism_metabolic_process	9382	2271	2.3e-23	Chr01.g00793.m1;Chr01.g00877.m1;Chr01.g00887.m1;Chr01.g00983.m1;Chr01.g00994.m1;Chr01.g00997.m1;Chr01.g01008.m1;Chr01.g01009.m1;Chr01.g01012.m1;Chr01.g01094.m1;Chr01.g01098.m1;Chr01.g01111.m1;Chr01.g01118.m1;Chr01.g01161.m1;Chr01.g01166.m1;Chr01.g01190.m1;Chr01.g01220.m1;Chr01.g01229.m1;Chr01.g01303.m1;Chr01.g01337.m1;Chr01.g01356.m1;Chr01.g01368.m1;Chr01.g01412.m1;Chr01.g01436.m1;Chr01.g01443.m1…
2003.m1;Chr13.g72004.m1;Chr13.g72052.m1;Chr13.g72056.m1;Chr13.g72109.m1;Chr13.g72151.m1;Chr13.g72269.m1;Chr13.g72271.m1;Chr13.g72351.m1;Chr13.g72493.m1;Chr13.g72763.m1;Chr13.g73313.m1;Chr13.g73319.m1;Chr13.g73394.m1;Chr13.g73453.m1;Chr13.g73454.m1;Chr13.g73491.m1;Chr13.g73636.m1;Chr13.g73661.m1;Chr13.g73693.m1;Chr13.g73875.m1;Chr13.g73876.m1;Chr13.g73956.m1;Chr13.g74013.m1;Chr13.g74062.m1;Chr13.g…
32	GO:0030243	cellulose_metabolic_process	162	91	2.6e-23	Chr01.g00851.m1;Chr01.g01443.m1;Chr01.g04175.m1;Chr01.g04496.m1;Chr01.g04535.m1;Chr01.g04537.m1;Chr01.g05681.m1;Chr01.g05682.m1;Chr01.g06156.m1;Chr01.g06543.m1;Chr01.g06589.m1;Chr01.g07135.m1;Chr01.g07136.m1;Chr01.g07609.m1;Chr02.g09010.m1;Chr02.g09153.m1;Chr02.g09473.m1;Chr02.g09621.m1;Chr02.g10966.m1;Chr02.g11588.m1;Chr02.g11639.m1;Chr02.g12104.m1;Chr02.g13405.m1;Chr03.g15263.m1;Chr03.g15264.m1…
33	GO:0018105	peptidyl-serine_phosphorylation	150	86	6.3e-23	Chr01.g01236.m1;Chr01.g01277.m1;Chr01.g02461.m1;Chr01.g05233.m1;Chr01.g05477.m1;Chr01.g06718.m1;Chr01.g06938.m1;Chr02.g09937.m1;Chr02.g09938.m1;Chr02.g09939.m1;Chr02.g09940.m1;Chr02.g10976.m1;Chr02.g11623.m1;Chr02.g11670.m1;Chr02.g11944.m1;Chr03.g14001.m1;Chr03.g14766.m1;Chr03.g14778.m1;Chr03.g15346.m1;Chr03.g15520.m1;Chr03.g15691.m1;Chr03.g15838.m1;Chr03.g15850.m1;Chr03.g16335.m1;Chr03.g16339.m1…
34	GO:0034220	ion_transmembrane_transport	1255	404	7e-23	Chr01.g00793.m1;Chr01.g00918.m1;Chr01.g00928.m1;Chr01.g00929.m1;Chr01.g01338.m1;Chr01.g01356.m1;Chr01.g01423.m1;Chr01.g01593.m1;Chr01.g01600.m1;Chr01.g01605.m1;Chr01.g01711.m1;Chr01.g02024.m1;Chr01.g02408.m1;Chr01.g02409.m1;Chr01.g02799.m1;Chr01.g03106.m1;Chr01.g03236.m1;Chr01.g03480.m1;Chr01.g03482.m1;Chr01.g03487.m1;Chr01.g03656.m1;Chr01.g04058.m1;Chr01.g04061.m1;Chr01.g04162.m1;Chr01.g04337.m1…
35	GO:0018209	peptidyl-serine_modification	153	86	3.9e-22	Chr01.g01236.m1;Chr01.g01277.m1;Chr01.g02461.m1;Chr01.g05233.m1;Chr01.g05477.m1;Chr01.g06718.m1;Chr01.g06938.m1;Chr02.g09937.m1;Chr02.g09938.m1;Chr02.g09939.m1;Chr02.g09940.m1;Chr02.g10976.m1;Chr02.g11623.m1;Chr02.g11670.m1;Chr02.g11944.m1;Chr03.g14001.m1;Chr03.g14766.m1;Chr03.g14778.m1;Chr03.g15346.m1;Chr03.g15520.m1;Chr03.g15691.m1;Chr03.g15838.m1;Chr03.g15850.m1;Chr03.g16335.m1;Chr03.g16339.m1…
36	GO:0098660	inorganic_ion_transmembrane_transport	961	323	1e-21	Chr01.g00793.m1;Chr01.g00918.m1;Chr01.g00928.m1;Chr01.g00929.m1;Chr01.g01338.m1;Chr01.g01356.m1;Chr01.g01711.m1;Chr01.g02024.m1;Chr01.g02408.m1;Chr01.g02409.m1;Chr01.g02799.m1;Chr01.g03106.m1;Chr01.g03236.m1;Chr01.g03480.m1;Chr01.g03482.m1;Chr01.g03487.m1;Chr01.g03656.m1;Chr01.g04058.m1;Chr01.g04061.m1;Chr01.g04162.m1;Chr01.g04458.m1;Chr01.g04461.m1;Chr01.g04657.m1;Chr01.g04658.m1;Chr01.g04661.m1…
37	GO:0098655	cation_transmembrane_transport	974	326	1.4e-21	Chr01.g00793.m1;Chr01.g00918.m1;Chr01.g00928.m1;Chr01.g00929.m1;Chr01.g01338.m1;Chr01.g01356.m1;Chr01.g01711.m1;Chr01.g02024.m1;Chr01.g02408.m1;Chr01.g02409.m1;Chr01.g02799.m1;Chr01.g03106.m1;Chr01.g03236.m1;Chr01.g03656.m1;Chr01.g04058.m1;Chr01.g04061.m1;Chr01.g04162.m1;Chr01.g04458.m1;Chr01.g04461.m1;Chr01.g04657.m1;Chr01.g04658.m1;Chr01.g04661.m1;Chr01.g04662.m1;Chr01.g04666.m1;Chr01.g04667.m1…
38	GO:0051275	beta-glucan_catabolic_process	95	62	5e-21	Chr01.g00851.m1;Chr01.g04175.m1;Chr01.g04496.m1;Chr01.g04535.m1;Chr01.g04537.m1;Chr01.g06543.m1;Chr02.g10966.m1;Chr02.g11588.m1;Chr02.g11639.m1;Chr02.g12104.m1;Chr03.g17937.m1;Chr04.g21330.m1;Chr04.g21453.m1;Chr04.g22189.m1;Chr04.g22335.m1;Chr04.g22735.m1;Chr04.g23383.m1;Chr04.g23385.m1;Chr04.g23716.m1;Chr04.g23718.m1;Chr05.g26822.m1;Chr05.g26824.m1;Chr05.g26826.m1;Chr05.g26828.m1;Chr05.g26829.m1…
39	GO:0098662	inorganic_cation_transmembrane_transport	914	303	1.8e-19	Chr01.g00793.m1;Chr01.g00918.m1;Chr01.g00928.m1;Chr01.g00929.m1;Chr01.g01338.m1;Chr01.g01356.m1;Chr01.g01711.m1;Chr01.g02024.m1;Chr01.g02408.m1;Chr01.g02409.m1;Chr01.g02799.m1;Chr01.g03106.m1;Chr01.g03236.m1;Chr01.g03656.m1;Chr01.g04058.m1;Chr01.g04061.m1;Chr01.g04162.m1;Chr01.g04458.m1;Chr01.g04461.m1;Chr01.g04657.m1;Chr01.g04658.m1;Chr01.g04661.m1;Chr01.g04662.m1;Chr01.g04666.m1;Chr01.g04667.m1…
40	GO:0019585	glucuronate_metabolic_process	242	112	2.4e-19	Chr01.g04018.m1;Chr01.g04019.m1;Chr01.g04446.m1;Chr01.g04448.m1;Chr01.g04449.m1;Chr01.g04451.m1;Chr01.g05519.m1;Chr01.g05884.m1;Chr01.g06488.m1;Chr01.g06979.m1;Chr01.g07331.m1;Chr01.g07333.m1;Chr01.g07949.m1;Chr01.g07951.m1;Chr01.g07952.m1;Chr02.g10109.m1;Chr02.g10112.m1;Chr02.g10422.m1;Chr02.g10425.m1;Chr02.g10426.m1;Chr02.g10596.m1;Chr02.g11712.m1;Chr02.g11713.m1;Chr02.g11786.m1;Chr02.g12030.m1…
41	GO:0052695	cellular_glucuronidation	242	112	2.4e-19	Chr01.g04018.m1;Chr01.g04019.m1;Chr01.g04446.m1;Chr01.g04448.m1;Chr01.g04449.m1;Chr01.g04451.m1;Chr01.g05519.m1;Chr01.g05884.m1;Chr01.g06488.m1;Chr01.g06979.m1;Chr01.g07331.m1;Chr01.g07333.m1;Chr01.g07949.m1;Chr01.g07951.m1;Chr01.g07952.m1;Chr02.g10109.m1;Chr02.g10112.m1;Chr02.g10422.m1;Chr02.g10425.m1;Chr02.g10426.m1;Chr02.g10596.m1;Chr02.g11712.m1;Chr02.g11713.m1;Chr02.g11786.m1;Chr02.g12030.m1…
42	GO:0052696	flavonoid_glucuronidation	242	112	2.4e-19	Chr01.g04018.m1;Chr01.g04019.m1;Chr01.g04446.m1;Chr01.g04448.m1;Chr01.g04449.m1;Chr01.g04451.m1;Chr01.g05519.m1;Chr01.g05884.m1;Chr01.g06488.m1;Chr01.g06979.m1;Chr01.g07331.m1;Chr01.g07333.m1;Chr01.g07949.m1;Chr01.g07951.m1;Chr01.g07952.m1;Chr02.g10109.m1;Chr02.g10112.m1;Chr02.g10422.m1;Chr02.g10425.m1;Chr02.g10426.m1;Chr02.g10596.m1;Chr02.g11712.m1;Chr02.g11713.m1;Chr02.g11786.m1;Chr02.g12030.m1…
43	GO:0044247	cellular_polysaccharide_catabolic_process	148	80	2.8e-19	Chr01.g00851.m1;Chr01.g01119.m1;Chr01.g04175.m1;Chr01.g04496.m1;Chr01.g04535.m1;Chr01.g04537.m1;Chr01.g06543.m1;Chr02.g10041.m1;Chr02.g10355.m1;Chr02.g10966.m1;Chr02.g11588.m1;Chr02.g11639.m1;Chr02.g12104.m1;Chr02.g12545.m1;Chr03.g17717.m1;Chr03.g17937.m1;Chr04.g21017.m1;Chr04.g21330.m1;Chr04.g21453.m1;Chr04.g21828.m1;Chr04.g22189.m1;Chr04.g22335.m1;Chr04.g22735.m1;Chr04.g23383.m1;Chr04.g23385.m1…
44	GO:0009251	glucan_catabolic_process	137	76	2.8e-19	Chr01.g00851.m1;Chr01.g04175.m1;Chr01.g04466.m1;Chr01.g04496.m1;Chr01.g04535.m1;Chr01.g04537.m1;Chr01.g05777.m1;Chr01.g06543.m1;Chr01.g07231.m1;Chr02.g10966.m1;Chr02.g11588.m1;Chr02.g11639.m1;Chr02.g12104.m1;Chr02.g12791.m1;Chr02.g12792.m1;Chr03.g17937.m1;Chr04.g20788.m1;Chr04.g20789.m1;Chr04.g21330.m1;Chr04.g21453.m1;Chr04.g22189.m1;Chr04.g22335.m1;Chr04.g22735.m1;Chr04.g23383.m1;Chr04.g23385.m1…
45	GO:0006063	uronic_acid_metabolic_process	244	112	5.2e-19	Chr01.g04018.m1;Chr01.g04019.m1;Chr01.g04446.m1;Chr01.g04448.m1;Chr01.g04449.m1;Chr01.g04451.m1;Chr01.g05519.m1;Chr01.g05884.m1;Chr01.g06488.m1;Chr01.g06979.m1;Chr01.g07331.m1;Chr01.g07333.m1;Chr01.g07949.m1;Chr01.g07951.m1;Chr01.g07952.m1;Chr02.g10109.m1;Chr02.g10112.m1;Chr02.g10422.m1;Chr02.g10425.m1;Chr02.g10426.m1;Chr02.g10596.m1;Chr02.g11712.m1;Chr02.g11713.m1;Chr02.g11786.m1;Chr02.g12030.m1…
46	GO:0009813	flavonoid_biosynthetic_process	312	132	2.2e-18	Chr01.g03267.m1;Chr01.g03273.m1;Chr01.g03622.m1;Chr01.g04018.m1;Chr01.g04019.m1;Chr01.g04053.m1;Chr01.g04054.m1;Chr01.g04446.m1;Chr01.g04448.m1;Chr01.g04449.m1;Chr01.g04451.m1;Chr01.g05519.m1;Chr01.g05884.m1;Chr01.g06488.m1;Chr01.g06979.m1;Chr01.g07331.m1;Chr01.g07333.m1;Chr01.g07949.m1;Chr01.g07951.m1;Chr01.g07952.m1;Chr02.g10109.m1;Chr02.g10112.m1;Chr02.g10422.m1;Chr02.g10425.m1;Chr02.g10426.m1…
47	GO:0010393	galacturonan_metabolic_process	293	126	2.7e-18	Chr01.g01368.m1;Chr01.g01412.m1;Chr01.g02360.m1;Chr01.g02746.m1;Chr01.g03159.m1;Chr01.g03845.m1;Chr01.g04208.m1;Chr01.g06444.m1;Chr01.g06510.m1;Chr01.g07906.m1;Chr02.g08153.m1;Chr02.g08154.m1;Chr02.g10135.m1;Chr02.g10137.m1;Chr02.g10445.m1;Chr02.g10447.m1;Chr02.g13674.m1;Chr02.g13767.m1;Chr02.g13768.m1;Chr03.g16591.m1;Chr03.g17557.m1;Chr03.g17570.m1;Chr03.g17573.m1;Chr03.g17767.m1;Chr03.g17769.m1…
48	GO:0045488	pectin_metabolic_process	293	126	2.7e-18	Chr01.g01368.m1;Chr01.g01412.m1;Chr01.g02360.m1;Chr01.g02746.m1;Chr01.g03159.m1;Chr01.g03845.m1;Chr01.g04208.m1;Chr01.g06444.m1;Chr01.g06510.m1;Chr01.g07906.m1;Chr02.g08153.m1;Chr02.g08154.m1;Chr02.g10135.m1;Chr02.g10137.m1;Chr02.g10445.m1;Chr02.g10447.m1;Chr02.g13674.m1;Chr02.g13767.m1;Chr02.g13768.m1;Chr03.g16591.m1;Chr03.g17557.m1;Chr03.g17570.m1;Chr03.g17573.m1;Chr03.g17767.m1;Chr03.g17769.m1…
49	GO:0046271	phenylpropanoid_catabolic_process	52	40	4.5e-18	Chr01.g01792.m1;Chr01.g01793.m1;Chr01.g02108.m1;Chr01.g02111.m1;Chr01.g04821.m1;Chr01.g05775.m1;Chr01.g07229.m1;Chr02.g10060.m1;Chr02.g10061.m1;Chr02.g10375.m1;Chr02.g10376.m1;Chr02.g12207.m1;Chr02.g12303.m1;Chr02.g12666.m1;Chr02.g12794.m1;Chr04.g20786.m1;Chr04.g20923.m1;Chr04.g21263.m1;Chr04.g21266.m1;Chr04.g21353.m1;Chr04.g22126.m1;Chr04.g22130.m1;Chr04.g22212.m1;Chr04.g24162.m1;Chr04.g24163.m1…
50	GO:0046274	lignin_catabolic_process	52	40	4.5e-18	Chr01.g01792.m1;Chr01.g01793.m1;Chr01.g02108.m1;Chr01.g02111.m1;Chr01.g04821.m1;Chr01.g05775.m1;Chr01.g07229.m1;Chr02.g10060.m1;Chr02.g10061.m1;Chr02.g10375.m1;Chr02.g10376.m1;Chr02.g12207.m1;Chr02.g12303.m1;Chr02.g12666.m1;Chr02.g12794.m1;Chr04.g20786.m1;Chr04.g20923.m1;Chr04.g21263.m1;Chr04.g21266.m1;Chr04.g21353.m1;Chr04.g22126.m1;Chr04.g22130.m1;Chr04.g22212.m1;Chr04.g24162.m1;Chr04.g24163.m1…
51	GO:0006811	ion_transport	1686	488	4.2e-17	Chr01.g00793.m1;Chr01.g00918.m1;Chr01.g00928.m1;Chr01.g00929.m1;Chr01.g01201.m1;Chr01.g01338.m1;Chr01.g01356.m1;Chr01.g01390.m1;Chr01.g01423.m1;Chr01.g01551.m1;Chr01.g01552.m1;Chr01.g01553.m1;Chr01.g01554.m1;Chr01.g01556.m1;Chr01.g01558.m1;Chr01.g01593.m1;Chr01.g01600.m1;Chr01.g01605.m1;Chr01.g01711.m1;Chr01.g01924.m1;Chr01.g02024.m1;Chr01.g02408.m1;Chr01.g02409.m1;Chr01.g02799.m1;Chr01.g03106.m1…
52	GO:0009812	flavonoid_metabolic_process	337	136	8.1e-17	Chr01.g03267.m1;Chr01.g03273.m1;Chr01.g03622.m1;Chr01.g04018.m1;Chr01.g04019.m1;Chr01.g04053.m1;Chr01.g04054.m1;Chr01.g04446.m1;Chr01.g04448.m1;Chr01.g04449.m1;Chr01.g04451.m1;Chr01.g05519.m1;Chr01.g05884.m1;Chr01.g06488.m1;Chr01.g06979.m1;Chr01.g07331.m1;Chr01.g07333.m1;Chr01.g07949.m1;Chr01.g07951.m1;Chr01.g07952.m1;Chr02.g10109.m1;Chr02.g10112.m1;Chr02.g10120.m1;Chr02.g10422.m1;Chr02.g10425.m1…
53	GO:0006865	amino_acid_transport	260	112	1.7e-16	Chr01.g00995.m1;Chr01.g01208.m1;Chr01.g01225.m1;Chr01.g01226.m1;Chr01.g02514.m1;Chr01.g02516.m1;Chr01.g02517.m1;Chr01.g03317.m1;Chr01.g05264.m1;Chr01.g05725.m1;Chr01.g05726.m1;Chr01.g05728.m1;Chr01.g06750.m1;Chr01.g07178.m1;Chr01.g07179.m1;Chr01.g07181.m1;Chr02.g09114.m1;Chr02.g09380.m1;Chr02.g09381.m1;Chr02.g09588.m1;Chr02.g09847.m1;Chr02.g09850.m1;Chr02.g11232.m1;Chr02.g11365.m1;Chr02.g11366.m1…
54	GO:0003333	amino_acid_transmembrane_transport	244	107	1.7e-16	Chr01.g00995.m1;Chr01.g01208.m1;Chr01.g01225.m1;Chr01.g01226.m1;Chr01.g02514.m1;Chr01.g02516.m1;Chr01.g02517.m1;Chr01.g05264.m1;Chr01.g05725.m1;Chr01.g05726.m1;Chr01.g05728.m1;Chr01.g06750.m1;Chr01.g07178.m1;Chr01.g07179.m1;Chr01.g07181.m1;Chr02.g09114.m1;Chr02.g09380.m1;Chr02.g09381.m1;Chr02.g09588.m1;Chr02.g09847.m1;Chr02.g09850.m1;Chr02.g11232.m1;Chr02.g11365.m1;Chr02.g11366.m1;Chr02.g11954.m1…
55	GO:0007154	cell_communication	2485	675	2.4e-16	Chr01.g01111.m1;Chr01.g01236.m1;Chr01.g01277.m1;Chr01.g01551.m1;Chr01.g01552.m1;Chr01.g01553.m1;Chr01.g01554.m1;Chr01.g01556.m1;Chr01.g01558.m1;Chr01.g01750.m1;Chr01.g01751.m1;Chr01.g01752.m1;Chr01.g01921.m1;Chr01.g02069.m1;Chr01.g02070.m1;Chr01.g02071.m1;Chr01.g02259.m1;Chr01.g02461.m1;Chr01.g03981.m1;Chr01.g04103.m1;Chr01.g04370.m1;Chr01.g04447.m1;Chr01.g04727.m1;Chr01.g04863.m1;Chr01.g04864.m1…
56	GO:0006855	drug_transmembrane_transport	183	87	3e-16	Chr01.g02289.m1;Chr01.g02292.m1;Chr01.g03581.m1;Chr01.g03708.m1;Chr01.g06140.m1;Chr01.g07593.m1;Chr02.g08662.m1;Chr02.g08712.m1;Chr02.g08715.m1;Chr02.g10912.m1;Chr02.g12892.m1;Chr03.g14187.m1;Chr03.g16627.m1;Chr03.g16628.m1;Chr03.g18831.m1;Chr03.g18909.m1;Chr03.g18972.m1;Chr03.g19041.m1;Chr03.g19433.m1;Chr03.g19434.m1;Chr03.g19436.m1;Chr03.g19437.m1;Chr04.g20681.m1;Chr04.g23438.m1;Chr04.g25585.m1…
57	GO:0015893	drug_transport	183	87	3e-16	Chr01.g02289.m1;Chr01.g02292.m1;Chr01.g03581.m1;Chr01.g03708.m1;Chr01.g06140.m1;Chr01.g07593.m1;Chr02.g08662.m1;Chr02.g08712.m1;Chr02.g08715.m1;Chr02.g10912.m1;Chr02.g12892.m1;Chr03.g14187.m1;Chr03.g16627.m1;Chr03.g16628.m1;Chr03.g18831.m1;Chr03.g18909.m1;Chr03.g18972.m1;Chr03.g19041.m1;Chr03.g19433.m1;Chr03.g19434.m1;Chr03.g19436.m1;Chr03.g19437.m1;Chr04.g20681.m1;Chr04.g23438.m1;Chr04.g25585.m1…
58	GO:0042493	response_to_drug	183	87	3e-16	Chr01.g02289.m1;Chr01.g02292.m1;Chr01.g03581.m1;Chr01.g03708.m1;Chr01.g06140.m1;Chr01.g07593.m1;Chr02.g08662.m1;Chr02.g08712.m1;Chr02.g08715.m1;Chr02.g10912.m1;Chr02.g12892.m1;Chr03.g14187.m1;Chr03.g16627.m1;Chr03.g16628.m1;Chr03.g18831.m1;Chr03.g18909.m1;Chr03.g18972.m1;Chr03.g19041.m1;Chr03.g19433.m1;Chr03.g19434.m1;Chr03.g19436.m1;Chr03.g19437.m1;Chr04.g20681.m1;Chr04.g23438.m1;Chr04.g25585.m1…
59	GO:0015672	monovalent_inorganic_cation_transport	725	242	3.3e-16	Chr01.g00793.m1;Chr01.g00918.m1;Chr01.g00928.m1;Chr01.g00929.m1;Chr01.g01338.m1;Chr01.g01356.m1;Chr01.g02408.m1;Chr01.g02409.m1;Chr01.g02799.m1;Chr01.g03106.m1;Chr01.g03236.m1;Chr01.g03656.m1;Chr01.g04058.m1;Chr01.g04061.m1;Chr01.g04162.m1;Chr01.g04657.m1;Chr01.g04658.m1;Chr01.g04661.m1;Chr01.g04662.m1;Chr01.g04666.m1;Chr01.g04667.m1;Chr01.g04668.m1;Chr01.g04669.m1;Chr01.g05896.m1;Chr01.g05897.m1…
60	GO:0046777	protein_autophosphorylation	128	68	4.2e-16	Chr01.g01200.m1;Chr01.g01312.m1;Chr01.g02461.m1;Chr01.g04234.m1;Chr01.g05233.m1;Chr01.g05477.m1;Chr01.g06718.m1;Chr01.g06938.m1;Chr02.g09937.m1;Chr02.g09938.m1;Chr02.g09939.m1;Chr02.g09940.m1;Chr02.g10578.m1;Chr02.g10976.m1;Chr02.g11623.m1;Chr02.g11670.m1;Chr02.g11944.m1;Chr02.g12092.m1;Chr03.g14001.m1;Chr03.g14578.m1;Chr03.g15099.m1;Chr03.g15520.m1;Chr03.g15691.m1;Chr03.g15838.m1;Chr03.g15850.m1…
61	GO:0006464	cellular_protein_modification_process	5613	1383	6.2e-16	Chr01.g00789.m1;Chr01.g00790.m1;Chr01.g01007.m1;Chr01.g01105.m1;Chr01.g01111.m1;Chr01.g01200.m1;Chr01.g01201.m1;Chr01.g01236.m1;Chr01.g01277.m1;Chr01.g01312.m1;Chr01.g01333.m1;Chr01.g01340.m1;Chr01.g01341.m1;Chr01.g01369.m1;Chr01.g01464.m1;Chr01.g01465.m1;Chr01.g01545.m1;Chr01.g01577.m1;Chr01.g01707.m1;Chr01.g01750.m1;Chr01.g01751.m1;Chr01.g01752.m1;Chr01.g01797.m1;Chr01.g01921.m1;Chr01.g02069.m1…
62	GO:0036211	protein_modification_process	5613	1383	6.2e-16	Chr01.g00789.m1;Chr01.g00790.m1;Chr01.g01007.m1;Chr01.g01105.m1;Chr01.g01111.m1;Chr01.g01200.m1;Chr01.g01201.m1;Chr01.g01236.m1;Chr01.g01277.m1;Chr01.g01312.m1;Chr01.g01333.m1;Chr01.g01340.m1;Chr01.g01341.m1;Chr01.g01369.m1;Chr01.g01464.m1;Chr01.g01465.m1;Chr01.g01545.m1;Chr01.g01577.m1;Chr01.g01707.m1;Chr01.g01750.m1;Chr01.g01751.m1;Chr01.g01752.m1;Chr01.g01797.m1;Chr01.g01921.m1;Chr01.g02069.m1…
63	GO:1905039	carboxylic_acid_transmembrane_transport	249	107	9.6e-16	Chr01.g00995.m1;Chr01.g01208.m1;Chr01.g01225.m1;Chr01.g01226.m1;Chr01.g02514.m1;Chr01.g02516.m1;Chr01.g02517.m1;Chr01.g05264.m1;Chr01.g05725.m1;Chr01.g05726.m1;Chr01.g05728.m1;Chr01.g06750.m1;Chr01.g07178.m1;Chr01.g07179.m1;Chr01.g07181.m1;Chr02.g09114.m1;Chr02.g09380.m1;Chr02.g09381.m1;Chr02.g09588.m1;Chr02.g09847.m1;Chr02.g09850.m1;Chr02.g11232.m1;Chr02.g11365.m1;Chr02.g11366.m1;Chr02.g11954.m1…
64	GO:0015698	inorganic_anion_transport	151	75	1.7e-15	Chr01.g01201.m1;Chr01.g01390.m1;Chr01.g01423.m1;Chr01.g03480.m1;Chr01.g03482.m1;Chr01.g03487.m1;Chr01.g04159.m1;Chr01.g04337.m1;Chr01.g04697.m1;Chr02.g13300.m1;Chr03.g14598.m1;Chr03.g14631.m1;Chr03.g14636.m1;Chr03.g14637.m1;Chr03.g15364.m1;Chr03.g16371.m1;Chr03.g16719.m1;Chr04.g20281.m1;Chr05.g28138.m1;Chr05.g31188.m1;Chr05.g31220.m1;Chr06.g31528.m1;Chr06.g31558.m1;Chr06.g35178.m1;Chr07.g36738.m1…
65	GO:0045490	pectin_catabolic_process	241	104	1.7e-15	Chr01.g02746.m1;Chr01.g03159.m1;Chr01.g03845.m1;Chr01.g04208.m1;Chr01.g06444.m1;Chr01.g06510.m1;Chr01.g07906.m1;Chr02.g08153.m1;Chr02.g08154.m1;Chr02.g10135.m1;Chr02.g10137.m1;Chr02.g10445.m1;Chr02.g10447.m1;Chr02.g13674.m1;Chr02.g13767.m1;Chr02.g13768.m1;Chr03.g17557.m1;Chr03.g17570.m1;Chr03.g17573.m1;Chr03.g17767.m1;Chr03.g17769.m1;Chr03.g17939.m1;Chr03.g17940.m1;Chr03.g17941.m1;Chr03.g17942.m1…
66	GO:1902600	hydrogen_ion_transmembrane_transport	537	189	2e-15	Chr01.g00793.m1;Chr01.g00918.m1;Chr01.g00928.m1;Chr01.g00929.m1;Chr01.g01356.m1;Chr01.g02408.m1;Chr01.g02409.m1;Chr01.g04058.m1;Chr01.g04061.m1;Chr01.g04162.m1;Chr01.g04657.m1;Chr01.g04658.m1;Chr01.g04661.m1;Chr01.g04662.m1;Chr01.g04666.m1;Chr01.g04667.m1;Chr01.g04668.m1;Chr01.g04669.m1;Chr01.g05896.m1;Chr01.g05897.m1;Chr01.g06530.m1;Chr01.g06531.m1;Chr01.g07343.m1;Chr01.g07344.m1;Chr02.g09316.m1…
67	GO:0007166	cell_surface_receptor_signaling_pathway	179	84	2.5e-15	Chr01.g01236.m1;Chr01.g01277.m1;Chr01.g01551.m1;Chr01.g01552.m1;Chr01.g01553.m1;Chr01.g01554.m1;Chr01.g01556.m1;Chr01.g01558.m1;Chr02.g12092.m1;Chr03.g14633.m1;Chr03.g14634.m1;Chr03.g14635.m1;Chr03.g14638.m1;Chr03.g14639.m1;Chr03.g14766.m1;Chr03.g14778.m1;Chr03.g14815.m1;Chr03.g14817.m1;Chr03.g14819.m1;Chr03.g14820.m1;Chr03.g14821.m1;Chr03.g14822.m1;Chr03.g16335.m1;Chr03.g16809.m1;Chr03.g19488.m1…
68	GO:0015849	organic_acid_transport	269	112	3.1e-15	Chr01.g00995.m1;Chr01.g01208.m1;Chr01.g01225.m1;Chr01.g01226.m1;Chr01.g02514.m1;Chr01.g02516.m1;Chr01.g02517.m1;Chr01.g03317.m1;Chr01.g05264.m1;Chr01.g05725.m1;Chr01.g05726.m1;Chr01.g05728.m1;Chr01.g06750.m1;Chr01.g07178.m1;Chr01.g07179.m1;Chr01.g07181.m1;Chr02.g09114.m1;Chr02.g09380.m1;Chr02.g09381.m1;Chr02.g09588.m1;Chr02.g09847.m1;Chr02.g09850.m1;Chr02.g11232.m1;Chr02.g11365.m1;Chr02.g11366.m1…
69	GO:1903825	organic_acid_transmembrane_transport	253	107	3.6e-15	Chr01.g00995.m1;Chr01.g01208.m1;Chr01.g01225.m1;Chr01.g01226.m1;Chr01.g02514.m1;Chr01.g02516.m1;Chr01.g02517.m1;Chr01.g05264.m1;Chr01.g05725.m1;Chr01.g05726.m1;Chr01.g05728.m1;Chr01.g06750.m1;Chr01.g07178.m1;Chr01.g07179.m1;Chr01.g07181.m1;Chr02.g09114.m1;Chr02.g09380.m1;Chr02.g09381.m1;Chr02.g09588.m1;Chr02.g09847.m1;Chr02.g09850.m1;Chr02.g11232.m1;Chr02.g11365.m1;Chr02.g11366.m1;Chr02.g11954.m1…
70	GO:0044275	cellular_carbohydrate_catabolic_process	168	80	4.1e-15	Chr01.g00851.m1;Chr01.g01119.m1;Chr01.g04175.m1;Chr01.g04496.m1;Chr01.g04535.m1;Chr01.g04537.m1;Chr01.g06543.m1;Chr02.g10041.m1;Chr02.g10355.m1;Chr02.g10966.m1;Chr02.g11588.m1;Chr02.g11639.m1;Chr02.g12104.m1;Chr02.g12545.m1;Chr03.g17717.m1;Chr03.g17937.m1;Chr04.g21017.m1;Chr04.g21330.m1;Chr04.g21453.m1;Chr04.g21828.m1;Chr04.g22189.m1;Chr04.g22335.m1;Chr04.g22735.m1;Chr04.g23383.m1;Chr04.g23385.m1…
71	GO:0009856	pollination	264	110	5.1e-15	Chr01.g01750.m1;Chr01.g01751.m1;Chr01.g01752.m1;Chr01.g02069.m1;Chr01.g02070.m1;Chr01.g02071.m1;Chr01.g05248.m1;Chr01.g05250.m1;Chr01.g05252.m1;Chr01.g05253.m1;Chr01.g05874.m1;Chr01.g06289.m1;Chr01.g06290.m1;Chr01.g06294.m1;Chr01.g06295.m1;Chr01.g06296.m1;Chr01.g06546.m1;Chr01.g06736.m1;Chr01.g06738.m1;Chr01.g06739.m1;Chr01.g06742.m1;Chr01.g07327.m1;Chr01.g07755.m1;Chr01.g07758.m1;Chr01.g07759.m1…
72	GO:0044706	multi-multicellular_organism_process	264	110	5.1e-15	Chr01.g01750.m1;Chr01.g01751.m1;Chr01.g01752.m1;Chr01.g02069.m1;Chr01.g02070.m1;Chr01.g02071.m1;Chr01.g05248.m1;Chr01.g05250.m1;Chr01.g05252.m1;Chr01.g05253.m1;Chr01.g05874.m1;Chr01.g06289.m1;Chr01.g06290.m1;Chr01.g06294.m1;Chr01.g06295.m1;Chr01.g06296.m1;Chr01.g06546.m1;Chr01.g06736.m1;Chr01.g06738.m1;Chr01.g06739.m1;Chr01.g06742.m1;Chr01.g07327.m1;Chr01.g07755.m1;Chr01.g07758.m1;Chr01.g07759.m1…
73	GO:0006818	hydrogen_transport	542	189	5.5e-15	Chr01.g00793.m1;Chr01.g00918.m1;Chr01.g00928.m1;Chr01.g00929.m1;Chr01.g01356.m1;Chr01.g02408.m1;Chr01.g02409.m1;Chr01.g04058.m1;Chr01.g04061.m1;Chr01.g04162.m1;Chr01.g04657.m1;Chr01.g04658.m1;Chr01.g04661.m1;Chr01.g04662.m1;Chr01.g04666.m1;Chr01.g04667.m1;Chr01.g04668.m1;Chr01.g04669.m1;Chr01.g05896.m1;Chr01.g05897.m1;Chr01.g06530.m1;Chr01.g06531.m1;Chr01.g07343.m1;Chr01.g07344.m1;Chr02.g09316.m1…
74	GO:0015992	proton_transport	542	189	5.5e-15	Chr01.g00793.m1;Chr01.g00918.m1;Chr01.g00928.m1;Chr01.g00929.m1;Chr01.g01356.m1;Chr01.g02408.m1;Chr01.g02409.m1;Chr01.g04058.m1;Chr01.g04061.m1;Chr01.g04162.m1;Chr01.g04657.m1;Chr01.g04658.m1;Chr01.g04661.m1;Chr01.g04662.m1;Chr01.g04666.m1;Chr01.g04667.m1;Chr01.g04668.m1;Chr01.g04669.m1;Chr01.g05896.m1;Chr01.g05897.m1;Chr01.g06530.m1;Chr01.g06531.m1;Chr01.g07343.m1;Chr01.g07344.m1;Chr02.g09316.m1…
75	GO:0044262	cellular_carbohydrate_metabolic_process	780	251	1.1e-14	Chr01.g00851.m1;Chr01.g00887.m1;Chr01.g01118.m1;Chr01.g01119.m1;Chr01.g01443.m1;Chr01.g02360.m1;Chr01.g02576.m1;Chr01.g04016.m1;Chr01.g04017.m1;Chr01.g04175.m1;Chr01.g04496.m1;Chr01.g04535.m1;Chr01.g04537.m1;Chr01.g05681.m1;Chr01.g05682.m1;Chr01.g06057.m1;Chr01.g06156.m1;Chr01.g06543.m1;Chr01.g06589.m1;Chr01.g07087.m1;Chr01.g07135.m1;Chr01.g07136.m1;Chr01.g07505.m1;Chr01.g07609.m1;Chr02.g08083.m1…
76	GO:0009250	glucan_biosynthetic_process	200	88	6.2e-14	Chr01.g00887.m1;Chr01.g01118.m1;Chr01.g01443.m1;Chr01.g02576.m1;Chr01.g05681.m1;Chr01.g05682.m1;Chr01.g06156.m1;Chr01.g06589.m1;Chr01.g07087.m1;Chr01.g07135.m1;Chr01.g07136.m1;Chr01.g07609.m1;Chr02.g09010.m1;Chr02.g09153.m1;Chr02.g09473.m1;Chr02.g09621.m1;Chr02.g13405.m1;Chr03.g15263.m1;Chr03.g15264.m1;Chr03.g18220.m1;Chr03.g18221.m1;Chr03.g19867.m1;Chr04.g20175.m1;Chr04.g24652.m1;Chr04.g25017.m1…
77	GO:0016125	sterol_metabolic_process	141	68	2.1e-13	Chr01.g01166.m1;Chr01.g05956.m1;Chr01.g05957.m1;Chr01.g06180.m1;Chr01.g06404.m1;Chr01.g07400.m1;Chr01.g07401.m1;Chr01.g07402.m1;Chr01.g07641.m1;Chr01.g07642.m1;Chr01.g07643.m1;Chr01.g07646.m1;Chr02.g09239.m1;Chr02.g09693.m1;Chr02.g10002.m1;Chr02.g10005.m1;Chr02.g10008.m1;Chr02.g10313.m1;Chr02.g10317.m1;Chr02.g10321.m1;Chr02.g10915.m1;Chr02.g10916.m1;Chr03.g14192.m1;Chr03.g14268.m1;Chr03.g15111.m1…
78	GO:0006810	transport	5435	1321	2.7e-13	Chr01.g00793.m1;Chr01.g00877.m1;Chr01.g00918.m1;Chr01.g00928.m1;Chr01.g00929.m1;Chr01.g00995.m1;Chr01.g01088.m1;Chr01.g01089.m1;Chr01.g01113.m1;Chr01.g01180.m1;Chr01.g01201.m1;Chr01.g01208.m1;Chr01.g01225.m1;Chr01.g01226.m1;Chr01.g01236.m1;Chr01.g01277.m1;Chr01.g01338.m1;Chr01.g01356.m1;Chr01.g01390.m1;Chr01.g01419.m1;Chr01.g01423.m1;Chr01.g01446.m1;Chr01.g01551.m1;Chr01.g01552.m1;Chr01.g01553.m1…
79	GO:0016055	Wnt_signaling_pathway	44	31	1.4e-12	Chr01.g01236.m1;Chr01.g01277.m1;Chr03.g14766.m1;Chr03.g14778.m1;Chr03.g16335.m1;Chr03.g16809.m1;Chr03.g19855.m1;Chr05.g31050.m1;Chr06.g31706.m1;Chr06.g32248.m1;Chr07.g41729.m1;Chr08.g47356.m1;Chr09.g47780.m1;Chr10.g53488.m1;Chr10.g55015.m1;Chr10.g55213.m1;Chr11.g62401.m1;Chr11.g63518.m1;Chr11.g63549.m1;Chr12.g63977.m1;Chr12.g67661.m1;Chr12.g68426.m1;Chr13.g70091.m1;Chr13.g74468.m1;Chr14.g75148.m1…
80	GO:0198738	cell-cell_signaling_by_wnt	44	31	1.4e-12	Chr01.g01236.m1;Chr01.g01277.m1;Chr03.g14766.m1;Chr03.g14778.m1;Chr03.g16335.m1;Chr03.g16809.m1;Chr03.g19855.m1;Chr05.g31050.m1;Chr06.g31706.m1;Chr06.g32248.m1;Chr07.g41729.m1;Chr08.g47356.m1;Chr09.g47780.m1;Chr10.g53488.m1;Chr10.g55015.m1;Chr10.g55213.m1;Chr11.g62401.m1;Chr11.g63518.m1;Chr11.g63549.m1;Chr12.g63977.m1;Chr12.g67661.m1;Chr12.g68426.m1;Chr13.g70091.m1;Chr13.g74468.m1;Chr14.g75148.m1…
81	GO:1905114	cell_surface_receptor_signaling_pathway_involved_in_cell-cell_signaling	44	31	1.4e-12	Chr01.g01236.m1;Chr01.g01277.m1;Chr03.g14766.m1;Chr03.g14778.m1;Chr03.g16335.m1;Chr03.g16809.m1;Chr03.g19855.m1;Chr05.g31050.m1;Chr06.g31706.m1;Chr06.g32248.m1;Chr07.g41729.m1;Chr08.g47356.m1;Chr09.g47780.m1;Chr10.g53488.m1;Chr10.g55015.m1;Chr10.g55213.m1;Chr11.g62401.m1;Chr11.g63518.m1;Chr11.g63549.m1;Chr12.g63977.m1;Chr12.g67661.m1;Chr12.g68426.m1;Chr13.g70091.m1;Chr13.g74468.m1;Chr14.g75148.m1…
82	GO:0000271	polysaccharide_biosynthetic_process	315	119	1.5e-12	Chr01.g00887.m1;Chr01.g01118.m1;Chr01.g01161.m1;Chr01.g01368.m1;Chr01.g01412.m1;Chr01.g01443.m1;Chr01.g02360.m1;Chr01.g02576.m1;Chr01.g05681.m1;Chr01.g05682.m1;Chr01.g06156.m1;Chr01.g06589.m1;Chr01.g07087.m1;Chr01.g07135.m1;Chr01.g07136.m1;Chr01.g07609.m1;Chr02.g09010.m1;Chr02.g09153.m1;Chr02.g09473.m1;Chr02.g09621.m1;Chr02.g10129.m1;Chr02.g10438.m1;Chr02.g13405.m1;Chr03.g14181.m1;Chr03.g15263.m1…
83	GO:0030244	cellulose_biosynthetic_process	90	49	1.5e-12	Chr01.g01443.m1;Chr01.g05681.m1;Chr01.g05682.m1;Chr01.g06156.m1;Chr01.g06589.m1;Chr01.g07135.m1;Chr01.g07136.m1;Chr01.g07609.m1;Chr02.g09010.m1;Chr02.g09153.m1;Chr02.g09473.m1;Chr02.g09621.m1;Chr02.g13405.m1;Chr03.g15263.m1;Chr03.g15264.m1;Chr04.g20175.m1;Chr04.g24652.m1;Chr04.g25017.m1;Chr04.g25172.m1;Chr05.g26896.m1;Chr05.g27369.m1;Chr05.g28791.m1;Chr05.g30433.m1;Chr05.g30434.m1;Chr05.g30435.m1…
84	GO:0016119	carotene_metabolic_process	162	73	2e-12	Chr01.g05490.m1;Chr01.g05493.m1;Chr01.g06948.m1;Chr01.g06951.m1;Chr02.g09455.m1;Chr02.g09900.m1;Chr02.g11604.m1;Chr02.g11656.m1;Chr02.g12146.m1;Chr02.g12149.m1;Chr02.g12151.m1;Chr02.g12152.m1;Chr02.g12644.m1;Chr03.g17123.m1;Chr03.g17124.m1;Chr03.g17490.m1;Chr03.g17491.m1;Chr03.g17492.m1;Chr04.g21408.m1;Chr04.g21416.m1;Chr04.g21417.m1;Chr04.g22271.m1;Chr04.g22272.m1;Chr04.g22274.m1;Chr04.g22275.m1…
85	GO:0052889	9,9'-di-cis-zeta-carotene_desaturation_to_7,9,7',9'-tetra-cis-lycopene	162	73	2e-12	Chr01.g05490.m1;Chr01.g05493.m1;Chr01.g06948.m1;Chr01.g06951.m1;Chr02.g09455.m1;Chr02.g09900.m1;Chr02.g11604.m1;Chr02.g11656.m1;Chr02.g12146.m1;Chr02.g12149.m1;Chr02.g12151.m1;Chr02.g12152.m1;Chr02.g12644.m1;Chr03.g17123.m1;Chr03.g17124.m1;Chr03.g17490.m1;Chr03.g17491.m1;Chr03.g17492.m1;Chr04.g21408.m1;Chr04.g21416.m1;Chr04.g21417.m1;Chr04.g22271.m1;Chr04.g22272.m1;Chr04.g22274.m1;Chr04.g22275.m1…
86	GO:0051234	establishment_of_localization	5500	1327	2.2e-12	Chr01.g00793.m1;Chr01.g00877.m1;Chr01.g00918.m1;Chr01.g00928.m1;Chr01.g00929.m1;Chr01.g00995.m1;Chr01.g01088.m1;Chr01.g01089.m1;Chr01.g01113.m1;Chr01.g01180.m1;Chr01.g01201.m1;Chr01.g01208.m1;Chr01.g01225.m1;Chr01.g01226.m1;Chr01.g01236.m1;Chr01.g01277.m1;Chr01.g01338.m1;Chr01.g01356.m1;Chr01.g01390.m1;Chr01.g01419.m1;Chr01.g01423.m1;Chr01.g01446.m1;Chr01.g01551.m1;Chr01.g01552.m1;Chr01.g01553.m1…
87	GO:0008643	carbohydrate_transport	396	141	2.6e-12	Chr01.g00793.m1;Chr01.g00918.m1;Chr01.g00928.m1;Chr01.g00929.m1;Chr01.g01446.m1;Chr01.g04162.m1;Chr01.g04657.m1;Chr01.g04658.m1;Chr01.g04661.m1;Chr01.g04662.m1;Chr01.g04666.m1;Chr01.g04667.m1;Chr01.g04668.m1;Chr01.g04669.m1;Chr01.g04893.m1;Chr01.g05400.m1;Chr01.g06530.m1;Chr01.g06531.m1;Chr01.g06894.m1;Chr02.g09316.m1;Chr02.g09767.m1;Chr02.g11635.m1;Chr03.g14135.m1;Chr03.g15230.m1;Chr03.g15231.m1…
88	GO:0030245	cellulose_catabolic_process	72	42	2.7e-12	Chr01.g00851.m1;Chr01.g04175.m1;Chr01.g04496.m1;Chr01.g04535.m1;Chr01.g04537.m1;Chr01.g06543.m1;Chr02.g10966.m1;Chr02.g11588.m1;Chr02.g11639.m1;Chr02.g12104.m1;Chr03.g17937.m1;Chr04.g21330.m1;Chr04.g21453.m1;Chr04.g22189.m1;Chr04.g22335.m1;Chr04.g22735.m1;Chr04.g23383.m1;Chr04.g23385.m1;Chr04.g23716.m1;Chr04.g23718.m1;Chr07.g38382.m1;Chr07.g38758.m1;Chr07.g41583.m1;Chr07.g41806.m1;Chr07.g42123.m1…
89	GO:0007267	cell-cell_signaling	45	31	3.7e-12	Chr01.g01236.m1;Chr01.g01277.m1;Chr03.g14766.m1;Chr03.g14778.m1;Chr03.g16335.m1;Chr03.g16809.m1;Chr03.g19855.m1;Chr05.g31050.m1;Chr06.g31706.m1;Chr06.g32248.m1;Chr07.g41729.m1;Chr08.g47356.m1;Chr09.g47780.m1;Chr10.g53488.m1;Chr10.g55015.m1;Chr10.g55213.m1;Chr11.g62401.m1;Chr11.g63518.m1;Chr11.g63549.m1;Chr12.g63977.m1;Chr12.g67661.m1;Chr12.g68426.m1;Chr13.g70091.m1;Chr13.g74468.m1;Chr14.g75148.m1…
90	GO:0042214	terpene_metabolic_process	164	73	4.1e-12	Chr01.g05490.m1;Chr01.g05493.m1;Chr01.g06948.m1;Chr01.g06951.m1;Chr02.g09455.m1;Chr02.g09900.m1;Chr02.g11604.m1;Chr02.g11656.m1;Chr02.g12146.m1;Chr02.g12149.m1;Chr02.g12151.m1;Chr02.g12152.m1;Chr02.g12644.m1;Chr03.g17123.m1;Chr03.g17124.m1;Chr03.g17490.m1;Chr03.g17491.m1;Chr03.g17492.m1;Chr04.g21408.m1;Chr04.g21416.m1;Chr04.g21417.m1;Chr04.g22271.m1;Chr04.g22272.m1;Chr04.g22274.m1;Chr04.g22275.m1…
91	GO:0044703	multi-organism_reproductive_process	320	119	5e-12	Chr01.g01750.m1;Chr01.g01751.m1;Chr01.g01752.m1;Chr01.g02069.m1;Chr01.g02070.m1;Chr01.g02071.m1;Chr01.g05248.m1;Chr01.g05250.m1;Chr01.g05252.m1;Chr01.g05253.m1;Chr01.g05874.m1;Chr01.g06289.m1;Chr01.g06290.m1;Chr01.g06294.m1;Chr01.g06295.m1;Chr01.g06296.m1;Chr01.g06546.m1;Chr01.g06736.m1;Chr01.g06738.m1;Chr01.g06739.m1;Chr01.g06742.m1;Chr01.g07327.m1;Chr01.g07755.m1;Chr01.g07758.m1;Chr01.g07759.m1…
92	GO:0009698	phenylpropanoid_metabolic_process	184	79	5.4e-12	Chr01.g01792.m1;Chr01.g01793.m1;Chr01.g02108.m1;Chr01.g02111.m1;Chr01.g02360.m1;Chr01.g04821.m1;Chr01.g05775.m1;Chr01.g07229.m1;Chr02.g10060.m1;Chr02.g10061.m1;Chr02.g10375.m1;Chr02.g10376.m1;Chr02.g11095.m1;Chr02.g11096.m1;Chr02.g12207.m1;Chr02.g12303.m1;Chr02.g12666.m1;Chr02.g12794.m1;Chr03.g16158.m1;Chr03.g18520.m1;Chr04.g20786.m1;Chr04.g20923.m1;Chr04.g21263.m1;Chr04.g21266.m1;Chr04.g21353.m1…
93	GO:0051274	beta-glucan_biosynthetic_process	125	60	6.8e-12	Chr01.g01443.m1;Chr01.g02576.m1;Chr01.g05681.m1;Chr01.g05682.m1;Chr01.g06156.m1;Chr01.g06589.m1;Chr01.g07135.m1;Chr01.g07136.m1;Chr01.g07609.m1;Chr02.g09010.m1;Chr02.g09153.m1;Chr02.g09473.m1;Chr02.g09621.m1;Chr02.g13405.m1;Chr03.g15263.m1;Chr03.g15264.m1;Chr03.g19867.m1;Chr04.g20175.m1;Chr04.g24652.m1;Chr04.g25017.m1;Chr04.g25172.m1;Chr05.g26896.m1;Chr05.g27369.m1;Chr05.g28727.m1;Chr05.g28791.m1…
94	GO:0006816	calcium_ion_transport	69	40	1.2e-11	Chr01.g01711.m1;Chr01.g02024.m1;Chr02.g10659.m1;Chr02.g12769.m1;Chr03.g15657.m2;Chr04.g20810.m1;Chr04.g23849.m1;Chr05.g26871.m1;Chr05.g27406.m1;Chr05.g29494.m1;Chr05.g31350.m1;Chr06.g31391.m1;Chr06.g36046.m1;Chr06.g36051.m1;Chr07.g36629.m1;Chr07.g36926.m1;Chr07.g37498.m1;Chr07.g41102.m1;Chr08.g43497.m1;Chr08.g45913.m1;Chr08.g45914.m1;Chr08.g47474.m1;Chr08.g47476.m1;Chr09.g48441.m1;Chr09.g52231.m1…
95	GO:0006820	anion_transport	321	118	1.5e-11	Chr01.g01201.m1;Chr01.g01390.m1;Chr01.g01423.m1;Chr01.g01593.m1;Chr01.g01600.m1;Chr01.g01605.m1;Chr01.g01924.m1;Chr01.g03480.m1;Chr01.g03482.m1;Chr01.g03487.m1;Chr01.g04159.m1;Chr01.g04337.m1;Chr01.g04697.m1;Chr01.g06140.m1;Chr01.g07593.m1;Chr02.g10712.m1;Chr02.g13300.m1;Chr03.g14598.m1;Chr03.g14631.m1;Chr03.g14636.m1;Chr03.g14637.m1;Chr03.g15099.m1;Chr03.g15364.m1;Chr03.g16371.m1;Chr03.g16719.m1…
96	GO:0006076	(1->3)-beta-D-glucan_catabolic_process	23	20	1.7e-11	Chr05.g26822.m1;Chr05.g26824.m1;Chr05.g26826.m1;Chr05.g26828.m1;Chr05.g26829.m1;Chr05.g27446.m1;Chr05.g27447.m1;Chr05.g27451.m1;Chr05.g27452.m1;Chr05.g27453.m1;Chr05.g27455.m1;Chr05.g27457.m1;Chr06.g36089.m1;Chr06.g36090.m1;Chr06.g36091.m1;Chr06.g36092.m1;Chr06.g36093.m1;Chr06.g36095.m1;Chr06.g36096.m1;Chr06.g36097.m1
97	GO:0006812	cation_transport	1256	355	2.5e-11	Chr01.g00793.m1;Chr01.g00918.m1;Chr01.g00928.m1;Chr01.g00929.m1;Chr01.g01338.m1;Chr01.g01356.m1;Chr01.g01711.m1;Chr01.g02024.m1;Chr01.g02408.m1;Chr01.g02409.m1;Chr01.g02799.m1;Chr01.g03106.m1;Chr01.g03236.m1;Chr01.g03656.m1;Chr01.g04058.m1;Chr01.g04061.m1;Chr01.g04162.m1;Chr01.g04458.m1;Chr01.g04461.m1;Chr01.g04657.m1;Chr01.g04658.m1;Chr01.g04661.m1;Chr01.g04662.m1;Chr01.g04666.m1;Chr01.g04667.m1…
98	GO:0070588	calcium_ion_transmembrane_transport	65	38	2.7e-11	Chr01.g01711.m1;Chr01.g02024.m1;Chr02.g10659.m1;Chr02.g12769.m1;Chr03.g15657.m2;Chr04.g20810.m1;Chr04.g23849.m1;Chr05.g26871.m1;Chr05.g27406.m1;Chr05.g29494.m1;Chr05.g31350.m1;Chr06.g31391.m1;Chr06.g36046.m1;Chr06.g36051.m1;Chr07.g36629.m1;Chr07.g36926.m1;Chr07.g37498.m1;Chr07.g41102.m1;Chr08.g43497.m1;Chr08.g45913.m1;Chr08.g45914.m1;Chr08.g47474.m1;Chr08.g47476.m1;Chr09.g48441.m1;Chr09.g52231.m1…
99	GO:0051179	localization	5621	1341	4.5e-11	Chr01.g00793.m1;Chr01.g00877.m1;Chr01.g00918.m1;Chr01.g00928.m1;Chr01.g00929.m1;Chr01.g00995.m1;Chr01.g01088.m1;Chr01.g01089.m1;Chr01.g01113.m1;Chr01.g01180.m1;Chr01.g01201.m1;Chr01.g01208.m1;Chr01.g01225.m1;Chr01.g01226.m1;Chr01.g01236.m1;Chr01.g01277.m1;Chr01.g01338.m1;Chr01.g01356.m1;Chr01.g01390.m1;Chr01.g01419.m1;Chr01.g01423.m1;Chr01.g01446.m1;Chr01.g01551.m1;Chr01.g01552.m1;Chr01.g01553.m1…
100	GO:0007265	Ras_protein_signal_transduction	17	16	1.4e-10	Chr01.g04983.m1;Chr01.g04984.m1;Chr02.g11254.m1;Chr02.g12362.m1;Chr04.g21190.m1;Chr04.g22006.m1;Chr04.g23069.m1;Chr08.g45648.m1;Chr10.g53389.m1;Chr11.g59883.m1;Chr11.g59884.m1;Chr12.g65634.m1;Chr13.g70899.m1;Chr13.g74367.m1;Chr15.g81493.m1;Chr15.g84450.m1
101	GO:0032011	ARF_protein_signal_transduction	17	16	1.4e-10	Chr01.g04983.m1;Chr01.g04984.m1;Chr02.g11254.m1;Chr02.g12362.m1;Chr04.g21190.m1;Chr04.g22006.m1;Chr04.g23069.m1;Chr08.g45648.m1;Chr10.g53389.m1;Chr11.g59883.m1;Chr11.g59884.m1;Chr12.g65634.m1;Chr13.g70899.m1;Chr13.g74367.m1;Chr15.g81493.m1;Chr15.g84450.m1
102	GO:0032012	regulation_of_ARF_protein_signal_transduction	17	16	1.4e-10	Chr01.g04983.m1;Chr01.g04984.m1;Chr02.g11254.m1;Chr02.g12362.m1;Chr04.g21190.m1;Chr04.g22006.m1;Chr04.g23069.m1;Chr08.g45648.m1;Chr10.g53389.m1;Chr11.g59883.m1;Chr11.g59884.m1;Chr12.g65634.m1;Chr13.g70899.m1;Chr13.g74367.m1;Chr15.g81493.m1;Chr15.g84450.m1
103	GO:0046578	regulation_of_Ras_protein_signal_transduction	17	16	1.4e-10	Chr01.g04983.m1;Chr01.g04984.m1;Chr02.g11254.m1;Chr02.g12362.m1;Chr04.g21190.m1;Chr04.g22006.m1;Chr04.g23069.m1;Chr08.g45648.m1;Chr10.g53389.m1;Chr11.g59883.m1;Chr11.g59884.m1;Chr12.g65634.m1;Chr13.g70899.m1;Chr13.g74367.m1;Chr15.g81493.m1;Chr15.g84450.m1
104	GO:0051056	regulation_of_small_GTPase_mediated_signal_transduction	17	16	1.4e-10	Chr01.g04983.m1;Chr01.g04984.m1;Chr02.g11254.m1;Chr02.g12362.m1;Chr04.g21190.m1;Chr04.g22006.m1;Chr04.g23069.m1;Chr08.g45648.m1;Chr10.g53389.m1;Chr11.g59883.m1;Chr11.g59884.m1;Chr12.g65634.m1;Chr13.g70899.m1;Chr13.g74367.m1;Chr15.g81493.m1;Chr15.g84450.m1
105	GO:0009699	phenylpropanoid_biosynthetic_process	156	66	6.1e-10	Chr01.g01792.m1;Chr01.g01793.m1;Chr01.g02108.m1;Chr01.g02111.m1;Chr01.g02360.m1;Chr01.g05775.m1;Chr01.g07229.m1;Chr02.g10060.m1;Chr02.g10061.m1;Chr02.g10375.m1;Chr02.g10376.m1;Chr02.g12303.m1;Chr02.g12794.m1;Chr03.g16158.m1;Chr03.g18520.m1;Chr04.g20786.m1;Chr04.g21263.m1;Chr04.g21266.m1;Chr04.g22126.m1;Chr04.g22130.m1;Chr04.g24162.m1;Chr04.g24163.m1;Chr05.g29632.m1;Chr05.g30290.m1;Chr05.g30293.m1…
106	GO:0071705	nitrogen_compound_transport	608	188	9.2e-10	Chr01.g00995.m1;Chr01.g01088.m1;Chr01.g01089.m1;Chr01.g01201.m1;Chr01.g01208.m1;Chr01.g01225.m1;Chr01.g01226.m1;Chr01.g02514.m1;Chr01.g02516.m1;Chr01.g02517.m1;Chr01.g03317.m1;Chr01.g04442.m1;Chr01.g05264.m1;Chr01.g05725.m1;Chr01.g05726.m1;Chr01.g05728.m1;Chr01.g06607.m1;Chr01.g06750.m1;Chr01.g07178.m1;Chr01.g07179.m1;Chr01.g07181.m1;Chr02.g09114.m1;Chr02.g09380.m1;Chr02.g09381.m1;Chr02.g09588.m1…
107	GO:0030641	regulation_of_cellular_pH	63	35	1.1e-09	Chr01.g01356.m1;Chr01.g01423.m1;Chr01.g04337.m1;Chr03.g14598.m1;Chr03.g14669.m1;Chr03.g14671.m1;Chr05.g30720.m1;Chr05.g31220.m1;Chr06.g31528.m1;Chr06.g32054.m1;Chr06.g32604.m1;Chr07.g36738.m1;Chr07.g36739.m1;Chr07.g37980.m1;Chr07.g38997.m1;Chr08.g42716.m1;Chr09.g50672.m1;Chr09.g51742.m1;Chr09.g52962.m1;Chr10.g55434.m1;Chr10.g56052.m1;Chr10.g56477.m1;Chr11.g60603.m1;Chr11.g60953.m1;Chr11.g62272.m1…
108	GO:0051453	regulation_of_intracellular_pH	63	35	1.1e-09	Chr01.g01356.m1;Chr01.g01423.m1;Chr01.g04337.m1;Chr03.g14598.m1;Chr03.g14669.m1;Chr03.g14671.m1;Chr05.g30720.m1;Chr05.g31220.m1;Chr06.g31528.m1;Chr06.g32054.m1;Chr06.g32604.m1;Chr07.g36738.m1;Chr07.g36739.m1;Chr07.g37980.m1;Chr07.g38997.m1;Chr08.g42716.m1;Chr09.g50672.m1;Chr09.g51742.m1;Chr09.g52962.m1;Chr10.g55434.m1;Chr10.g56052.m1;Chr10.g56477.m1;Chr11.g60603.m1;Chr11.g60953.m1;Chr11.g62272.m1…
109	GO:0006636	unsaturated_fatty_acid_biosynthetic_process	13	13	1.2e-09	Chr03.g15099.m1;Chr03.g19600.m1;Chr07.g38081.m1;Chr07.g39124.m1;Chr08.g43699.m1;Chr08.g44027.m1;Chr08.g45896.m1;Chr08.g47454.m1;Chr09.g50460.m1;Chr09.g51642.m1;Chr12.g65379.m1;Chr12.g67304.m1;Chr14.g75372.m1
110	GO:0033559	unsaturated_fatty_acid_metabolic_process	13	13	1.2e-09	Chr03.g15099.m1;Chr03.g19600.m1;Chr07.g38081.m1;Chr07.g39124.m1;Chr08.g43699.m1;Chr08.g44027.m1;Chr08.g45896.m1;Chr08.g47454.m1;Chr09.g50460.m1;Chr09.g51642.m1;Chr12.g65379.m1;Chr12.g67304.m1;Chr14.g75372.m1
111	GO:0044723	single-organism_carbohydrate_metabolic_process	881	255	1.5e-09	Chr01.g00887.m1;Chr01.g01118.m1;Chr01.g01161.m1;Chr01.g01190.m1;Chr01.g01220.m1;Chr01.g01368.m1;Chr01.g01412.m1;Chr01.g01443.m1;Chr01.g02360.m1;Chr01.g02412.m1;Chr01.g02576.m1;Chr01.g05681.m1;Chr01.g05682.m1;Chr01.g06057.m1;Chr01.g06156.m1;Chr01.g06589.m1;Chr01.g07087.m1;Chr01.g07135.m1;Chr01.g07136.m1;Chr01.g07505.m1;Chr01.g07609.m1;Chr02.g08890.m1;Chr02.g09010.m1;Chr02.g09153.m1;Chr02.g09473.m1…
112	GO:0009808	lignin_metabolic_process	78	40	1.8e-09	Chr01.g01792.m1;Chr01.g01793.m1;Chr01.g02108.m1;Chr01.g02111.m1;Chr01.g04821.m1;Chr01.g05775.m1;Chr01.g07229.m1;Chr02.g10060.m1;Chr02.g10061.m1;Chr02.g10375.m1;Chr02.g10376.m1;Chr02.g12207.m1;Chr02.g12303.m1;Chr02.g12666.m1;Chr02.g12794.m1;Chr04.g20786.m1;Chr04.g20923.m1;Chr04.g21263.m1;Chr04.g21266.m1;Chr04.g21353.m1;Chr04.g22126.m1;Chr04.g22130.m1;Chr04.g22212.m1;Chr04.g24162.m1;Chr04.g24163.m1…
113	GO:0009832	plant-type_cell_wall_biogenesis	121	54	2.1e-09	Chr01.g02360.m1;Chr01.g07087.m1;Chr02.g11200.m1;Chr02.g13405.m1;Chr03.g18220.m1;Chr03.g18221.m1;Chr04.g20175.m1;Chr04.g23137.m1;Chr05.g26896.m1;Chr05.g26901.m1;Chr05.g26902.m1;Chr05.g27362.m1;Chr05.g27363.m1;Chr05.g27369.m1;Chr05.g28788.m1;Chr05.g28789.m1;Chr05.g28791.m1;Chr05.g30219.m1;Chr06.g31410.m1;Chr06.g31411.m1;Chr06.g33182.m1;Chr06.g34496.m1;Chr06.g34498.m1;Chr06.g34499.m1;Chr06.g34722.m1…
114	GO:0033692	cellular_polysaccharide_biosynthetic_process	243	90	2.3e-09	Chr01.g00887.m1;Chr01.g01118.m1;Chr01.g01443.m1;Chr01.g02360.m1;Chr01.g02576.m1;Chr01.g05681.m1;Chr01.g05682.m1;Chr01.g06156.m1;Chr01.g06589.m1;Chr01.g07087.m1;Chr01.g07135.m1;Chr01.g07136.m1;Chr01.g07609.m1;Chr02.g09010.m1;Chr02.g09153.m1;Chr02.g09473.m1;Chr02.g09621.m1;Chr02.g13405.m1;Chr03.g15263.m1;Chr03.g15264.m1;Chr03.g18220.m1;Chr03.g18221.m1;Chr03.g19867.m1;Chr04.g20175.m1;Chr04.g24652.m1…
115	GO:0071554	cell_wall_organization_or_biogenesis	1110	309	2.8e-09	Chr01.g01119.m1;Chr01.g01368.m1;Chr01.g01412.m1;Chr01.g01443.m1;Chr01.g01984.m1;Chr01.g02360.m1;Chr01.g02508.m1;Chr01.g02746.m1;Chr01.g03159.m1;Chr01.g04016.m1;Chr01.g04017.m1;Chr01.g05681.m1;Chr01.g05682.m1;Chr01.g06156.m1;Chr01.g06270.m1;Chr01.g06272.m1;Chr01.g06444.m1;Chr01.g06510.m1;Chr01.g06589.m1;Chr01.g07087.m1;Chr01.g07135.m1;Chr01.g07136.m1;Chr01.g07609.m1;Chr01.g07735.m1;Chr01.g07736.m1…
116	GO:0030004	cellular_monovalent_inorganic_cation_homeostasis	65	35	3.4e-09	Chr01.g01356.m1;Chr01.g01423.m1;Chr01.g04337.m1;Chr03.g14598.m1;Chr03.g14669.m1;Chr03.g14671.m1;Chr05.g30720.m1;Chr05.g31220.m1;Chr06.g31528.m1;Chr06.g32054.m1;Chr06.g32604.m1;Chr07.g36738.m1;Chr07.g36739.m1;Chr07.g37980.m1;Chr07.g38997.m1;Chr08.g42716.m1;Chr09.g50672.m1;Chr09.g51742.m1;Chr09.g52962.m1;Chr10.g55434.m1;Chr10.g56052.m1;Chr10.g56477.m1;Chr11.g60603.m1;Chr11.g60953.m1;Chr11.g62272.m1…
117	GO:0044765	single-organism_transport	2233	569	4.6e-09	Chr01.g00793.m1;Chr01.g00918.m1;Chr01.g00928.m1;Chr01.g00929.m1;Chr01.g00995.m1;Chr01.g01208.m1;Chr01.g01225.m1;Chr01.g01226.m1;Chr01.g01338.m1;Chr01.g01356.m1;Chr01.g01446.m1;Chr01.g02289.m1;Chr01.g02292.m1;Chr01.g02408.m1;Chr01.g02409.m1;Chr01.g02514.m1;Chr01.g02516.m1;Chr01.g02517.m1;Chr01.g02799.m1;Chr01.g03106.m1;Chr01.g03236.m1;Chr01.g03317.m1;Chr01.g03480.m1;Chr01.g03482.m1;Chr01.g03487.m1…
118	GO:0007165	signal_transduction	2220	566	4.6e-09	Chr01.g01111.m1;Chr01.g01236.m1;Chr01.g01277.m1;Chr01.g01551.m1;Chr01.g01552.m1;Chr01.g01553.m1;Chr01.g01554.m1;Chr01.g01556.m1;Chr01.g01558.m1;Chr01.g01921.m1;Chr01.g02259.m1;Chr01.g02461.m1;Chr01.g03981.m1;Chr01.g04103.m1;Chr01.g04370.m1;Chr01.g04447.m1;Chr01.g04727.m1;Chr01.g04863.m1;Chr01.g04864.m1;Chr01.g04952.m1;Chr01.g04953.m1;Chr01.g04955.m1;Chr01.g04958.m1;Chr01.g04983.m1;Chr01.g04984.m1…
119	GO:0044700	single_organism_signaling	2221	566	5e-09	Chr01.g01111.m1;Chr01.g01236.m1;Chr01.g01277.m1;Chr01.g01551.m1;Chr01.g01552.m1;Chr01.g01553.m1;Chr01.g01554.m1;Chr01.g01556.m1;Chr01.g01558.m1;Chr01.g01921.m1;Chr01.g02259.m1;Chr01.g02461.m1;Chr01.g03981.m1;Chr01.g04103.m1;Chr01.g04370.m1;Chr01.g04447.m1;Chr01.g04727.m1;Chr01.g04863.m1;Chr01.g04864.m1;Chr01.g04952.m1;Chr01.g04953.m1;Chr01.g04955.m1;Chr01.g04958.m1;Chr01.g04983.m1;Chr01.g04984.m1…
120	GO:0023052	signaling	2222	566	5.3e-09	Chr01.g01111.m1;Chr01.g01236.m1;Chr01.g01277.m1;Chr01.g01551.m1;Chr01.g01552.m1;Chr01.g01553.m1;Chr01.g01554.m1;Chr01.g01556.m1;Chr01.g01558.m1;Chr01.g01921.m1;Chr01.g02259.m1;Chr01.g02461.m1;Chr01.g03981.m1;Chr01.g04103.m1;Chr01.g04370.m1;Chr01.g04447.m1;Chr01.g04727.m1;Chr01.g04863.m1;Chr01.g04864.m1;Chr01.g04952.m1;Chr01.g04953.m1;Chr01.g04955.m1;Chr01.g04958.m1;Chr01.g04983.m1;Chr01.g04984.m1…
121	GO:0018108	peptidyl-tyrosine_phosphorylation	435	140	7.9e-09	Chr01.g01465.m1;Chr01.g02751.m1;Chr01.g03152.m1;Chr01.g03546.m1;Chr01.g05234.m1;Chr01.g05237.m1;Chr01.g05238.m1;Chr01.g05988.m1;Chr01.g05989.m1;Chr01.g05990.m1;Chr01.g06415.m1;Chr01.g06416.m1;Chr01.g06724.m1;Chr01.g06727.m1;Chr01.g07432.m1;Chr01.g07434.m1;Chr01.g07755.m1;Chr01.g07759.m1;Chr01.g07874.m1;Chr01.g07875.m1;Chr02.g08409.m1;Chr02.g08572.m1;Chr02.g09153.m1;Chr02.g09621.m1;Chr02.g09804.m1…
122	GO:0018212	peptidyl-tyrosine_modification	435	140	7.9e-09	Chr01.g01465.m1;Chr01.g02751.m1;Chr01.g03152.m1;Chr01.g03546.m1;Chr01.g05234.m1;Chr01.g05237.m1;Chr01.g05238.m1;Chr01.g05988.m1;Chr01.g05989.m1;Chr01.g05990.m1;Chr01.g06415.m1;Chr01.g06416.m1;Chr01.g06724.m1;Chr01.g06727.m1;Chr01.g07432.m1;Chr01.g07434.m1;Chr01.g07755.m1;Chr01.g07759.m1;Chr01.g07874.m1;Chr01.g07875.m1;Chr02.g08409.m1;Chr02.g08572.m1;Chr02.g09153.m1;Chr02.g09621.m1;Chr02.g09804.m1…
123	GO:0072488	ammonium_transmembrane_transport	28	20	9.9e-09	Chr03.g15195.m1;Chr03.g15196.m1;Chr03.g15412.m1;Chr03.g17133.m1;Chr07.g41342.m1;Chr08.g42431.m1;Chr08.g43374.m1;Chr08.g45854.m1;Chr08.g47408.m1;Chr09.g48178.m1;Chr12.g65406.m1;Chr12.g67731.m1;Chr12.g67963.m1;Chr12.g68072.m1;Chr12.g68494.m1;Chr12.g69363.m1;Chr13.g71934.m1;Chr14.g78959.m1;Chr14.g79197.m1;Chr14.g79281.m1
124	GO:0008202	steroid_metabolic_process	181	70	1.8e-08	Chr01.g01166.m1;Chr01.g05956.m1;Chr01.g05957.m1;Chr01.g06180.m1;Chr01.g06404.m1;Chr01.g07400.m1;Chr01.g07401.m1;Chr01.g07402.m1;Chr01.g07641.m1;Chr01.g07642.m1;Chr01.g07643.m1;Chr01.g07646.m1;Chr02.g09239.m1;Chr02.g09693.m1;Chr02.g10002.m1;Chr02.g10005.m1;Chr02.g10008.m1;Chr02.g10313.m1;Chr02.g10317.m1;Chr02.g10321.m1;Chr02.g10915.m1;Chr02.g10916.m1;Chr03.g14192.m1;Chr03.g14268.m1;Chr03.g15111.m1…
125	GO:0051819	induction_of_tumor,_nodule,_or_growth_in_other_organism_involved_in_symbiotic_in...	18	15	2.1e-08	Chr01.g01497.m1;Chr01.g01498.m1;Chr01.g01499.m1;Chr01.g01500.m1;Chr01.g01501.m1;Chr11.g62202.m1;Chr11.g62203.m1;Chr11.g62204.m1;Chr11.g62205.m1;Chr11.g62206.m1;Chr11.g63285.m1;Chr11.g63286.m1;Chr11.g63287.m1;Chr11.g63288.m1;Chr11.g63289.m1
126	GO:0009809	lignin_biosynthetic_process	60	32	2.2e-08	Chr01.g01792.m1;Chr01.g01793.m1;Chr01.g02108.m1;Chr01.g02111.m1;Chr01.g05775.m1;Chr01.g07229.m1;Chr02.g10060.m1;Chr02.g10061.m1;Chr02.g10375.m1;Chr02.g10376.m1;Chr02.g12303.m1;Chr02.g12794.m1;Chr04.g20786.m1;Chr04.g21263.m1;Chr04.g21266.m1;Chr04.g22126.m1;Chr04.g22130.m1;Chr04.g24162.m1;Chr04.g24163.m1;Chr07.g36881.m1;Chr07.g39480.m1;Chr08.g46284.m1;Chr09.g50158.m1;Chr09.g52822.m1;Chr10.g57679.m1…
127	GO:0016051	carbohydrate_biosynthetic_process	435	138	2.7e-08	Chr01.g00887.m1;Chr01.g01118.m1;Chr01.g01161.m1;Chr01.g01190.m1;Chr01.g01368.m1;Chr01.g01412.m1;Chr01.g01443.m1;Chr01.g02360.m1;Chr01.g02576.m1;Chr01.g05681.m1;Chr01.g05682.m1;Chr01.g06156.m1;Chr01.g06589.m1;Chr01.g07087.m1;Chr01.g07135.m1;Chr01.g07136.m1;Chr01.g07609.m1;Chr02.g08890.m1;Chr02.g09010.m1;Chr02.g09153.m1;Chr02.g09473.m1;Chr02.g09621.m1;Chr02.g10129.m1;Chr02.g10438.m1;Chr02.g13405.m1…
128	GO:0019918	peptidyl-arginine_methylation,_to_symmetrical-dimethyl_arginine	11	11	2.8e-08	Chr01.g01369.m1;Chr01.g01707.m1;Chr03.g14646.m1;Chr03.g14648.m1;Chr11.g62311.m1;Chr11.g63425.m1;Chr14.g79847.m1;Chr14.g79850.m1;Chr14.g80060.m1;Chr14.g80061.m1;Chr14.g80062.m1
129	GO:0033306	phytol_metabolic_process	11	11	2.8e-08	Chr08.g42468.m1;Chr08.g45519.m1;Chr08.g45521.m1;Chr08.g45522.m1;Chr12.g65782.m1;Chr12.g65783.m1;Chr12.g65784.m1;Chr12.g65904.m1;Chr12.g65905.m1;Chr12.g68000.m1;Chr12.g69436.m1
130	GO:1903173	fatty_alcohol_metabolic_process	11	11	2.8e-08	Chr08.g42468.m1;Chr08.g45519.m1;Chr08.g45521.m1;Chr08.g45522.m1;Chr12.g65782.m1;Chr12.g65783.m1;Chr12.g65784.m1;Chr12.g65904.m1;Chr12.g65905.m1;Chr12.g68000.m1;Chr12.g69436.m1
131	GO:0043412	macromolecule_modification	6011	1395	2.9e-08	Chr01.g00789.m1;Chr01.g00790.m1;Chr01.g01007.m1;Chr01.g01105.m1;Chr01.g01111.m1;Chr01.g01200.m1;Chr01.g01201.m1;Chr01.g01236.m1;Chr01.g01277.m1;Chr01.g01312.m1;Chr01.g01333.m1;Chr01.g01340.m1;Chr01.g01341.m1;Chr01.g01369.m1;Chr01.g01464.m1;Chr01.g01465.m1;Chr01.g01545.m1;Chr01.g01577.m1;Chr01.g01707.m1;Chr01.g01750.m1;Chr01.g01751.m1;Chr01.g01752.m1;Chr01.g01797.m1;Chr01.g01921.m1;Chr01.g02069.m1…
132	GO:0010215	cellulose_microfibril_organization	39	24	3e-08	Chr02.g11200.m1;Chr04.g23137.m1;Chr05.g26901.m1;Chr05.g26902.m1;Chr05.g27362.m1;Chr05.g27363.m1;Chr05.g28788.m1;Chr05.g28789.m1;Chr05.g30219.m1;Chr06.g33182.m1;Chr06.g34498.m1;Chr06.g34499.m1;Chr06.g34724.m1;Chr06.g34725.m1;Chr06.g36013.m1;Chr06.g36014.m1;Chr08.g47079.m1;Chr08.g47080.m1;Chr10.g55935.m1;Chr10.g56365.m1;Chr12.g64275.m1;Chr12.g64276.m1;Chr13.g74195.m1;Chr15.g81653.m1
133	GO:0006074	(1->3)-beta-D-glucan_metabolic_process	58	31	3.3e-08	Chr01.g02576.m1;Chr03.g19867.m1;Chr05.g26822.m1;Chr05.g26824.m1;Chr05.g26826.m1;Chr05.g26828.m1;Chr05.g26829.m1;Chr05.g27446.m1;Chr05.g27447.m1;Chr05.g27451.m1;Chr05.g27452.m1;Chr05.g27453.m1;Chr05.g27455.m1;Chr05.g27457.m1;Chr05.g28727.m1;Chr06.g34546.m1;Chr06.g34764.m1;Chr06.g36089.m1;Chr06.g36090.m1;Chr06.g36091.m1;Chr06.g36092.m1;Chr06.g36093.m1;Chr06.g36095.m1;Chr06.g36096.m1;Chr06.g36097.m1…
134	GO:0071555	cell_wall_organization	773	222	3.4e-08	Chr01.g01368.m1;Chr01.g01412.m1;Chr01.g01443.m1;Chr01.g02360.m1;Chr01.g02508.m1;Chr01.g02746.m1;Chr01.g03159.m1;Chr01.g04016.m1;Chr01.g04017.m1;Chr01.g05681.m1;Chr01.g05682.m1;Chr01.g06156.m1;Chr01.g06444.m1;Chr01.g06510.m1;Chr01.g06589.m1;Chr01.g07135.m1;Chr01.g07136.m1;Chr01.g07609.m1;Chr01.g07906.m1;Chr02.g08083.m1;Chr02.g08084.m1;Chr02.g08085.m1;Chr02.g08086.m1;Chr02.g08087.m1;Chr02.g09010.m1…
135	GO:0050896	response_to_stimulus	5924	1375	3.6e-08	Chr01.g00789.m1;Chr01.g00790.m1;Chr01.g00942.m1;Chr01.g00994.m1;Chr01.g01111.m1;Chr01.g01166.m1;Chr01.g01200.m1;Chr01.g01236.m1;Chr01.g01277.m1;Chr01.g01333.m1;Chr01.g01369.m1;Chr01.g01373.m1;Chr01.g01464.m1;Chr01.g01465.m1;Chr01.g01517.m1;Chr01.g01551.m1;Chr01.g01552.m1;Chr01.g01553.m1;Chr01.g01554.m1;Chr01.g01556.m1;Chr01.g01558.m1;Chr01.g01574.m1;Chr01.g01593.m1;Chr01.g01600.m1;Chr01.g01605.m1…
136	GO:0006857	oligopeptide_transport	73	36	4.3e-08	Chr01.g01088.m1;Chr01.g01089.m1;Chr01.g04442.m1;Chr01.g06607.m1;Chr02.g10821.m1;Chr02.g10825.m1;Chr04.g23523.m1;Chr07.g37329.m1;Chr07.g37331.m1;Chr07.g40469.m1;Chr07.g40472.m1;Chr07.g40473.m1;Chr07.g40474.m1;Chr07.g40475.m1;Chr08.g46079.m1;Chr09.g48971.m1;Chr09.g48972.m1;Chr09.g48973.m1;Chr09.g48974.m1;Chr09.g48977.m1;Chr09.g52369.m1;Chr09.g52370.m1;Chr09.g52372.m1;Chr09.g52373.m1;Chr11.g57824.m1…
137	GO:0015833	peptide_transport	73	36	4.3e-08	Chr01.g01088.m1;Chr01.g01089.m1;Chr01.g04442.m1;Chr01.g06607.m1;Chr02.g10821.m1;Chr02.g10825.m1;Chr04.g23523.m1;Chr07.g37329.m1;Chr07.g37331.m1;Chr07.g40469.m1;Chr07.g40472.m1;Chr07.g40473.m1;Chr07.g40474.m1;Chr07.g40475.m1;Chr08.g46079.m1;Chr09.g48971.m1;Chr09.g48972.m1;Chr09.g48973.m1;Chr09.g48974.m1;Chr09.g48977.m1;Chr09.g52369.m1;Chr09.g52370.m1;Chr09.g52372.m1;Chr09.g52373.m1;Chr11.g57824.m1…
138	GO:0031407	oxylipin_metabolic_process	57	30	8.8e-08	Chr01.g01436.m1;Chr01.g04435.m1;Chr01.g04439.m1;Chr01.g04440.m1;Chr02.g09348.m1;Chr02.g09803.m1;Chr03.g19191.m1;Chr04.g24467.m1;Chr05.g31044.m1;Chr05.g31046.m1;Chr06.g31712.m1;Chr06.g31716.m1;Chr06.g32255.m1;Chr06.g32258.m1;Chr07.g39301.m1;Chr08.g42535.m1;Chr09.g50274.m1;Chr11.g60512.m1;Chr11.g60513.m1;Chr11.g60514.m1;Chr11.g60870.m1;Chr11.g60871.m1;Chr11.g60872.m1;Chr11.g62257.m1;Chr11.g63348.m1…
139	GO:0031408	oxylipin_biosynthetic_process	57	30	8.8e-08	Chr01.g01436.m1;Chr01.g04435.m1;Chr01.g04439.m1;Chr01.g04440.m1;Chr02.g09348.m1;Chr02.g09803.m1;Chr03.g19191.m1;Chr04.g24467.m1;Chr05.g31044.m1;Chr05.g31046.m1;Chr06.g31712.m1;Chr06.g31716.m1;Chr06.g32255.m1;Chr06.g32258.m1;Chr07.g39301.m1;Chr08.g42535.m1;Chr09.g50274.m1;Chr11.g60512.m1;Chr11.g60513.m1;Chr11.g60514.m1;Chr11.g60870.m1;Chr11.g60871.m1;Chr11.g60872.m1;Chr11.g62257.m1;Chr11.g63348.m1…
140	GO:0006694	steroid_biosynthetic_process	147	58	1.3e-07	Chr01.g05956.m1;Chr01.g05957.m1;Chr01.g06180.m1;Chr01.g06404.m1;Chr01.g07400.m1;Chr01.g07401.m1;Chr01.g07402.m1;Chr01.g07641.m1;Chr01.g07642.m1;Chr01.g07643.m1;Chr01.g07646.m1;Chr02.g09239.m1;Chr02.g09693.m1;Chr02.g10002.m1;Chr02.g10005.m1;Chr02.g10008.m1;Chr02.g10313.m1;Chr02.g10317.m1;Chr02.g10321.m1;Chr02.g10915.m1;Chr02.g10916.m1;Chr03.g14268.m1;Chr04.g23432.m1;Chr04.g23435.m1;Chr04.g23436.m1…
141	GO:0042545	cell_wall_modification	196	72	1.3e-07	Chr01.g02508.m1;Chr01.g02746.m1;Chr01.g03159.m1;Chr01.g06444.m1;Chr01.g06510.m1;Chr01.g07906.m1;Chr02.g13674.m1;Chr03.g17557.m1;Chr03.g17570.m1;Chr03.g17573.m1;Chr03.g17767.m1;Chr03.g17769.m1;Chr03.g17939.m1;Chr03.g17940.m1;Chr03.g17941.m1;Chr03.g17942.m1;Chr05.g28118.m1;Chr07.g37184.m1;Chr07.g37189.m1;Chr07.g37190.m1;Chr07.g37191.m1;Chr07.g37379.m1;Chr07.g41477.m1;Chr07.g41802.m1;Chr07.g42119.m1…
142	GO:0050982	detection_of_mechanical_stimulus	10	10	1.4e-07	Chr01.g01593.m1;Chr01.g01600.m1;Chr01.g01605.m1;Chr01.g01924.m1;Chr11.g61856.m1;Chr11.g61861.m1;Chr11.g63190.m1;Chr11.g63194.m1;Chr13.g71816.m1;Chr15.g83504.m1
143	GO:0010268	brassinosteroid_homeostasis	85	39	1.4e-07	Chr01.g06180.m1;Chr01.g06404.m1;Chr01.g07641.m1;Chr01.g07642.m1;Chr01.g07643.m1;Chr01.g07646.m1;Chr02.g09239.m1;Chr02.g09693.m1;Chr02.g10002.m1;Chr02.g10005.m1;Chr02.g10008.m1;Chr02.g10313.m1;Chr02.g10317.m1;Chr02.g10321.m1;Chr02.g10915.m1;Chr02.g10916.m1;Chr03.g14268.m1;Chr04.g23432.m1;Chr04.g23435.m1;Chr04.g23436.m1;Chr04.g23659.m1;Chr04.g23660.m1;Chr04.g24226.m1;Chr04.g24228.m1;Chr04.g24234.m1…
144	GO:0032787	monocarboxylic_acid_metabolic_process	904	250	1.6e-07	Chr01.g01166.m1;Chr01.g01220.m1;Chr01.g02713.m1;Chr01.g03183.m1;Chr01.g03191.m1;Chr01.g03203.m1;Chr01.g03228.m1;Chr01.g03664.m1;Chr01.g04018.m1;Chr01.g04019.m1;Chr01.g04446.m1;Chr01.g04448.m1;Chr01.g04449.m1;Chr01.g04451.m1;Chr01.g05519.m1;Chr01.g05884.m1;Chr01.g06488.m1;Chr01.g06979.m1;Chr01.g07331.m1;Chr01.g07333.m1;Chr01.g07949.m1;Chr01.g07951.m1;Chr01.g07952.m1;Chr02.g09239.m1;Chr02.g09693.m1…
145	GO:0070726	cell_wall_assembly	42	24	2.2e-07	Chr02.g11200.m1;Chr04.g23137.m1;Chr05.g26901.m1;Chr05.g26902.m1;Chr05.g27362.m1;Chr05.g27363.m1;Chr05.g28788.m1;Chr05.g28789.m1;Chr05.g30219.m1;Chr06.g33182.m1;Chr06.g34498.m1;Chr06.g34499.m1;Chr06.g34724.m1;Chr06.g34725.m1;Chr06.g36013.m1;Chr06.g36014.m1;Chr08.g47079.m1;Chr08.g47080.m1;Chr10.g55935.m1;Chr10.g56365.m1;Chr12.g64275.m1;Chr12.g64276.m1;Chr13.g74195.m1;Chr15.g81653.m1
146	GO:0071668	plant-type_cell_wall_assembly	42	24	2.2e-07	Chr02.g11200.m1;Chr04.g23137.m1;Chr05.g26901.m1;Chr05.g26902.m1;Chr05.g27362.m1;Chr05.g27363.m1;Chr05.g28788.m1;Chr05.g28789.m1;Chr05.g30219.m1;Chr06.g33182.m1;Chr06.g34498.m1;Chr06.g34499.m1;Chr06.g34724.m1;Chr06.g34725.m1;Chr06.g36013.m1;Chr06.g36014.m1;Chr08.g47079.m1;Chr08.g47080.m1;Chr10.g55935.m1;Chr10.g56365.m1;Chr12.g64275.m1;Chr12.g64276.m1;Chr13.g74195.m1;Chr15.g81653.m1
147	GO:0045229	external_encapsulating_structure_organization	805	225	2.8e-07	Chr01.g01368.m1;Chr01.g01412.m1;Chr01.g01443.m1;Chr01.g02360.m1;Chr01.g02508.m1;Chr01.g02746.m1;Chr01.g03159.m1;Chr01.g04016.m1;Chr01.g04017.m1;Chr01.g05681.m1;Chr01.g05682.m1;Chr01.g06156.m1;Chr01.g06444.m1;Chr01.g06510.m1;Chr01.g06589.m1;Chr01.g07135.m1;Chr01.g07136.m1;Chr01.g07609.m1;Chr01.g07906.m1;Chr02.g08083.m1;Chr02.g08084.m1;Chr02.g08085.m1;Chr02.g08086.m1;Chr02.g08087.m1;Chr02.g09010.m1…
148	GO:0015696	ammonium_transport	32	20	3e-07	Chr03.g15195.m1;Chr03.g15196.m1;Chr03.g15412.m1;Chr03.g17133.m1;Chr07.g41342.m1;Chr08.g42431.m1;Chr08.g43374.m1;Chr08.g45854.m1;Chr08.g47408.m1;Chr09.g48178.m1;Chr12.g65406.m1;Chr12.g67731.m1;Chr12.g67963.m1;Chr12.g68072.m1;Chr12.g68494.m1;Chr12.g69363.m1;Chr13.g71934.m1;Chr14.g78959.m1;Chr14.g79197.m1;Chr14.g79281.m1
149	GO:0051704	multi-organism_process	680	194	4e-07	Chr01.g00789.m1;Chr01.g00790.m1;Chr01.g01497.m1;Chr01.g01498.m1;Chr01.g01499.m1;Chr01.g01500.m1;Chr01.g01501.m1;Chr01.g01750.m1;Chr01.g01751.m1;Chr01.g01752.m1;Chr01.g02069.m1;Chr01.g02070.m1;Chr01.g02071.m1;Chr01.g05248.m1;Chr01.g05250.m1;Chr01.g05252.m1;Chr01.g05253.m1;Chr01.g05874.m1;Chr01.g06289.m1;Chr01.g06290.m1;Chr01.g06294.m1;Chr01.g06295.m1;Chr01.g06296.m1;Chr01.g06546.m1;Chr01.g06736.m1…
150	GO:1902578	single-organism_localization	2303	569	4e-07	Chr01.g00793.m1;Chr01.g00918.m1;Chr01.g00928.m1;Chr01.g00929.m1;Chr01.g00995.m1;Chr01.g01208.m1;Chr01.g01225.m1;Chr01.g01226.m1;Chr01.g01338.m1;Chr01.g01356.m1;Chr01.g01446.m1;Chr01.g02289.m1;Chr01.g02292.m1;Chr01.g02408.m1;Chr01.g02409.m1;Chr01.g02514.m1;Chr01.g02516.m1;Chr01.g02517.m1;Chr01.g02799.m1;Chr01.g03106.m1;Chr01.g03236.m1;Chr01.g03317.m1;Chr01.g03480.m1;Chr01.g03482.m1;Chr01.g03487.m1…
151	GO:0007018	microtubule-based_movement	166	62	4.7e-07	Chr01.g01771.m1;Chr01.g01908.m1;Chr01.g02085.m1;Chr01.g02086.m1;Chr01.g02246.m1;Chr01.g04001.m1;Chr01.g05575.m1;Chr01.g07041.m1;Chr02.g11512.m1;Chr02.g12942.m1;Chr03.g14287.m1;Chr03.g15441.m1;Chr03.g15959.m1;Chr03.g16228.m1;Chr03.g17919.m1;Chr04.g20624.m1;Chr04.g22810.m1;Chr05.g30187.m1;Chr05.g30831.m1;Chr05.g31174.m1;Chr06.g31573.m2;Chr06.g31948.m1;Chr06.g32483.m1;Chr06.g33213.m1;Chr07.g38446.m1…
152	GO:0042886	amide_transport	79	36	5.2e-07	Chr01.g01088.m1;Chr01.g01089.m1;Chr01.g04442.m1;Chr01.g06607.m1;Chr02.g10821.m1;Chr02.g10825.m1;Chr04.g23523.m1;Chr07.g37329.m1;Chr07.g37331.m1;Chr07.g40469.m1;Chr07.g40472.m1;Chr07.g40473.m1;Chr07.g40474.m1;Chr07.g40475.m1;Chr08.g46079.m1;Chr09.g48971.m1;Chr09.g48972.m1;Chr09.g48973.m1;Chr09.g48974.m1;Chr09.g48977.m1;Chr09.g52369.m1;Chr09.g52370.m1;Chr09.g52372.m1;Chr09.g52373.m1;Chr11.g57824.m1…
153	GO:0016129	phytosteroid_biosynthetic_process	89	39	6.2e-07	Chr01.g06180.m1;Chr01.g06404.m1;Chr01.g07641.m1;Chr01.g07642.m1;Chr01.g07643.m1;Chr01.g07646.m1;Chr02.g09239.m1;Chr02.g09693.m1;Chr02.g10002.m1;Chr02.g10005.m1;Chr02.g10008.m1;Chr02.g10313.m1;Chr02.g10317.m1;Chr02.g10321.m1;Chr02.g10915.m1;Chr02.g10916.m1;Chr03.g14268.m1;Chr04.g23432.m1;Chr04.g23435.m1;Chr04.g23436.m1;Chr04.g23659.m1;Chr04.g23660.m1;Chr04.g24226.m1;Chr04.g24228.m1;Chr04.g24234.m1…
154	GO:0016132	brassinosteroid_biosynthetic_process	89	39	6.2e-07	Chr01.g06180.m1;Chr01.g06404.m1;Chr01.g07641.m1;Chr01.g07642.m1;Chr01.g07643.m1;Chr01.g07646.m1;Chr02.g09239.m1;Chr02.g09693.m1;Chr02.g10002.m1;Chr02.g10005.m1;Chr02.g10008.m1;Chr02.g10313.m1;Chr02.g10317.m1;Chr02.g10321.m1;Chr02.g10915.m1;Chr02.g10916.m1;Chr03.g14268.m1;Chr04.g23432.m1;Chr04.g23435.m1;Chr04.g23436.m1;Chr04.g23659.m1;Chr04.g23660.m1;Chr04.g24226.m1;Chr04.g24228.m1;Chr04.g24234.m1…
155	GO:0006096	glycolytic_process	126	50	7.4e-07	Chr01.g01220.m1;Chr02.g10719.m1;Chr02.g11028.m1;Chr02.g11359.m1;Chr02.g11374.m1;Chr02.g11376.m1;Chr02.g12813.m1;Chr02.g12886.m1;Chr03.g14038.m1;Chr03.g16034.m1;Chr03.g18778.m1;Chr03.g18924.m1;Chr04.g20684.m1;Chr04.g20766.m1;Chr04.g22938.m1;Chr04.g22940.m1;Chr04.g22941.m1;Chr04.g22969.m1;Chr04.g23313.m1;Chr04.g23630.m1;Chr05.g26583.m1;Chr05.g27346.m1;Chr05.g27551.m1;Chr05.g28064.m1;Chr05.g28070.m1…
156	GO:0006757	ATP_generation_from_ADP	126	50	7.4e-07	Chr01.g01220.m1;Chr02.g10719.m1;Chr02.g11028.m1;Chr02.g11359.m1;Chr02.g11374.m1;Chr02.g11376.m1;Chr02.g12813.m1;Chr02.g12886.m1;Chr03.g14038.m1;Chr03.g16034.m1;Chr03.g18778.m1;Chr03.g18924.m1;Chr04.g20684.m1;Chr04.g20766.m1;Chr04.g22938.m1;Chr04.g22940.m1;Chr04.g22941.m1;Chr04.g22969.m1;Chr04.g23313.m1;Chr04.g23630.m1;Chr05.g26583.m1;Chr05.g27346.m1;Chr05.g27551.m1;Chr05.g28064.m1;Chr05.g28070.m1…
157	GO:0046031	ADP_metabolic_process	126	50	7.4e-07	Chr01.g01220.m1;Chr02.g10719.m1;Chr02.g11028.m1;Chr02.g11359.m1;Chr02.g11374.m1;Chr02.g11376.m1;Chr02.g12813.m1;Chr02.g12886.m1;Chr03.g14038.m1;Chr03.g16034.m1;Chr03.g18778.m1;Chr03.g18924.m1;Chr04.g20684.m1;Chr04.g20766.m1;Chr04.g22938.m1;Chr04.g22940.m1;Chr04.g22941.m1;Chr04.g22969.m1;Chr04.g23313.m1;Chr04.g23630.m1;Chr05.g26583.m1;Chr05.g27346.m1;Chr05.g27551.m1;Chr05.g28064.m1;Chr05.g28070.m1…
158	GO:0006928	movement_of_cell_or_subcellular_component	168	62	7.6e-07	Chr01.g01771.m1;Chr01.g01908.m1;Chr01.g02085.m1;Chr01.g02086.m1;Chr01.g02246.m1;Chr01.g04001.m1;Chr01.g05575.m1;Chr01.g07041.m1;Chr02.g11512.m1;Chr02.g12942.m1;Chr03.g14287.m1;Chr03.g15441.m1;Chr03.g15959.m1;Chr03.g16228.m1;Chr03.g17919.m1;Chr04.g20624.m1;Chr04.g22810.m1;Chr05.g30187.m1;Chr05.g30831.m1;Chr05.g31174.m1;Chr06.g31573.m2;Chr06.g31948.m1;Chr06.g32483.m1;Chr06.g33213.m1;Chr07.g38446.m1…
159	GO:0008360	regulation_of_cell_shape	65	31	9.3e-07	Chr01.g01236.m1;Chr01.g01277.m1;Chr03.g14766.m1;Chr03.g14778.m1;Chr03.g16335.m1;Chr03.g16809.m1;Chr03.g19855.m1;Chr05.g31050.m1;Chr06.g31706.m1;Chr06.g32248.m1;Chr07.g41729.m1;Chr08.g47356.m1;Chr09.g47780.m1;Chr10.g53488.m1;Chr10.g55015.m1;Chr10.g55213.m1;Chr11.g62401.m1;Chr11.g63518.m1;Chr11.g63549.m1;Chr12.g63977.m1;Chr12.g67661.m1;Chr12.g68426.m1;Chr13.g70091.m1;Chr13.g74468.m1;Chr14.g75148.m1…
160	GO:0019566	arabinose_metabolic_process	19	14	9.7e-07	Chr04.g21713.m1;Chr04.g22595.m1;Chr05.g30520.m1;Chr05.g30633.m1;Chr06.g32145.m1;Chr06.g32146.m1;Chr06.g32692.m1;Chr06.g32693.m1;Chr06.g32811.m1;Chr08.g44616.m1;Chr08.g44617.m1;Chr10.g53915.m1;Chr12.g66820.m1;Chr12.g66822.m1
161	GO:0046373	L-arabinose_metabolic_process	19	14	9.7e-07	Chr04.g21713.m1;Chr04.g22595.m1;Chr05.g30520.m1;Chr05.g30633.m1;Chr06.g32145.m1;Chr06.g32146.m1;Chr06.g32692.m1;Chr06.g32693.m1;Chr06.g32811.m1;Chr08.g44616.m1;Chr08.g44617.m1;Chr10.g53915.m1;Chr12.g66820.m1;Chr12.g66822.m1
162	GO:0098656	anion_transmembrane_transport	187	67	9.7e-07	Chr01.g01423.m1;Chr01.g03480.m1;Chr01.g03482.m1;Chr01.g03487.m1;Chr01.g04337.m1;Chr01.g04697.m1;Chr02.g10712.m1;Chr02.g13300.m1;Chr03.g14598.m1;Chr03.g15099.m1;Chr03.g19569.m1;Chr03.g19744.m1;Chr03.g19746.m1;Chr04.g20281.m1;Chr04.g23624.m1;Chr05.g28138.m1;Chr05.g31188.m1;Chr05.g31220.m1;Chr06.g31528.m1;Chr06.g31558.m1;Chr06.g35178.m1;Chr07.g36738.m1;Chr07.g36739.m1;Chr07.g36777.m1;Chr07.g38081.m1…
163	GO:0009835	fruit_ripening	11	10	1.2e-06	Chr02.g10966.m1;Chr04.g23383.m1;Chr04.g23385.m1;Chr04.g23388.m1;Chr04.g23714.m1;Chr04.g23716.m1;Chr04.g23718.m1;Chr07.g41524.m1;Chr09.g47994.m1;Chr10.g56912.m1
164	GO:0071695	anatomical_structure_maturation	11	10	1.2e-06	Chr02.g10966.m1;Chr04.g23383.m1;Chr04.g23385.m1;Chr04.g23388.m1;Chr04.g23714.m1;Chr04.g23716.m1;Chr04.g23718.m1;Chr07.g41524.m1;Chr09.g47994.m1;Chr10.g56912.m1
165	GO:0016128	phytosteroid_metabolic_process	91	39	1.2e-06	Chr01.g06180.m1;Chr01.g06404.m1;Chr01.g07641.m1;Chr01.g07642.m1;Chr01.g07643.m1;Chr01.g07646.m1;Chr02.g09239.m1;Chr02.g09693.m1;Chr02.g10002.m1;Chr02.g10005.m1;Chr02.g10008.m1;Chr02.g10313.m1;Chr02.g10317.m1;Chr02.g10321.m1;Chr02.g10915.m1;Chr02.g10916.m1;Chr03.g14268.m1;Chr04.g23432.m1;Chr04.g23435.m1;Chr04.g23436.m1;Chr04.g23659.m1;Chr04.g23660.m1;Chr04.g24226.m1;Chr04.g24228.m1;Chr04.g24234.m1…
166	GO:0016131	brassinosteroid_metabolic_process	91	39	1.2e-06	Chr01.g06180.m1;Chr01.g06404.m1;Chr01.g07641.m1;Chr01.g07642.m1;Chr01.g07643.m1;Chr01.g07646.m1;Chr02.g09239.m1;Chr02.g09693.m1;Chr02.g10002.m1;Chr02.g10005.m1;Chr02.g10008.m1;Chr02.g10313.m1;Chr02.g10317.m1;Chr02.g10321.m1;Chr02.g10915.m1;Chr02.g10916.m1;Chr03.g14268.m1;Chr04.g23432.m1;Chr04.g23435.m1;Chr04.g23436.m1;Chr04.g23659.m1;Chr04.g23660.m1;Chr04.g24226.m1;Chr04.g24228.m1;Chr04.g24234.m1…
167	GO:0010412	mannan_metabolic_process	29	18	1.4e-06	Chr01.g01119.m1;Chr02.g10041.m1;Chr02.g10355.m1;Chr02.g12545.m1;Chr03.g17717.m1;Chr04.g21017.m1;Chr04.g21828.m1;Chr04.g24185.m1;Chr07.g40570.m1;Chr07.g40690.m1;Chr08.g42631.m1;Chr09.g48821.m1;Chr09.g48867.m1;Chr11.g62032.m1;Chr11.g63653.m1;Chr12.g68162.m1;Chr12.g69269.m1;Chr14.g76936.m1
168	GO:0046355	mannan_catabolic_process	29	18	1.4e-06	Chr01.g01119.m1;Chr02.g10041.m1;Chr02.g10355.m1;Chr02.g12545.m1;Chr03.g17717.m1;Chr04.g21017.m1;Chr04.g21828.m1;Chr04.g24185.m1;Chr07.g40570.m1;Chr07.g40690.m1;Chr08.g42631.m1;Chr09.g48821.m1;Chr09.g48867.m1;Chr11.g62032.m1;Chr11.g63653.m1;Chr12.g68162.m1;Chr12.g69269.m1;Chr14.g76936.m1
169	GO:0006624	vacuolar_protein_processing	13	11	1.4e-06	Chr01.g01650.m1;Chr01.g01964.m1;Chr03.g14385.m1;Chr08.g46710.m1;Chr08.g46711.m1;Chr11.g61817.m1;Chr11.g63152.m1;Chr12.g64672.m1;Chr12.g64673.m1;Chr13.g72466.m1;Chr14.g80331.m1
170	GO:0019757	glycosinolate_metabolic_process	43	23	1.9e-06	Chr01.g06135.m1;Chr01.g07587.m1;Chr05.g28118.m1;Chr07.g37690.m1;Chr07.g37691.m1;Chr07.g37770.m1;Chr07.g37771.m1;Chr07.g37773.m1;Chr07.g37774.m1;Chr07.g37987.m1;Chr07.g39255.m1;Chr07.g39276.m1;Chr07.g41477.m1;Chr09.g48038.m1;Chr09.g50297.m1;Chr09.g50365.m1;Chr09.g50366.m1;Chr09.g50378.m1;Chr09.g50379.m1;Chr09.g51934.m1;Chr09.g51935.m1;Chr09.g52019.m1;Chr11.g58744.m1
171	GO:0019760	glucosinolate_metabolic_process	43	23	1.9e-06	Chr01.g06135.m1;Chr01.g07587.m1;Chr05.g28118.m1;Chr07.g37690.m1;Chr07.g37691.m1;Chr07.g37770.m1;Chr07.g37771.m1;Chr07.g37773.m1;Chr07.g37774.m1;Chr07.g37987.m1;Chr07.g39255.m1;Chr07.g39276.m1;Chr07.g41477.m1;Chr09.g48038.m1;Chr09.g50297.m1;Chr09.g50365.m1;Chr09.g50366.m1;Chr09.g50378.m1;Chr09.g50379.m1;Chr09.g51934.m1;Chr09.g51935.m1;Chr09.g52019.m1;Chr11.g58744.m1
172	GO:0019759	glycosinolate_catabolic_process	35	20	2.3e-06	Chr01.g06135.m1;Chr01.g07587.m1;Chr07.g37690.m1;Chr07.g37691.m1;Chr07.g37770.m1;Chr07.g37771.m1;Chr07.g37773.m1;Chr07.g37774.m1;Chr07.g37987.m1;Chr07.g39255.m1;Chr07.g39276.m1;Chr09.g50297.m1;Chr09.g50365.m1;Chr09.g50366.m1;Chr09.g50378.m1;Chr09.g50379.m1;Chr09.g51934.m1;Chr09.g51935.m1;Chr09.g52019.m1;Chr11.g58744.m1
173	GO:0019762	glucosinolate_catabolic_process	35	20	2.3e-06	Chr01.g06135.m1;Chr01.g07587.m1;Chr07.g37690.m1;Chr07.g37691.m1;Chr07.g37770.m1;Chr07.g37771.m1;Chr07.g37773.m1;Chr07.g37774.m1;Chr07.g37987.m1;Chr07.g39255.m1;Chr07.g39276.m1;Chr09.g50297.m1;Chr09.g50365.m1;Chr09.g50366.m1;Chr09.g50378.m1;Chr09.g50379.m1;Chr09.g51934.m1;Chr09.g51935.m1;Chr09.g52019.m1;Chr11.g58744.m1
174	GO:0010345	suberin_biosynthetic_process	25	16	3e-06	Chr01.g02360.m1;Chr05.g29632.m1;Chr05.g30290.m1;Chr05.g30293.m1;Chr06.g33029.m1;Chr06.g33063.m1;Chr06.g33072.m1;Chr06.g33945.m1;Chr06.g33947.m1;Chr06.g33949.m1;Chr06.g33951.m1;Chr07.g37784.m1;Chr07.g37785.m1;Chr09.g51925.m1;Chr09.g51926.m1;Chr11.g62681.m1
175	GO:0010411	xyloglucan_metabolic_process	142	53	3.2e-06	Chr01.g04016.m1;Chr01.g04017.m1;Chr01.g07087.m1;Chr02.g08083.m1;Chr02.g08084.m1;Chr02.g08085.m1;Chr02.g08086.m1;Chr02.g08087.m1;Chr02.g08364.m1;Chr02.g08474.m1;Chr02.g08475.m1;Chr02.g08476.m1;Chr02.g13677.m1;Chr02.g13712.m1;Chr02.g13713.m1;Chr03.g18220.m1;Chr03.g18221.m1;Chr04.g24936.m1;Chr04.g25793.m1;Chr04.g25794.m1;Chr04.g25819.m1;Chr04.g25824.m1;Chr04.g25889.m1;Chr05.g29637.m1;Chr06.g31410.m1…
176	GO:0033387	putrescine_biosynthetic_process_from_ornithine	8	8	3.2e-06	Chr01.g01008.m1;Chr01.g01009.m1;Chr11.g61927.m1;Chr11.g61929.m1;Chr11.g63764.m1;Chr11.g63766.m1;Chr13.g72003.m1;Chr13.g72004.m1
177	GO:0009969	xyloglucan_biosynthetic_process	28	17	4.2e-06	Chr01.g07087.m1;Chr03.g18220.m1;Chr03.g18221.m1;Chr06.g31410.m1;Chr06.g31411.m1;Chr07.g36586.m1;Chr07.g36588.m1;Chr07.g36590.m1;Chr07.g36591.m1;Chr07.g36593.m1;Chr09.g53107.m1;Chr09.g53108.m1;Chr09.g53111.m1;Chr09.g53113.m1;Chr10.g53292.m1;Chr14.g76586.m1;Chr14.g76587.m1
178	GO:1901575	organic_substance_catabolic_process	2527	608	5.8e-06	Chr01.g00851.m1;Chr01.g00892.m1;Chr01.g00994.m1;Chr01.g01012.m1;Chr01.g01094.m1;Chr01.g01119.m1;Chr01.g01220.m1;Chr01.g01258.m1;Chr01.g01340.m1;Chr01.g01341.m1;Chr01.g01650.m1;Chr01.g01657.m1;Chr01.g01769.m1;Chr01.g01792.m1;Chr01.g01793.m1;Chr01.g01815.m1;Chr01.g01816.m1;Chr01.g01897.m1;Chr01.g01964.m1;Chr01.g01973.m1;Chr01.g01984.m1;Chr01.g02083.m1;Chr01.g02108.m1;Chr01.g02111.m1;Chr01.g02138.m1…
179	GO:0035336	long-chain_fatty-acyl-CoA_metabolic_process	21	14	6.4e-06	Chr05.g29632.m1;Chr05.g30290.m1;Chr05.g30293.m1;Chr06.g33029.m1;Chr06.g33063.m1;Chr06.g33072.m1;Chr06.g33945.m1;Chr06.g33947.m1;Chr06.g33949.m1;Chr06.g33951.m1;Chr07.g37784.m1;Chr07.g37785.m1;Chr09.g51925.m1;Chr09.g51926.m1
180	GO:0044711	single-organism_biosynthetic_process	2875	684	6.9e-06	Chr01.g00887.m1;Chr01.g01008.m1;Chr01.g01009.m1;Chr01.g01118.m1;Chr01.g01161.m1;Chr01.g01166.m1;Chr01.g01190.m1;Chr01.g01356.m1;Chr01.g01368.m1;Chr01.g01412.m1;Chr01.g01436.m1;Chr01.g01443.m1;Chr01.g01510.m1;Chr01.g01647.m1;Chr01.g01792.m1;Chr01.g01793.m1;Chr01.g01961.m1;Chr01.g02108.m1;Chr01.g02111.m1;Chr01.g02360.m1;Chr01.g02481.m1;Chr01.g02576.m1;Chr01.g02713.m1;Chr01.g03183.m1;Chr01.g03191.m1…
181	GO:0015936	coenzyme_A_metabolic_process	40	21	7.9e-06	Chr02.g09279.m1;Chr02.g09299.m1;Chr02.g09300.m1;Chr02.g09307.m1;Chr02.g09308.m1;Chr02.g09734.m1;Chr02.g09753.m1;Chr02.g09758.m1;Chr02.g13284.m1;Chr02.g13288.m1;Chr02.g13309.m1;Chr04.g20267.m1;Chr04.g24514.m1;Chr04.g24515.m1;Chr04.g24533.m1;Chr04.g24534.m1;Chr04.g24535.m1;Chr04.g24884.m1;Chr04.g24902.m1;Chr04.g24903.m1;Chr04.g24904.m1
182	GO:0006072	glycerol-3-phosphate_metabolic_process	24	15	9.5e-06	Chr01.g01595.m1;Chr03.g15605.m1;Chr03.g15653.m1;Chr03.g18498.m1;Chr07.g37500.m1;Chr08.g43929.m1;Chr08.g44307.m1;Chr09.g52229.m1;Chr09.g53014.m1;Chr12.g67015.m1;Chr14.g76345.m1;Chr14.g78461.m1;Chr14.g78529.m1;Chr14.g78637.m1;Chr14.g78693.m1
183	GO:0052646	alditol_phosphate_metabolic_process	24	15	9.5e-06	Chr01.g01595.m1;Chr03.g15605.m1;Chr03.g15653.m1;Chr03.g18498.m1;Chr07.g37500.m1;Chr08.g43929.m1;Chr08.g44307.m1;Chr09.g52229.m1;Chr09.g53014.m1;Chr12.g67015.m1;Chr14.g76345.m1;Chr14.g78461.m1;Chr14.g78529.m1;Chr14.g78637.m1;Chr14.g78693.m1
184	GO:0009135	purine_nucleoside_diphosphate_metabolic_process	136	50	9.6e-06	Chr01.g01220.m1;Chr02.g10719.m1;Chr02.g11028.m1;Chr02.g11359.m1;Chr02.g11374.m1;Chr02.g11376.m1;Chr02.g12813.m1;Chr02.g12886.m1;Chr03.g14038.m1;Chr03.g16034.m1;Chr03.g18778.m1;Chr03.g18924.m1;Chr04.g20684.m1;Chr04.g20766.m1;Chr04.g22938.m1;Chr04.g22940.m1;Chr04.g22941.m1;Chr04.g22969.m1;Chr04.g23313.m1;Chr04.g23630.m1;Chr05.g26583.m1;Chr05.g27346.m1;Chr05.g27551.m1;Chr05.g28064.m1;Chr05.g28070.m1…
185	GO:0009179	purine_ribonucleoside_diphosphate_metabolic_process	136	50	9.6e-06	Chr01.g01220.m1;Chr02.g10719.m1;Chr02.g11028.m1;Chr02.g11359.m1;Chr02.g11374.m1;Chr02.g11376.m1;Chr02.g12813.m1;Chr02.g12886.m1;Chr03.g14038.m1;Chr03.g16034.m1;Chr03.g18778.m1;Chr03.g18924.m1;Chr04.g20684.m1;Chr04.g20766.m1;Chr04.g22938.m1;Chr04.g22940.m1;Chr04.g22941.m1;Chr04.g22969.m1;Chr04.g23313.m1;Chr04.g23630.m1;Chr05.g26583.m1;Chr05.g27346.m1;Chr05.g27551.m1;Chr05.g28064.m1;Chr05.g28070.m1…
186	GO:0009185	ribonucleoside_diphosphate_metabolic_process	136	50	9.6e-06	Chr01.g01220.m1;Chr02.g10719.m1;Chr02.g11028.m1;Chr02.g11359.m1;Chr02.g11374.m1;Chr02.g11376.m1;Chr02.g12813.m1;Chr02.g12886.m1;Chr03.g14038.m1;Chr03.g16034.m1;Chr03.g18778.m1;Chr03.g18924.m1;Chr04.g20684.m1;Chr04.g20766.m1;Chr04.g22938.m1;Chr04.g22940.m1;Chr04.g22941.m1;Chr04.g22969.m1;Chr04.g23313.m1;Chr04.g23630.m1;Chr05.g26583.m1;Chr05.g27346.m1;Chr05.g27551.m1;Chr05.g28064.m1;Chr05.g28070.m1…
187	GO:0006165	nucleoside_diphosphate_phosphorylation	137	50	1.2e-05	Chr01.g01220.m1;Chr02.g10719.m1;Chr02.g11028.m1;Chr02.g11359.m1;Chr02.g11374.m1;Chr02.g11376.m1;Chr02.g12813.m1;Chr02.g12886.m1;Chr03.g14038.m1;Chr03.g16034.m1;Chr03.g18778.m1;Chr03.g18924.m1;Chr04.g20684.m1;Chr04.g20766.m1;Chr04.g22938.m1;Chr04.g22940.m1;Chr04.g22941.m1;Chr04.g22969.m1;Chr04.g23313.m1;Chr04.g23630.m1;Chr05.g26583.m1;Chr05.g27346.m1;Chr05.g27551.m1;Chr05.g28064.m1;Chr05.g28070.m1…
188	GO:0007017	microtubule-based_process	360	108	1.4e-05	Chr01.g01203.m1;Chr01.g01771.m1;Chr01.g01908.m1;Chr01.g02085.m1;Chr01.g02086.m1;Chr01.g02246.m1;Chr01.g04001.m1;Chr01.g04631.m2;Chr01.g05480.m1;Chr01.g05547.m1;Chr01.g05575.m1;Chr01.g06941.m1;Chr01.g07009.m1;Chr01.g07041.m1;Chr02.g10975.m1;Chr02.g11512.m1;Chr02.g11546.m1;Chr02.g12942.m1;Chr03.g14287.m1;Chr03.g15291.m1;Chr03.g15441.m1;Chr03.g15959.m1;Chr03.g16228.m1;Chr03.g17919.m1;Chr03.g17981.m1…
189	GO:0016126	sterol_biosynthetic_process	30	17	1.5e-05	Chr01.g05956.m1;Chr01.g05957.m1;Chr01.g07400.m1;Chr01.g07401.m1;Chr01.g07402.m1;Chr05.g26518.m1;Chr05.g26519.m1;Chr05.g27602.m1;Chr05.g27603.m1;Chr05.g27604.m1;Chr05.g27606.m1;Chr05.g28862.m1;Chr06.g36360.m1;Chr06.g36362.m1;Chr10.g57142.m1;Chr11.g58917.m1;Chr11.g58918.m1
190	GO:0015695	organic_cation_transport	15	11	1.7e-05	Chr03.g15195.m1;Chr03.g15196.m1;Chr07.g41342.m1;Chr08.g42431.m1;Chr08.g45854.m1;Chr08.g47408.m1;Chr09.g48178.m1;Chr12.g65406.m1;Chr12.g67963.m1;Chr14.g79197.m1;Chr14.g79281.m1
191	GO:1901615	organic_hydroxy_compound_metabolic_process	260	82	2e-05	Chr01.g01166.m1;Chr01.g05956.m1;Chr01.g05957.m1;Chr01.g06180.m1;Chr01.g06404.m1;Chr01.g07400.m1;Chr01.g07401.m1;Chr01.g07402.m1;Chr01.g07641.m1;Chr01.g07642.m1;Chr01.g07643.m1;Chr01.g07646.m1;Chr02.g09239.m1;Chr02.g09693.m1;Chr02.g10002.m1;Chr02.g10005.m1;Chr02.g10008.m1;Chr02.g10313.m1;Chr02.g10317.m1;Chr02.g10321.m1;Chr02.g10915.m1;Chr02.g10916.m1;Chr03.g14192.m1;Chr03.g14268.m1;Chr03.g15111.m1…
192	GO:0009877	nodulation	42	21	2.1e-05	Chr01.g01497.m1;Chr01.g01498.m1;Chr01.g01499.m1;Chr01.g01500.m1;Chr01.g01501.m1;Chr02.g10138.m1;Chr02.g10448.m1;Chr04.g24072.m1;Chr04.g24353.m1;Chr08.g46489.m1;Chr11.g62202.m1;Chr11.g62203.m1;Chr11.g62204.m1;Chr11.g62205.m1;Chr11.g62206.m1;Chr11.g63285.m1;Chr11.g63286.m1;Chr11.g63287.m1;Chr11.g63288.m1;Chr11.g63289.m1;Chr12.g64871.m1
193	GO:0010205	photoinhibition	9	8	2.4e-05	Chr01.g00994.m1;Chr07.g40387.m1;Chr08.g47207.m1;Chr09.g49046.m1;Chr10.g55540.m1;Chr11.g61915.m1;Chr11.g63787.m1;Chr12.g64128.m1
194	GO:0043155	negative_regulation_of_photosynthesis,_light_reaction	9	8	2.4e-05	Chr01.g00994.m1;Chr07.g40387.m1;Chr08.g47207.m1;Chr09.g49046.m1;Chr10.g55540.m1;Chr11.g61915.m1;Chr11.g63787.m1;Chr12.g64128.m1
195	GO:1905156	negative_regulation_of_photosynthesis	9	8	2.4e-05	Chr01.g00994.m1;Chr07.g40387.m1;Chr08.g47207.m1;Chr09.g49046.m1;Chr10.g55540.m1;Chr11.g61915.m1;Chr11.g63787.m1;Chr12.g64128.m1
196	GO:0009800	cinnamic_acid_biosynthetic_process	18	12	3e-05	Chr03.g16158.m1;Chr03.g18520.m1;Chr08.g43212.m1;Chr08.g43213.m1;Chr08.g43214.m1;Chr12.g68668.m1;Chr12.g68669.m1;Chr12.g68670.m1;Chr12.g68671.m1;Chr12.g68673.m1;Chr14.g76320.m1;Chr14.g77913.m1
197	GO:0009803	cinnamic_acid_metabolic_process	18	12	3e-05	Chr03.g16158.m1;Chr03.g18520.m1;Chr08.g43212.m1;Chr08.g43213.m1;Chr08.g43214.m1;Chr12.g68668.m1;Chr12.g68669.m1;Chr12.g68670.m1;Chr12.g68671.m1;Chr12.g68673.m1;Chr14.g76320.m1;Chr14.g77913.m1
198	GO:0018871	1-aminocyclopropane-1-carboxylate_metabolic_process	18	12	3e-05	Chr02.g10687.m1;Chr02.g10964.m1;Chr04.g23388.m1;Chr04.g23714.m1;Chr04.g23819.m1;Chr07.g41524.m1;Chr08.g45232.m1;Chr09.g47994.m1;Chr11.g63121.m1;Chr12.g66273.m1;Chr13.g70658.m1;Chr15.g84660.m1
199	GO:0019740	nitrogen_utilization	18	12	3e-05	Chr03.g15195.m1;Chr03.g15196.m1;Chr03.g17133.m1;Chr07.g41342.m1;Chr08.g42431.m1;Chr08.g45854.m1;Chr08.g47408.m1;Chr09.g48178.m1;Chr12.g65406.m1;Chr12.g67963.m1;Chr14.g79197.m1;Chr14.g79281.m1
200	GO:0042218	1-aminocyclopropane-1-carboxylate_biosynthetic_process	18	12	3e-05	Chr02.g10687.m1;Chr02.g10964.m1;Chr04.g23388.m1;Chr04.g23714.m1;Chr04.g23819.m1;Chr07.g41524.m1;Chr08.g45232.m1;Chr09.g47994.m1;Chr11.g63121.m1;Chr12.g66273.m1;Chr13.g70658.m1;Chr15.g84660.m1
201	GO:0009751	response_to_salicylic_acid	52	24	3.1e-05	Chr01.g06448.m1;Chr02.g12116.m1;Chr03.g19233.m2;Chr03.g19604.m1;Chr03.g19609.m1;Chr03.g19613.m1;Chr04.g20720.m1;Chr04.g21440.m1;Chr04.g21445.m1;Chr04.g22312.m1;Chr04.g22314.m1;Chr04.g22317.m1;Chr04.g22320.m1;Chr04.g22323.m1;Chr04.g22324.m1;Chr07.g40054.m1;Chr09.g48301.m1;Chr10.g57675.m1;Chr11.g57987.m1;Chr11.g58417.m1;Chr11.g60786.m1;Chr11.g61106.m1;Chr14.g75364.m1;Chr14.g75710.m3
202	GO:0044273	sulfur_compound_catabolic_process	40	20	3.3e-05	Chr01.g06135.m1;Chr01.g07587.m1;Chr07.g37690.m1;Chr07.g37691.m1;Chr07.g37770.m1;Chr07.g37771.m1;Chr07.g37773.m1;Chr07.g37774.m1;Chr07.g37987.m1;Chr07.g39255.m1;Chr07.g39276.m1;Chr09.g50297.m1;Chr09.g50365.m1;Chr09.g50366.m1;Chr09.g50378.m1;Chr09.g50379.m1;Chr09.g51934.m1;Chr09.g51935.m1;Chr09.g52019.m1;Chr11.g58744.m1
203	GO:0042445	hormone_metabolic_process	157	54	3.9e-05	Chr01.g01098.m1;Chr01.g06180.m1;Chr01.g06235.m1;Chr01.g06404.m1;Chr01.g07641.m1;Chr01.g07642.m1;Chr01.g07643.m1;Chr01.g07646.m1;Chr01.g07695.m1;Chr02.g09239.m1;Chr02.g09693.m1;Chr02.g10002.m1;Chr02.g10005.m1;Chr02.g10008.m1;Chr02.g10313.m1;Chr02.g10317.m1;Chr02.g10321.m1;Chr02.g10915.m1;Chr02.g10916.m1;Chr03.g14268.m1;Chr03.g16161.m1;Chr04.g23432.m1;Chr04.g23435.m1;Chr04.g23436.m1;Chr04.g23659.m1…
204	GO:1901617	organic_hydroxy_compound_biosynthetic_process	165	56	4.3e-05	Chr01.g05956.m1;Chr01.g05957.m1;Chr01.g06180.m1;Chr01.g06404.m1;Chr01.g07400.m1;Chr01.g07401.m1;Chr01.g07402.m1;Chr01.g07641.m1;Chr01.g07642.m1;Chr01.g07643.m1;Chr01.g07646.m1;Chr02.g09239.m1;Chr02.g09693.m1;Chr02.g10002.m1;Chr02.g10005.m1;Chr02.g10008.m1;Chr02.g10313.m1;Chr02.g10317.m1;Chr02.g10321.m1;Chr02.g10915.m1;Chr02.g10916.m1;Chr03.g14268.m1;Chr04.g23432.m1;Chr04.g23435.m1;Chr04.g23436.m1…
205	GO:0034637	cellular_carbohydrate_biosynthetic_process	297	90	4.6e-05	Chr01.g00887.m1;Chr01.g01118.m1;Chr01.g01443.m1;Chr01.g02360.m1;Chr01.g02576.m1;Chr01.g05681.m1;Chr01.g05682.m1;Chr01.g06156.m1;Chr01.g06589.m1;Chr01.g07087.m1;Chr01.g07135.m1;Chr01.g07136.m1;Chr01.g07609.m1;Chr02.g09010.m1;Chr02.g09153.m1;Chr02.g09473.m1;Chr02.g09621.m1;Chr02.g13405.m1;Chr03.g15263.m1;Chr03.g15264.m1;Chr03.g18220.m1;Chr03.g18221.m1;Chr03.g19867.m1;Chr04.g20175.m1;Chr04.g24652.m1…
206	GO:0006629	lipid_metabolic_process	1668	408	4.6e-05	Chr01.g01012.m1;Chr01.g01166.m1;Chr01.g01657.m1;Chr01.g01815.m1;Chr01.g01816.m1;Chr01.g01973.m1;Chr01.g02138.m1;Chr01.g02139.m1;Chr01.g02713.m1;Chr01.g03183.m1;Chr01.g03191.m1;Chr01.g03203.m1;Chr01.g03228.m1;Chr01.g03664.m1;Chr01.g04552.m1;Chr01.g04553.m1;Chr01.g04558.m1;Chr01.g04863.m1;Chr01.g04864.m1;Chr01.g05490.m1;Chr01.g05493.m1;Chr01.g05561.m1;Chr01.g05824.m1;Chr01.g05956.m1;Chr01.g05957.m1…
207	GO:0006897	endocytosis	90	35	5.3e-05	Chr01.g01236.m1;Chr01.g01277.m1;Chr03.g14766.m1;Chr03.g14778.m1;Chr03.g15239.m1;Chr03.g16335.m1;Chr03.g16809.m1;Chr03.g19855.m1;Chr05.g31050.m1;Chr06.g31706.m1;Chr06.g32248.m1;Chr07.g41729.m1;Chr08.g46982.m1;Chr08.g47356.m1;Chr09.g47780.m1;Chr10.g53488.m1;Chr10.g55015.m1;Chr10.g55213.m1;Chr11.g62401.m1;Chr11.g63518.m1;Chr11.g63549.m1;Chr12.g63977.m1;Chr12.g64381.m1;Chr12.g67661.m1;Chr12.g68426.m1…
208	GO:0035337	fatty-acyl-CoA_metabolic_process	24	14	5.7e-05	Chr05.g29632.m1;Chr05.g30290.m1;Chr05.g30293.m1;Chr06.g33029.m1;Chr06.g33063.m1;Chr06.g33072.m1;Chr06.g33945.m1;Chr06.g33947.m1;Chr06.g33949.m1;Chr06.g33951.m1;Chr07.g37784.m1;Chr07.g37785.m1;Chr09.g51925.m1;Chr09.g51926.m1
209	GO:0060003	copper_ion_export	14	10	5.9e-05	Chr02.g10937.m1;Chr02.g10938.m1;Chr04.g23411.m1;Chr04.g23412.m1;Chr04.g23686.m1;Chr04.g23687.m1;Chr05.g29115.m1;Chr07.g40399.m1;Chr09.g49034.m1;Chr13.g70003.m1
210	GO:0015766	disaccharide_transport	19	12	6.7e-05	Chr03.g18650.m1;Chr05.g26609.m1;Chr05.g26612.m1;Chr05.g27512.m1;Chr05.g27513.m1;Chr05.g27705.m1;Chr06.g35564.m1;Chr06.g36279.m1;Chr06.g36280.m1;Chr13.g74736.m1;Chr14.g76187.m1;Chr15.g81109.m1
211	GO:0015770	sucrose_transport	19	12	6.7e-05	Chr03.g18650.m1;Chr05.g26609.m1;Chr05.g26612.m1;Chr05.g27512.m1;Chr05.g27513.m1;Chr05.g27705.m1;Chr06.g35564.m1;Chr06.g36279.m1;Chr06.g36280.m1;Chr13.g74736.m1;Chr14.g76187.m1;Chr15.g81109.m1
212	GO:0015772	oligosaccharide_transport	19	12	6.7e-05	Chr03.g18650.m1;Chr05.g26609.m1;Chr05.g26612.m1;Chr05.g27512.m1;Chr05.g27513.m1;Chr05.g27705.m1;Chr06.g35564.m1;Chr06.g36279.m1;Chr06.g36280.m1;Chr13.g74736.m1;Chr14.g76187.m1;Chr15.g81109.m1
213	GO:0044036	cell_wall_macromolecule_metabolic_process	288	87	6.8e-05	Chr01.g01119.m1;Chr01.g01984.m1;Chr01.g02360.m1;Chr01.g04016.m1;Chr01.g04017.m1;Chr01.g07087.m1;Chr02.g08083.m1;Chr02.g08084.m1;Chr02.g08085.m1;Chr02.g08086.m1;Chr02.g08087.m1;Chr02.g08364.m1;Chr02.g08474.m1;Chr02.g08475.m1;Chr02.g08476.m1;Chr02.g10041.m1;Chr02.g10355.m1;Chr02.g12545.m1;Chr02.g12995.m1;Chr02.g13677.m1;Chr02.g13712.m1;Chr02.g13713.m1;Chr03.g17717.m1;Chr03.g18220.m1;Chr03.g18221.m1…
214	GO:0006101	citrate_metabolic_process	6	6	7.6e-05	Chr02.g09401.m1;Chr02.g09874.m1;Chr04.g24396.m1;Chr04.g24805.m1;Chr08.g46713.m1;Chr12.g64665.m1
215	GO:0009268	response_to_pH	6	6	7.6e-05	Chr01.g05942.m1;Chr01.g07382.m1;Chr02.g12608.m1;Chr04.g21769.m1;Chr05.g28849.m1;Chr11.g58930.m1
216	GO:0010222	stem_vascular_tissue_pattern_formation	6	6	7.6e-05	Chr02.g09263.m1;Chr02.g09717.m1;Chr04.g24547.m1;Chr04.g24918.m1;Chr05.g28157.m1;Chr06.g35165.m1
217	GO:0008272	sulfate_transport	42	20	8e-05	Chr01.g03480.m1;Chr01.g03482.m1;Chr01.g03487.m1;Chr01.g04697.m1;Chr02.g13300.m1;Chr04.g20281.m1;Chr05.g31188.m1;Chr06.g31558.m1;Chr07.g36777.m1;Chr07.g38202.m1;Chr07.g38204.m1;Chr09.g51501.m1;Chr09.g51503.m1;Chr09.g51509.m1;Chr09.g51510.m1;Chr09.g51511.m1;Chr09.g52925.m1;Chr11.g60201.m1;Chr11.g61554.m1;Chr11.g61558.m1
218	GO:1902358	sulfate_transmembrane_transport	42	20	8e-05	Chr01.g03480.m1;Chr01.g03482.m1;Chr01.g03487.m1;Chr01.g04697.m1;Chr02.g13300.m1;Chr04.g20281.m1;Chr05.g31188.m1;Chr06.g31558.m1;Chr07.g36777.m1;Chr07.g38202.m1;Chr07.g38204.m1;Chr09.g51501.m1;Chr09.g51503.m1;Chr09.g51509.m1;Chr09.g51510.m1;Chr09.g51511.m1;Chr09.g52925.m1;Chr11.g60201.m1;Chr11.g61554.m1;Chr11.g61558.m1
219	GO:0009056	catabolic_process	2849	666	8.1e-05	Chr01.g00851.m1;Chr01.g00892.m1;Chr01.g00994.m1;Chr01.g01012.m1;Chr01.g01094.m1;Chr01.g01119.m1;Chr01.g01220.m1;Chr01.g01258.m1;Chr01.g01340.m1;Chr01.g01341.m1;Chr01.g01650.m1;Chr01.g01657.m1;Chr01.g01769.m1;Chr01.g01792.m1;Chr01.g01793.m1;Chr01.g01815.m1;Chr01.g01816.m1;Chr01.g01897.m1;Chr01.g01964.m1;Chr01.g01973.m1;Chr01.g01984.m1;Chr01.g02083.m1;Chr01.g02108.m1;Chr01.g02111.m1;Chr01.g02138.m1…
220	GO:0006531	aspartate_metabolic_process	10	8	9.6e-05	Chr02.g11419.m1;Chr04.g22890.m1;Chr07.g41877.m1;Chr07.g41998.m1;Chr11.g58156.m1;Chr11.g58173.m1;Chr11.g58174.m1;Chr11.g58188.m1
221	GO:0019355	nicotinamide_nucleotide_biosynthetic_process_from_aspartate	10	8	9.6e-05	Chr02.g11419.m1;Chr04.g22890.m1;Chr07.g41877.m1;Chr07.g41998.m1;Chr11.g58156.m1;Chr11.g58173.m1;Chr11.g58174.m1;Chr11.g58188.m1
222	GO:0034627	'de_novo'_NAD_biosynthetic_process	10	8	9.6e-05	Chr02.g11419.m1;Chr04.g22890.m1;Chr07.g41877.m1;Chr07.g41998.m1;Chr11.g58156.m1;Chr11.g58173.m1;Chr11.g58174.m1;Chr11.g58188.m1
223	GO:0034628	'de_novo'_NAD_biosynthetic_process_from_aspartate	10	8	9.6e-05	Chr02.g11419.m1;Chr04.g22890.m1;Chr07.g41877.m1;Chr07.g41998.m1;Chr11.g58156.m1;Chr11.g58173.m1;Chr11.g58174.m1;Chr11.g58188.m1
224	GO:0050667	homocysteine_metabolic_process	10	8	9.6e-05	Chr01.g04462.m1;Chr08.g45137.m1;Chr10.g53818.m1;Chr11.g60479.m1;Chr11.g60481.m1;Chr11.g60849.m1;Chr11.g60851.m1;Chr12.g66401.m1
225	GO:0006950	response_to_stress	3051	709	9.8e-05	Chr01.g00789.m1;Chr01.g00790.m1;Chr01.g00942.m1;Chr01.g01166.m1;Chr01.g01200.m1;Chr01.g01333.m1;Chr01.g01369.m1;Chr01.g01373.m1;Chr01.g01465.m1;Chr01.g01517.m1;Chr01.g04103.m1;Chr01.g05021.m1;Chr01.g05250.m1;Chr01.g05252.m1;Chr01.g05253.m1;Chr01.g05301.m1;Chr01.g05352.m1;Chr01.g05560.m1;Chr01.g05591.m1;Chr01.g05598.m1;Chr01.g05659.m1;Chr01.g05700.m1;Chr01.g05701.m1;Chr01.g05702.m1;Chr01.g05757.m1…
226	GO:0010304	PSII_associated_light-harvesting_complex_II_catabolic_process	17	11	9.9e-05	Chr01.g00994.m1;Chr03.g14850.m1;Chr07.g40387.m1;Chr08.g47207.m1;Chr09.g49046.m1;Chr10.g55540.m1;Chr11.g61915.m1;Chr11.g63787.m1;Chr12.g64128.m1;Chr14.g79627.m1;Chr14.g79857.m1
227	GO:0042546	cell_wall_biogenesis	251	77	9.9e-05	Chr01.g02360.m1;Chr01.g04016.m1;Chr01.g04017.m1;Chr01.g07087.m1;Chr02.g08083.m1;Chr02.g08084.m1;Chr02.g08085.m1;Chr02.g08086.m1;Chr02.g08087.m1;Chr02.g11200.m1;Chr02.g13405.m1;Chr02.g13677.m1;Chr02.g13712.m1;Chr02.g13713.m1;Chr03.g18220.m1;Chr03.g18221.m1;Chr04.g20175.m1;Chr04.g23137.m1;Chr05.g26896.m1;Chr05.g26901.m1;Chr05.g26902.m1;Chr05.g27362.m1;Chr05.g27363.m1;Chr05.g27369.m1;Chr05.g28788.m1…
228	GO:0016137	glycoside_metabolic_process	8	7	0.0001	Chr01.g05959.m1;Chr01.g07404.m1;Chr01.g07405.m1;Chr01.g07412.m1;Chr03.g13974.m1;Chr05.g28871.m1;Chr11.g58909.m1
229	GO:0016138	glycoside_biosynthetic_process	8	7	0.0001	Chr01.g05959.m1;Chr01.g07404.m1;Chr01.g07405.m1;Chr01.g07412.m1;Chr03.g13974.m1;Chr05.g28871.m1;Chr11.g58909.m1
230	GO:0019756	cyanogenic_glycoside_biosynthetic_process	8	7	0.0001	Chr01.g05959.m1;Chr01.g07404.m1;Chr01.g07405.m1;Chr01.g07412.m1;Chr03.g13974.m1;Chr05.g28871.m1;Chr11.g58909.m1
231	GO:0042341	cyanogenic_glycoside_metabolic_process	8	7	0.0001	Chr01.g05959.m1;Chr01.g07404.m1;Chr01.g07405.m1;Chr01.g07412.m1;Chr03.g13974.m1;Chr05.g28871.m1;Chr11.g58909.m1
232	GO:0050898	nitrile_metabolic_process	8	7	0.0001	Chr01.g05959.m1;Chr01.g07404.m1;Chr01.g07405.m1;Chr01.g07412.m1;Chr03.g13974.m1;Chr05.g28871.m1;Chr11.g58909.m1
233	GO:0080028	nitrile_biosynthetic_process	8	7	0.0001	Chr01.g05959.m1;Chr01.g07404.m1;Chr01.g07405.m1;Chr01.g07412.m1;Chr03.g13974.m1;Chr05.g28871.m1;Chr11.g58909.m1
234	GO:0006817	phosphate_ion_transport	25	14	0.0001	Chr01.g04159.m1;Chr03.g15364.m1;Chr03.g16371.m1;Chr03.g16719.m1;Chr08.g43463.m1;Chr08.g43466.m1;Chr11.g60742.m1;Chr11.g61069.m1;Chr12.g67628.m1;Chr12.g67629.m1;Chr12.g68391.m1;Chr12.g68392.m1;Chr14.g77653.m1;Chr14.g79013.m1
235	GO:0010383	cell_wall_polysaccharide_metabolic_process	217	68	0.00012	Chr01.g01984.m1;Chr01.g02360.m1;Chr01.g04016.m1;Chr01.g04017.m1;Chr01.g07087.m1;Chr02.g08083.m1;Chr02.g08084.m1;Chr02.g08085.m1;Chr02.g08086.m1;Chr02.g08087.m1;Chr02.g08364.m1;Chr02.g08474.m1;Chr02.g08475.m1;Chr02.g08476.m1;Chr02.g12995.m1;Chr02.g13677.m1;Chr02.g13712.m1;Chr02.g13713.m1;Chr03.g18220.m1;Chr03.g18221.m1;Chr04.g20531.m1;Chr04.g20561.m1;Chr04.g24936.m1;Chr04.g25793.m1;Chr04.g25794.m1…
236	GO:0071423	malate_transmembrane_transport	34	17	0.00013	Chr02.g10712.m1;Chr03.g19569.m1;Chr03.g19744.m1;Chr03.g19746.m1;Chr04.g23624.m1;Chr07.g41780.m1;Chr07.g42094.m1;Chr09.g47725.m1;Chr10.g53350.m1;Chr10.g53351.m1;Chr10.g54166.m1;Chr10.g54167.m1;Chr13.g72892.m1;Chr14.g75239.m1;Chr14.g75241.m1;Chr14.g75400.m1;Chr15.g82963.m1
237	GO:0019432	triglyceride_biosynthetic_process	37	18	0.00013	Chr03.g15099.m1;Chr05.g26773.m1;Chr05.g26777.m1;Chr06.g36127.m1;Chr06.g36128.m1;Chr07.g38081.m1;Chr07.g38550.m1;Chr07.g38552.m1;Chr08.g42468.m1;Chr08.g47232.m1;Chr08.g47244.m1;Chr09.g51105.m1;Chr09.g51108.m1;Chr09.g51642.m1;Chr12.g64107.m1;Chr12.g68000.m1;Chr12.g69436.m1;Chr15.g84317.m1
238	GO:0006559	L-phenylalanine_catabolic_process	20	12	0.00014	Chr03.g16158.m1;Chr03.g18520.m1;Chr08.g43212.m1;Chr08.g43213.m1;Chr08.g43214.m1;Chr12.g68668.m1;Chr12.g68669.m1;Chr12.g68670.m1;Chr12.g68671.m1;Chr12.g68673.m1;Chr14.g76320.m1;Chr14.g77913.m1
239	GO:0055088	lipid_homeostasis	108	39	0.00014	Chr01.g06180.m1;Chr01.g06404.m1;Chr01.g07641.m1;Chr01.g07642.m1;Chr01.g07643.m1;Chr01.g07646.m1;Chr02.g09239.m1;Chr02.g09693.m1;Chr02.g10002.m1;Chr02.g10005.m1;Chr02.g10008.m1;Chr02.g10313.m1;Chr02.g10317.m1;Chr02.g10321.m1;Chr02.g10915.m1;Chr02.g10916.m1;Chr03.g14268.m1;Chr04.g23432.m1;Chr04.g23435.m1;Chr04.g23436.m1;Chr04.g23659.m1;Chr04.g23660.m1;Chr04.g24226.m1;Chr04.g24228.m1;Chr04.g24234.m1…
240	GO:0009612	response_to_mechanical_stimulus	15	10	0.00015	Chr01.g01593.m1;Chr01.g01600.m1;Chr01.g01605.m1;Chr01.g01924.m1;Chr11.g61856.m1;Chr11.g61861.m1;Chr11.g63190.m1;Chr11.g63194.m1;Chr13.g71816.m1;Chr15.g83504.m1
241	GO:0044208	'de_novo'_AMP_biosynthetic_process	15	10	0.00015	Chr01.g04264.m1;Chr01.g04269.m1;Chr01.g04274.m1;Chr01.g04279.m1;Chr02.g12306.m1;Chr04.g21257.m1;Chr04.g22120.m1;Chr11.g60655.m1;Chr11.g60987.m1;Chr11.g60989.m1
242	GO:0071804	cellular_potassium_ion_transport	153	51	0.00015	Chr01.g01338.m1;Chr01.g02799.m1;Chr01.g03106.m1;Chr01.g03236.m1;Chr01.g03656.m1;Chr01.g06446.m1;Chr01.g06447.m1;Chr01.g06449.m1;Chr01.g07909.m1;Chr01.g07910.m1;Chr02.g08507.m1;Chr02.g12759.m1;Chr03.g14848.m1;Chr03.g16160.m1;Chr04.g20820.m1;Chr04.g25763.m1;Chr05.g30781.m1;Chr06.g31990.m1;Chr06.g32524.m1;Chr07.g37900.m1;Chr08.g42303.m1;Chr08.g42842.m1;Chr08.g42843.m1;Chr08.g46649.m1;Chr09.g51815.m1…
243	GO:0071805	potassium_ion_transmembrane_transport	153	51	0.00015	Chr01.g01338.m1;Chr01.g02799.m1;Chr01.g03106.m1;Chr01.g03236.m1;Chr01.g03656.m1;Chr01.g06446.m1;Chr01.g06447.m1;Chr01.g06449.m1;Chr01.g07909.m1;Chr01.g07910.m1;Chr02.g08507.m1;Chr02.g12759.m1;Chr03.g14848.m1;Chr03.g16160.m1;Chr04.g20820.m1;Chr04.g25763.m1;Chr05.g30781.m1;Chr06.g31990.m1;Chr06.g32524.m1;Chr07.g37900.m1;Chr08.g42303.m1;Chr08.g42842.m1;Chr08.g42843.m1;Chr08.g46649.m1;Chr09.g51815.m1…
244	GO:0042446	hormone_biosynthetic_process	116	41	0.00016	Chr01.g06180.m1;Chr01.g06404.m1;Chr01.g07641.m1;Chr01.g07642.m1;Chr01.g07643.m1;Chr01.g07646.m1;Chr02.g09239.m1;Chr02.g09693.m1;Chr02.g10002.m1;Chr02.g10005.m1;Chr02.g10008.m1;Chr02.g10313.m1;Chr02.g10317.m1;Chr02.g10321.m1;Chr02.g10915.m1;Chr02.g10916.m1;Chr03.g14268.m1;Chr03.g16161.m1;Chr04.g23432.m1;Chr04.g23435.m1;Chr04.g23436.m1;Chr04.g23659.m1;Chr04.g23660.m1;Chr04.g24226.m1;Chr04.g24228.m1…
245	GO:0010410	hemicellulose_metabolic_process	211	66	0.00016	Chr01.g01984.m1;Chr01.g04016.m1;Chr01.g04017.m1;Chr01.g07087.m1;Chr02.g08083.m1;Chr02.g08084.m1;Chr02.g08085.m1;Chr02.g08086.m1;Chr02.g08087.m1;Chr02.g08364.m1;Chr02.g08474.m1;Chr02.g08475.m1;Chr02.g08476.m1;Chr02.g12995.m1;Chr02.g13677.m1;Chr02.g13712.m1;Chr02.g13713.m1;Chr03.g18220.m1;Chr03.g18221.m1;Chr04.g20531.m1;Chr04.g20561.m1;Chr04.g24936.m1;Chr04.g25793.m1;Chr04.g25794.m1;Chr04.g25819.m1…
246	GO:0045489	pectin_biosynthetic_process	47	21	0.00017	Chr01.g01368.m1;Chr01.g01412.m1;Chr01.g02360.m1;Chr03.g16591.m1;Chr05.g28944.m1;Chr06.g34489.m1;Chr06.g34492.m1;Chr06.g35224.m1;Chr08.g45622.m1;Chr10.g56698.m1;Chr11.g62282.m1;Chr11.g62312.m1;Chr11.g62681.m1;Chr11.g63386.m1;Chr11.g63428.m1;Chr12.g65671.m1;Chr13.g70859.m1;Chr13.g73661.m1;Chr13.g74309.m1;Chr13.g74856.m1;Chr15.g82201.m1
247	GO:0071446	cellular_response_to_salicylic_acid_stimulus	38	18	0.0002	Chr02.g12116.m1;Chr03.g19604.m1;Chr03.g19609.m1;Chr03.g19613.m1;Chr04.g21440.m1;Chr04.g21445.m1;Chr04.g22312.m1;Chr04.g22314.m1;Chr04.g22317.m1;Chr04.g22320.m1;Chr04.g22323.m1;Chr04.g22324.m1;Chr07.g40054.m1;Chr09.g48301.m1;Chr10.g57675.m1;Chr11.g60786.m1;Chr11.g61106.m1;Chr14.g75364.m1
248	GO:0010138	pyrimidine_ribonucleotide_salvage	11	8	0.00029	Chr01.g01510.m1;Chr02.g11376.m1;Chr04.g22938.m1;Chr08.g46782.m1;Chr11.g62193.m1;Chr11.g63277.m1;Chr12.g64595.m1;Chr13.g72351.m1
249	GO:0032262	pyrimidine_nucleotide_salvage	11	8	0.00029	Chr01.g01510.m1;Chr02.g11376.m1;Chr04.g22938.m1;Chr08.g46782.m1;Chr11.g62193.m1;Chr11.g63277.m1;Chr12.g64595.m1;Chr13.g72351.m1
250	GO:0044206	UMP_salvage	11	8	0.00029	Chr01.g01510.m1;Chr02.g11376.m1;Chr04.g22938.m1;Chr08.g46782.m1;Chr11.g62193.m1;Chr11.g63277.m1;Chr12.g64595.m1;Chr13.g72351.m1
251	GO:0044211	CTP_salvage	11	8	0.00029	Chr01.g01510.m1;Chr02.g11376.m1;Chr04.g22938.m1;Chr08.g46782.m1;Chr11.g62193.m1;Chr11.g63277.m1;Chr12.g64595.m1;Chr13.g72351.m1
252	GO:0006720	isoprenoid_metabolic_process	374	105	0.00031	Chr01.g05490.m1;Chr01.g05493.m1;Chr01.g06948.m1;Chr01.g06951.m1;Chr02.g09279.m1;Chr02.g09299.m1;Chr02.g09300.m1;Chr02.g09307.m1;Chr02.g09308.m1;Chr02.g09455.m1;Chr02.g09734.m1;Chr02.g09753.m1;Chr02.g09758.m1;Chr02.g09900.m1;Chr02.g11604.m1;Chr02.g11656.m1;Chr02.g12146.m1;Chr02.g12149.m1;Chr02.g12151.m1;Chr02.g12152.m1;Chr02.g12644.m1;Chr02.g13284.m1;Chr02.g13288.m1;Chr02.g13309.m1;Chr03.g17123.m1…
253	GO:0015802	basic_amino_acid_transport	5	5	0.00037	Chr01.g03317.m1;Chr03.g14904.m1;Chr11.g61684.m1;Chr11.g61746.m1;Chr14.g79582.m1
254	GO:1902025	nitrate_import	5	5	0.00037	Chr01.g01201.m1;Chr07.g37347.m1;Chr09.g52351.m1;Chr11.g62109.m1;Chr11.g63584.m1
255	GO:0010152	pollen_maturation	9	7	0.00038	Chr02.g10827.m1;Chr02.g11392.m1;Chr03.g18009.m1;Chr03.g18139.m1;Chr04.g22916.m1;Chr08.g42863.m1;Chr14.g76666.m1
256	GO:0022604	regulation_of_cell_morphogenesis	84	31	0.00041	Chr01.g01236.m1;Chr01.g01277.m1;Chr03.g14766.m1;Chr03.g14778.m1;Chr03.g16335.m1;Chr03.g16809.m1;Chr03.g19855.m1;Chr05.g31050.m1;Chr06.g31706.m1;Chr06.g32248.m1;Chr07.g41729.m1;Chr08.g47356.m1;Chr09.g47780.m1;Chr10.g53488.m1;Chr10.g55015.m1;Chr10.g55213.m1;Chr11.g62401.m1;Chr11.g63518.m1;Chr11.g63549.m1;Chr12.g63977.m1;Chr12.g67661.m1;Chr12.g68426.m1;Chr13.g70091.m1;Chr13.g74468.m1;Chr14.g75148.m1…
257	GO:0006641	triglyceride_metabolic_process	40	18	0.00044	Chr03.g15099.m1;Chr05.g26773.m1;Chr05.g26777.m1;Chr06.g36127.m1;Chr06.g36128.m1;Chr07.g38081.m1;Chr07.g38550.m1;Chr07.g38552.m1;Chr08.g42468.m1;Chr08.g47232.m1;Chr08.g47244.m1;Chr09.g51105.m1;Chr09.g51108.m1;Chr09.g51642.m1;Chr12.g64107.m1;Chr12.g68000.m1;Chr12.g69436.m1;Chr15.g84317.m1
258	GO:0000023	maltose_metabolic_process	14	9	0.00048	Chr02.g13207.m1;Chr03.g19551.m1;Chr04.g20380.m1;Chr10.g56095.m1;Chr10.g56097.m1;Chr10.g56522.m1;Chr10.g56523.m1;Chr14.g75417.m1;Chr14.g75418.m1
259	GO:0006750	glutathione_biosynthetic_process	14	9	0.00048	Chr02.g10944.m1;Chr02.g10945.m1;Chr04.g23403.m1;Chr04.g23404.m1;Chr04.g23697.m1;Chr04.g23698.m1;Chr05.g28118.m1;Chr07.g41477.m1;Chr09.g48038.m1
260	GO:0009862	systemic_acquired_resistance,_salicylic_acid_mediated_signaling_pathway	14	9	0.00048	Chr03.g19604.m1;Chr03.g19609.m1;Chr03.g19613.m1;Chr07.g40054.m1;Chr09.g48301.m1;Chr10.g57675.m1;Chr11.g60786.m1;Chr11.g61106.m1;Chr14.g75364.m1
261	GO:0019184	nonribosomal_peptide_biosynthetic_process	14	9	0.00048	Chr02.g10944.m1;Chr02.g10945.m1;Chr04.g23403.m1;Chr04.g23404.m1;Chr04.g23697.m1;Chr04.g23698.m1;Chr05.g28118.m1;Chr07.g41477.m1;Chr09.g48038.m1
262	GO:0042391	regulation_of_membrane_potential	74	28	0.00048	Chr01.g01338.m1;Chr01.g02799.m1;Chr01.g03106.m1;Chr01.g03236.m1;Chr01.g03656.m1;Chr03.g14848.m1;Chr03.g16160.m1;Chr05.g30781.m1;Chr06.g31990.m1;Chr06.g32524.m1;Chr07.g37900.m1;Chr08.g42303.m1;Chr08.g42304.m1;Chr08.g46649.m1;Chr09.g51815.m1;Chr10.g53743.m1;Chr11.g62339.m1;Chr11.g63456.m1;Chr12.g64718.m1;Chr12.g67854.m1;Chr12.g67855.m1;Chr12.g69596.m1;Chr12.g69597.m1;Chr13.g70575.m1;Chr14.g77910.m1…
263	GO:0036065	fucosylation	34	16	0.00049	Chr03.g18220.m1;Chr03.g18221.m1;Chr05.g31331.m1;Chr06.g31410.m1;Chr06.g31411.m1;Chr07.g36586.m1;Chr07.g36588.m1;Chr07.g36590.m1;Chr07.g36591.m1;Chr07.g36593.m1;Chr09.g53107.m1;Chr09.g53108.m1;Chr09.g53111.m1;Chr09.g53113.m1;Chr14.g76586.m1;Chr14.g76587.m1
264	GO:0015977	carbon_fixation	47	20	0.00052	Chr05.g26763.m1;Chr05.g29143.m1;Chr05.g30702.m1;Chr06.g32067.m1;Chr06.g32076.m1;Chr06.g32618.m1;Chr06.g34344.m1;Chr06.g36139.m1;Chr07.g38351.m1;Chr08.g46029.m1;Chr08.g47301.m1;Chr08.g47302.m1;Chr08.g47303.m1;Chr09.g51369.m1;Chr12.g64022.m1;Chr12.g64023.m1;Chr12.g64024.m1;Chr12.g64047.m1;Chr12.g64048.m1;Chr12.g65259.m1
265	GO:0044712	single-organism_catabolic_process	788	200	0.00057	Chr01.g01012.m1;Chr01.g01220.m1;Chr01.g01657.m1;Chr01.g01792.m1;Chr01.g01793.m1;Chr01.g01815.m1;Chr01.g01816.m1;Chr01.g01973.m1;Chr01.g02108.m1;Chr01.g02111.m1;Chr01.g02138.m1;Chr01.g02139.m1;Chr01.g04552.m1;Chr01.g04558.m1;Chr01.g04821.m1;Chr01.g04863.m1;Chr01.g04864.m1;Chr01.g05775.m1;Chr01.g06135.m1;Chr01.g07229.m1;Chr01.g07587.m1;Chr02.g09393.m1;Chr02.g09863.m1;Chr02.g10060.m1;Chr02.g10061.m1…
266	GO:0015740	C4-dicarboxylate_transport	44	19	0.00058	Chr02.g10712.m1;Chr03.g19569.m1;Chr03.g19743.m1;Chr03.g19744.m1;Chr03.g19746.m1;Chr04.g23624.m1;Chr07.g41780.m1;Chr07.g42094.m1;Chr09.g47725.m1;Chr10.g53350.m1;Chr10.g53351.m1;Chr10.g54166.m1;Chr10.g54167.m1;Chr13.g72892.m1;Chr14.g75239.m1;Chr14.g75241.m1;Chr14.g75242.m1;Chr14.g75400.m1;Chr15.g82963.m1
267	GO:0015743	malate_transport	44	19	0.00058	Chr02.g10712.m1;Chr03.g19569.m1;Chr03.g19743.m1;Chr03.g19744.m1;Chr03.g19746.m1;Chr04.g23624.m1;Chr07.g41780.m1;Chr07.g42094.m1;Chr09.g47725.m1;Chr10.g53350.m1;Chr10.g53351.m1;Chr10.g54166.m1;Chr10.g54167.m1;Chr13.g72892.m1;Chr14.g75239.m1;Chr14.g75241.m1;Chr14.g75242.m1;Chr14.g75400.m1;Chr15.g82963.m1
268	GO:0033356	UDP-L-arabinose_metabolic_process	17	10	0.00062	Chr02.g13405.m1;Chr04.g20175.m1;Chr05.g26896.m1;Chr05.g27369.m1;Chr05.g28791.m1;Chr06.g34496.m1;Chr06.g34722.m1;Chr06.g36017.m1;Chr08.g47078.m1;Chr12.g64277.m1
269	GO:0051262	protein_tetramerization	17	10	0.00062	Chr01.g04264.m1;Chr01.g04269.m1;Chr01.g04274.m1;Chr01.g04279.m1;Chr02.g12306.m1;Chr04.g21257.m1;Chr04.g22120.m1;Chr11.g60655.m1;Chr11.g60987.m1;Chr11.g60989.m1
270	GO:0043436	oxoacid_metabolic_process	1912	450	0.00066	Chr01.g01008.m1;Chr01.g01009.m1;Chr01.g01166.m1;Chr01.g01220.m1;Chr01.g01229.m1;Chr01.g01436.m1;Chr01.g02713.m1;Chr01.g03183.m1;Chr01.g03191.m1;Chr01.g03203.m1;Chr01.g03228.m1;Chr01.g03664.m1;Chr01.g04018.m1;Chr01.g04019.m1;Chr01.g04039.m1;Chr01.g04435.m1;Chr01.g04439.m1;Chr01.g04440.m1;Chr01.g04446.m1;Chr01.g04448.m1;Chr01.g04449.m1;Chr01.g04451.m1;Chr01.g04462.m1;Chr01.g04715.m1;Chr01.g05519.m1…
271	GO:0009132	nucleoside_diphosphate_metabolic_process	158	50	0.0007	Chr01.g01220.m1;Chr02.g10719.m1;Chr02.g11028.m1;Chr02.g11359.m1;Chr02.g11374.m1;Chr02.g11376.m1;Chr02.g12813.m1;Chr02.g12886.m1;Chr03.g14038.m1;Chr03.g16034.m1;Chr03.g18778.m1;Chr03.g18924.m1;Chr04.g20684.m1;Chr04.g20766.m1;Chr04.g22938.m1;Chr04.g22940.m1;Chr04.g22941.m1;Chr04.g22969.m1;Chr04.g23313.m1;Chr04.g23630.m1;Chr05.g26583.m1;Chr05.g27346.m1;Chr05.g27551.m1;Chr05.g28064.m1;Chr05.g28070.m1…
272	GO:0009445	putrescine_metabolic_process	12	8	0.00071	Chr01.g01008.m1;Chr01.g01009.m1;Chr11.g61927.m1;Chr11.g61929.m1;Chr11.g63764.m1;Chr11.g63766.m1;Chr13.g72003.m1;Chr13.g72004.m1
273	GO:0009446	putrescine_biosynthetic_process	12	8	0.00071	Chr01.g01008.m1;Chr01.g01009.m1;Chr11.g61927.m1;Chr11.g61929.m1;Chr11.g63764.m1;Chr11.g63766.m1;Chr13.g72003.m1;Chr13.g72004.m1
274	GO:0071229	cellular_response_to_acid_chemical	258	75	0.00072	Chr01.g02461.m1;Chr01.g05233.m1;Chr01.g05477.m1;Chr01.g06718.m1;Chr01.g06938.m1;Chr02.g09937.m1;Chr02.g09938.m1;Chr02.g09939.m1;Chr02.g09940.m1;Chr02.g10976.m1;Chr02.g11327.m1;Chr02.g11623.m1;Chr02.g11670.m1;Chr02.g11944.m1;Chr02.g12116.m1;Chr03.g14001.m1;Chr03.g15520.m1;Chr03.g15691.m1;Chr03.g15838.m1;Chr03.g15850.m1;Chr03.g18633.m1;Chr03.g19604.m1;Chr03.g19609.m1;Chr03.g19613.m1;Chr04.g21440.m1…
275	GO:0044724	single-organism_carbohydrate_catabolic_process	186	57	0.00076	Chr01.g01220.m1;Chr02.g10719.m1;Chr02.g11028.m1;Chr02.g11359.m1;Chr02.g11374.m1;Chr02.g11376.m1;Chr02.g12813.m1;Chr02.g12886.m1;Chr03.g14038.m1;Chr03.g16034.m1;Chr03.g18778.m1;Chr03.g18924.m1;Chr04.g20684.m1;Chr04.g20766.m1;Chr04.g22938.m1;Chr04.g22940.m1;Chr04.g22941.m1;Chr04.g22969.m1;Chr04.g23313.m1;Chr04.g23630.m1;Chr05.g26583.m1;Chr05.g27346.m1;Chr05.g27551.m1;Chr05.g28064.m1;Chr05.g28070.m1…
276	GO:0006241	CTP_biosynthetic_process	32	15	0.00076	Chr01.g01510.m1;Chr02.g11376.m1;Chr03.g17900.m1;Chr04.g22938.m1;Chr05.g28664.m1;Chr06.g34817.m1;Chr08.g46782.m1;Chr11.g62193.m1;Chr11.g63277.m1;Chr12.g64595.m1;Chr13.g71157.m1;Chr13.g71280.m1;Chr13.g72351.m1;Chr14.g76770.m1;Chr15.g84034.m1
277	GO:0046036	CTP_metabolic_process	32	15	0.00076	Chr01.g01510.m1;Chr02.g11376.m1;Chr03.g17900.m1;Chr04.g22938.m1;Chr05.g28664.m1;Chr06.g34817.m1;Chr08.g46782.m1;Chr11.g62193.m1;Chr11.g63277.m1;Chr12.g64595.m1;Chr13.g71157.m1;Chr13.g71280.m1;Chr13.g72351.m1;Chr14.g76770.m1;Chr15.g84034.m1
278	GO:0010101	post-embryonic_root_morphogenesis	23	12	0.00078	Chr02.g10696.m1;Chr03.g18009.m1;Chr03.g18139.m1;Chr04.g23804.m1;Chr05.g30650.m1;Chr06.g32125.m1;Chr06.g32673.m1;Chr08.g42863.m1;Chr08.g45944.m1;Chr08.g47516.m1;Chr12.g65326.m1;Chr14.g76666.m1
279	GO:0010102	lateral_root_morphogenesis	23	12	0.00078	Chr02.g10696.m1;Chr03.g18009.m1;Chr03.g18139.m1;Chr04.g23804.m1;Chr05.g30650.m1;Chr06.g32125.m1;Chr06.g32673.m1;Chr08.g42863.m1;Chr08.g45944.m1;Chr08.g47516.m1;Chr12.g65326.m1;Chr14.g76666.m1
280	GO:0060548	negative_regulation_of_cell_death	26	13	0.0008	Chr07.g41382.m1;Chr08.g42480.m1;Chr08.g42482.m1;Chr08.g42483.m1;Chr09.g48136.m1;Chr12.g68014.m1;Chr12.g68017.m1;Chr12.g68018.m1;Chr12.g68019.m1;Chr12.g69421.m1;Chr12.g69422.m1;Chr12.g69423.m1;Chr12.g69424.m1
281	GO:0046460	neutral_lipid_biosynthetic_process	42	18	0.00089	Chr03.g15099.m1;Chr05.g26773.m1;Chr05.g26777.m1;Chr06.g36127.m1;Chr06.g36128.m1;Chr07.g38081.m1;Chr07.g38550.m1;Chr07.g38552.m1;Chr08.g42468.m1;Chr08.g47232.m1;Chr08.g47244.m1;Chr09.g51105.m1;Chr09.g51108.m1;Chr09.g51642.m1;Chr12.g64107.m1;Chr12.g68000.m1;Chr12.g69436.m1;Chr15.g84317.m1
282	GO:0046463	acylglycerol_biosynthetic_process	42	18	0.00089	Chr03.g15099.m1;Chr05.g26773.m1;Chr05.g26777.m1;Chr06.g36127.m1;Chr06.g36128.m1;Chr07.g38081.m1;Chr07.g38550.m1;Chr07.g38552.m1;Chr08.g42468.m1;Chr08.g47232.m1;Chr08.g47244.m1;Chr09.g51105.m1;Chr09.g51108.m1;Chr09.g51642.m1;Chr12.g64107.m1;Chr12.g68000.m1;Chr12.g69436.m1;Chr15.g84317.m1
283	GO:0009057	macromolecule_catabolic_process	1854	435	0.00103	Chr01.g00851.m1;Chr01.g00892.m1;Chr01.g00994.m1;Chr01.g01094.m1;Chr01.g01119.m1;Chr01.g01258.m1;Chr01.g01340.m1;Chr01.g01341.m1;Chr01.g01650.m1;Chr01.g01769.m1;Chr01.g01897.m1;Chr01.g01964.m1;Chr01.g01984.m1;Chr01.g02083.m1;Chr01.g02234.m1;Chr01.g02402.m1;Chr01.g02716.m1;Chr01.g02721.m1;Chr01.g02726.m1;Chr01.g02746.m1;Chr01.g02843.m1;Chr01.g03070.m1;Chr01.g03159.m1;Chr01.g03180.m1;Chr01.g03187.m1…
284	GO:0044210	'de_novo'_CTP_biosynthetic_process	10	7	0.00103	Chr03.g17900.m1;Chr05.g28664.m1;Chr06.g34817.m1;Chr13.g71157.m1;Chr13.g71280.m1;Chr14.g76770.m1;Chr15.g84034.m1
285	GO:0009208	pyrimidine_ribonucleoside_triphosphate_metabolic_process	33	15	0.00114	Chr01.g01510.m1;Chr02.g11376.m1;Chr03.g17900.m1;Chr04.g22938.m1;Chr05.g28664.m1;Chr06.g34817.m1;Chr08.g46782.m1;Chr11.g62193.m1;Chr11.g63277.m1;Chr12.g64595.m1;Chr13.g71157.m1;Chr13.g71280.m1;Chr13.g72351.m1;Chr14.g76770.m1;Chr15.g84034.m1
286	GO:0009209	pyrimidine_ribonucleoside_triphosphate_biosynthetic_process	33	15	0.00114	Chr01.g01510.m1;Chr02.g11376.m1;Chr03.g17900.m1;Chr04.g22938.m1;Chr05.g28664.m1;Chr06.g34817.m1;Chr08.g46782.m1;Chr11.g62193.m1;Chr11.g63277.m1;Chr12.g64595.m1;Chr13.g71157.m1;Chr13.g71280.m1;Chr13.g72351.m1;Chr14.g76770.m1;Chr15.g84034.m1
287	GO:0030198	extracellular_matrix_organization	74	27	0.00115	Chr02.g10827.m1;Chr02.g11200.m1;Chr02.g11392.m1;Chr04.g22916.m1;Chr04.g23137.m1;Chr05.g26901.m1;Chr05.g26902.m1;Chr05.g27362.m1;Chr05.g27363.m1;Chr05.g28788.m1;Chr05.g28789.m1;Chr05.g30219.m1;Chr06.g33182.m1;Chr06.g34498.m1;Chr06.g34499.m1;Chr06.g34724.m1;Chr06.g34725.m1;Chr06.g36013.m1;Chr06.g36014.m1;Chr08.g47079.m1;Chr08.g47080.m1;Chr10.g55935.m1;Chr10.g56365.m1;Chr12.g64275.m1;Chr12.g64276.m1…
288	GO:0043062	extracellular_structure_organization	74	27	0.00115	Chr02.g10827.m1;Chr02.g11200.m1;Chr02.g11392.m1;Chr04.g22916.m1;Chr04.g23137.m1;Chr05.g26901.m1;Chr05.g26902.m1;Chr05.g27362.m1;Chr05.g27363.m1;Chr05.g28788.m1;Chr05.g28789.m1;Chr05.g30219.m1;Chr06.g33182.m1;Chr06.g34498.m1;Chr06.g34499.m1;Chr06.g34724.m1;Chr06.g34725.m1;Chr06.g36013.m1;Chr06.g36014.m1;Chr08.g47079.m1;Chr08.g47080.m1;Chr10.g55935.m1;Chr10.g56365.m1;Chr12.g64275.m1;Chr12.g64276.m1…
289	GO:0033865	nucleoside_bisphosphate_metabolic_process	53	21	0.00118	Chr02.g09279.m1;Chr02.g09299.m1;Chr02.g09300.m1;Chr02.g09307.m1;Chr02.g09308.m1;Chr02.g09734.m1;Chr02.g09753.m1;Chr02.g09758.m1;Chr02.g13284.m1;Chr02.g13288.m1;Chr02.g13309.m1;Chr04.g20267.m1;Chr04.g24514.m1;Chr04.g24515.m1;Chr04.g24533.m1;Chr04.g24534.m1;Chr04.g24535.m1;Chr04.g24884.m1;Chr04.g24902.m1;Chr04.g24903.m1;Chr04.g24904.m1
290	GO:0033875	ribonucleoside_bisphosphate_metabolic_process	53	21	0.00118	Chr02.g09279.m1;Chr02.g09299.m1;Chr02.g09300.m1;Chr02.g09307.m1;Chr02.g09308.m1;Chr02.g09734.m1;Chr02.g09753.m1;Chr02.g09758.m1;Chr02.g13284.m1;Chr02.g13288.m1;Chr02.g13309.m1;Chr04.g20267.m1;Chr04.g24514.m1;Chr04.g24515.m1;Chr04.g24533.m1;Chr04.g24534.m1;Chr04.g24535.m1;Chr04.g24884.m1;Chr04.g24902.m1;Chr04.g24903.m1;Chr04.g24904.m1
291	GO:0034032	purine_nucleoside_bisphosphate_metabolic_process	53	21	0.00118	Chr02.g09279.m1;Chr02.g09299.m1;Chr02.g09300.m1;Chr02.g09307.m1;Chr02.g09308.m1;Chr02.g09734.m1;Chr02.g09753.m1;Chr02.g09758.m1;Chr02.g13284.m1;Chr02.g13288.m1;Chr02.g13309.m1;Chr04.g20267.m1;Chr04.g24514.m1;Chr04.g24515.m1;Chr04.g24533.m1;Chr04.g24534.m1;Chr04.g24535.m1;Chr04.g24884.m1;Chr04.g24902.m1;Chr04.g24903.m1;Chr04.g24904.m1
292	GO:0006090	pyruvate_metabolic_process	166	51	0.0013	Chr01.g01220.m1;Chr02.g10719.m1;Chr02.g11028.m1;Chr02.g11359.m1;Chr02.g11374.m1;Chr02.g11376.m1;Chr02.g12813.m1;Chr02.g12886.m1;Chr03.g14038.m1;Chr03.g16034.m1;Chr03.g18778.m1;Chr03.g18924.m1;Chr04.g20684.m1;Chr04.g20766.m1;Chr04.g22938.m1;Chr04.g22940.m1;Chr04.g22941.m1;Chr04.g22969.m1;Chr04.g23313.m1;Chr04.g23630.m1;Chr05.g26583.m1;Chr05.g27346.m1;Chr05.g27551.m1;Chr05.g28064.m1;Chr05.g28070.m1…
293	GO:0006065	UDP-glucuronate_biosynthetic_process	8	6	0.00144	Chr02.g13499.m1;Chr04.g20068.m1;Chr05.g26945.m1;Chr06.g35968.m1;Chr08.g47151.m1;Chr12.g64208.m1
294	GO:0010959	regulation_of_metal_ion_transport	8	6	0.00144	Chr02.g11327.m1;Chr04.g22999.m1;Chr06.g31384.m1;Chr12.g67760.m1;Chr13.g73609.m1;Chr15.g82257.m1
295	GO:0046937	phytochelatin_metabolic_process	8	6	0.00144	Chr08.g43424.m1;Chr08.g43425.m1;Chr12.g67664.m1;Chr12.g67665.m1;Chr12.g68429.m1;Chr12.g68430.m1
296	GO:0046938	phytochelatin_biosynthetic_process	8	6	0.00144	Chr08.g43424.m1;Chr08.g43425.m1;Chr12.g67664.m1;Chr12.g67665.m1;Chr12.g68429.m1;Chr12.g68430.m1
297	GO:0006542	glutamine_biosynthetic_process	13	8	0.00151	Chr01.g06087.m1;Chr01.g07538.m1;Chr02.g12466.m1;Chr04.g21085.m1;Chr04.g21899.m1;Chr05.g28532.m1;Chr06.g34891.m1;Chr11.g58790.m1
298	GO:0006813	potassium_ion_transport	175	53	0.00151	Chr01.g01338.m1;Chr01.g02799.m1;Chr01.g03106.m1;Chr01.g03236.m1;Chr01.g03656.m1;Chr01.g06446.m1;Chr01.g06447.m1;Chr01.g06449.m1;Chr01.g07213.m1;Chr01.g07909.m1;Chr01.g07910.m1;Chr02.g08507.m1;Chr02.g12759.m1;Chr03.g14848.m1;Chr03.g16160.m1;Chr04.g20820.m1;Chr04.g25763.m1;Chr05.g30781.m1;Chr06.g31990.m1;Chr06.g32524.m1;Chr07.g37900.m1;Chr08.g42303.m1;Chr08.g42842.m1;Chr08.g42843.m1;Chr08.g46649.m1…
299	GO:0098661	inorganic_anion_transmembrane_transport	51	20	0.00178	Chr01.g03480.m1;Chr01.g03482.m1;Chr01.g03487.m1;Chr01.g04697.m1;Chr02.g13300.m1;Chr04.g20281.m1;Chr05.g31188.m1;Chr06.g31558.m1;Chr07.g36777.m1;Chr07.g38202.m1;Chr07.g38204.m1;Chr09.g51501.m1;Chr09.g51503.m1;Chr09.g51509.m1;Chr09.g51510.m1;Chr09.g51511.m1;Chr09.g52925.m1;Chr11.g60201.m1;Chr11.g61554.m1;Chr11.g61558.m1
300	GO:0009823	cytokinin_catabolic_process	4	4	0.00179	Chr08.g43937.m1;Chr08.g44312.m1;Chr11.g61320.m1;Chr12.g67004.m1
301	GO:0034756	regulation_of_iron_ion_transport	4	4	0.00179	Chr02.g11327.m1;Chr04.g22999.m1;Chr06.g31384.m1;Chr12.g67760.m1
302	GO:0034757	negative_regulation_of_iron_ion_transport	4	4	0.00179	Chr02.g11327.m1;Chr04.g22999.m1;Chr06.g31384.m1;Chr12.g67760.m1
303	GO:0043271	negative_regulation_of_ion_transport	4	4	0.00179	Chr02.g11327.m1;Chr04.g22999.m1;Chr06.g31384.m1;Chr12.g67760.m1
304	GO:0051051	negative_regulation_of_transport	4	4	0.00179	Chr02.g11327.m1;Chr04.g22999.m1;Chr06.g31384.m1;Chr12.g67760.m1
305	GO:0070417	cellular_response_to_cold	4	4	0.00179	Chr02.g11327.m1;Chr04.g22999.m1;Chr06.g31384.m1;Chr12.g67760.m1
306	GO:0080117	secondary_growth	4	4	0.00179	Chr02.g11327.m1;Chr04.g22999.m1;Chr06.g31384.m1;Chr12.g67760.m1
307	GO:0080190	lateral_growth	4	4	0.00179	Chr02.g11327.m1;Chr04.g22999.m1;Chr06.g31384.m1;Chr12.g67760.m1
308	GO:1902288	regulation_of_defense_response_to_oomycetes	4	4	0.00179	Chr02.g10138.m1;Chr02.g10448.m1;Chr04.g24072.m1;Chr04.g24353.m1
309	GO:1902290	positive_regulation_of_defense_response_to_oomycetes	4	4	0.00179	Chr02.g10138.m1;Chr02.g10448.m1;Chr04.g24072.m1;Chr04.g24353.m1
310	GO:0043086	negative_regulation_of_catalytic_activity	414	110	0.00191	Chr01.g01808.m1;Chr01.g01809.m1;Chr01.g01839.m1;Chr01.g01861.m1;Chr01.g01862.m1;Chr01.g01863.m1;Chr01.g01864.m1;Chr01.g02131.m1;Chr01.g02132.m1;Chr01.g02137.m1;Chr01.g02163.m1;Chr01.g02167.m1;Chr01.g02193.m1;Chr01.g02197.m1;Chr01.g02198.m1;Chr01.g02199.m1;Chr01.g02201.m1;Chr01.g02746.m1;Chr01.g03159.m1;Chr01.g06072.m1;Chr01.g06444.m1;Chr01.g06504.m1;Chr01.g06505.m1;Chr01.g06508.m1;Chr01.g06510.m1…
311	GO:0009692	ethylene_metabolic_process	19	10	0.00198	Chr02.g12121.m1;Chr04.g21434.m1;Chr04.g22298.m1;Chr04.g23388.m1;Chr04.g23714.m1;Chr07.g36859.m1;Chr07.g41524.m1;Chr09.g47994.m1;Chr09.g52849.m1;Chr10.g56912.m1
312	GO:0009693	ethylene_biosynthetic_process	19	10	0.00198	Chr02.g12121.m1;Chr04.g21434.m1;Chr04.g22298.m1;Chr04.g23388.m1;Chr04.g23714.m1;Chr07.g36859.m1;Chr07.g41524.m1;Chr09.g47994.m1;Chr09.g52849.m1;Chr10.g56912.m1
313	GO:0043449	cellular_alkene_metabolic_process	19	10	0.00198	Chr02.g12121.m1;Chr04.g21434.m1;Chr04.g22298.m1;Chr04.g23388.m1;Chr04.g23714.m1;Chr07.g36859.m1;Chr07.g41524.m1;Chr09.g47994.m1;Chr09.g52849.m1;Chr10.g56912.m1
314	GO:0043450	alkene_biosynthetic_process	19	10	0.00198	Chr02.g12121.m1;Chr04.g21434.m1;Chr04.g22298.m1;Chr04.g23388.m1;Chr04.g23714.m1;Chr07.g36859.m1;Chr07.g41524.m1;Chr09.g47994.m1;Chr09.g52849.m1;Chr10.g56912.m1
315	GO:1900673	olefin_metabolic_process	19	10	0.00198	Chr02.g12121.m1;Chr04.g21434.m1;Chr04.g22298.m1;Chr04.g23388.m1;Chr04.g23714.m1;Chr07.g36859.m1;Chr07.g41524.m1;Chr09.g47994.m1;Chr09.g52849.m1;Chr10.g56912.m1
316	GO:1900674	olefin_biosynthetic_process	19	10	0.00198	Chr02.g12121.m1;Chr04.g21434.m1;Chr04.g22298.m1;Chr04.g23388.m1;Chr04.g23714.m1;Chr07.g36859.m1;Chr07.g41524.m1;Chr09.g47994.m1;Chr09.g52849.m1;Chr10.g56912.m1
317	GO:0071215	cellular_response_to_abscisic_acid_stimulus	169	51	0.00199	Chr01.g02461.m1;Chr01.g05233.m1;Chr01.g05477.m1;Chr01.g06718.m1;Chr01.g06938.m1;Chr02.g09937.m1;Chr02.g09938.m1;Chr02.g09939.m1;Chr02.g09940.m1;Chr02.g10976.m1;Chr02.g11327.m1;Chr02.g11623.m1;Chr02.g11670.m1;Chr02.g11944.m1;Chr03.g14001.m1;Chr03.g15520.m1;Chr03.g15691.m1;Chr03.g15838.m1;Chr03.g15850.m1;Chr03.g18633.m1;Chr04.g21622.m1;Chr04.g22512.m1;Chr04.g22696.m1;Chr04.g22999.m1;Chr04.g23377.m1…
318	GO:0097306	cellular_response_to_alcohol	169	51	0.00199	Chr01.g02461.m1;Chr01.g05233.m1;Chr01.g05477.m1;Chr01.g06718.m1;Chr01.g06938.m1;Chr02.g09937.m1;Chr02.g09938.m1;Chr02.g09939.m1;Chr02.g09940.m1;Chr02.g10976.m1;Chr02.g11327.m1;Chr02.g11623.m1;Chr02.g11670.m1;Chr02.g11944.m1;Chr03.g14001.m1;Chr03.g15520.m1;Chr03.g15691.m1;Chr03.g15838.m1;Chr03.g15850.m1;Chr03.g18633.m1;Chr04.g21622.m1;Chr04.g22512.m1;Chr04.g22696.m1;Chr04.g22999.m1;Chr04.g23377.m1…
319	GO:1902047	polyamine_transmembrane_transport	22	11	0.00202	Chr01.g05264.m1;Chr01.g06750.m1;Chr02.g09114.m1;Chr02.g09588.m1;Chr02.g11232.m1;Chr03.g19677.m1;Chr04.g23100.m1;Chr04.g24695.m2;Chr04.g25057.m1;Chr11.g59569.m1;Chr14.g75298.m1
320	GO:0051817	modification_of_morphology_or_physiology_of_other_organism_involved_in_symbiotic...	38	16	0.00212	Chr01.g01497.m1;Chr01.g01498.m1;Chr01.g01499.m1;Chr01.g01500.m1;Chr01.g01501.m1;Chr11.g62202.m1;Chr11.g62203.m1;Chr11.g62204.m1;Chr11.g62205.m1;Chr11.g62206.m1;Chr11.g63285.m1;Chr11.g63286.m1;Chr11.g63287.m1;Chr11.g63288.m1;Chr11.g63289.m1;Chr13.g73979.m1
321	GO:0006638	neutral_lipid_metabolic_process	45	18	0.00229	Chr03.g15099.m1;Chr05.g26773.m1;Chr05.g26777.m1;Chr06.g36127.m1;Chr06.g36128.m1;Chr07.g38081.m1;Chr07.g38550.m1;Chr07.g38552.m1;Chr08.g42468.m1;Chr08.g47232.m1;Chr08.g47244.m1;Chr09.g51105.m1;Chr09.g51108.m1;Chr09.g51642.m1;Chr12.g64107.m1;Chr12.g68000.m1;Chr12.g69436.m1;Chr15.g84317.m1
322	GO:0006639	acylglycerol_metabolic_process	45	18	0.00229	Chr03.g15099.m1;Chr05.g26773.m1;Chr05.g26777.m1;Chr06.g36127.m1;Chr06.g36128.m1;Chr07.g38081.m1;Chr07.g38550.m1;Chr07.g38552.m1;Chr08.g42468.m1;Chr08.g47232.m1;Chr08.g47244.m1;Chr09.g51105.m1;Chr09.g51108.m1;Chr09.g51642.m1;Chr12.g64107.m1;Chr12.g68000.m1;Chr12.g69436.m1;Chr15.g84317.m1
323	GO:0044092	negative_regulation_of_molecular_function	418	110	0.00267	Chr01.g01808.m1;Chr01.g01809.m1;Chr01.g01839.m1;Chr01.g01861.m1;Chr01.g01862.m1;Chr01.g01863.m1;Chr01.g01864.m1;Chr01.g02131.m1;Chr01.g02132.m1;Chr01.g02137.m1;Chr01.g02163.m1;Chr01.g02167.m1;Chr01.g02193.m1;Chr01.g02197.m1;Chr01.g02198.m1;Chr01.g02199.m1;Chr01.g02201.m1;Chr01.g02746.m1;Chr01.g03159.m1;Chr01.g06072.m1;Chr01.g06444.m1;Chr01.g06504.m1;Chr01.g06505.m1;Chr01.g06508.m1;Chr01.g06510.m1…
324	GO:0042548	regulation_of_photosynthesis,_light_reaction	14	8	0.00289	Chr01.g00994.m1;Chr07.g40387.m1;Chr08.g47207.m1;Chr09.g49046.m1;Chr10.g55540.m1;Chr11.g61915.m1;Chr11.g63787.m1;Chr12.g64128.m1
325	GO:0043467	regulation_of_generation_of_precursor_metabolites_and_energy	14	8	0.00289	Chr01.g00994.m1;Chr07.g40387.m1;Chr08.g47207.m1;Chr09.g49046.m1;Chr10.g55540.m1;Chr11.g61915.m1;Chr11.g63787.m1;Chr12.g64128.m1
326	GO:0046168	glycerol-3-phosphate_catabolic_process	14	8	0.00289	Chr03.g15653.m1;Chr07.g37500.m1;Chr08.g43929.m1;Chr08.g44307.m1;Chr09.g52229.m1;Chr12.g67015.m1;Chr14.g78461.m1;Chr14.g78637.m1
327	GO:0015846	polyamine_transport	23	11	0.00316	Chr01.g05264.m1;Chr01.g06750.m1;Chr02.g09114.m1;Chr02.g09588.m1;Chr02.g11232.m1;Chr03.g19677.m1;Chr04.g23100.m1;Chr04.g24695.m2;Chr04.g25057.m1;Chr11.g59569.m1;Chr14.g75298.m1
328	GO:0015689	molybdate_ion_transport	17	9	0.00316	Chr01.g01390.m1;Chr03.g14631.m1;Chr03.g14636.m1;Chr03.g14637.m1;Chr07.g37604.m1;Chr09.g52104.m1;Chr11.g62298.m1;Chr11.g63411.m1;Chr14.g80085.m1
329	GO:0042026	protein_refolding	20	10	0.00323	Chr02.g13053.m1;Chr03.g14353.m1;Chr04.g20521.m1;Chr05.g29565.m1;Chr06.g34020.m1;Chr07.g37883.m1;Chr07.g38223.m1;Chr09.g51481.m1;Chr09.g51828.m1;Chr14.g80362.m1
330	GO:0090333	regulation_of_stomatal_closure	20	10	0.00323	Chr01.g06446.m1;Chr01.g06447.m1;Chr01.g06449.m1;Chr01.g07909.m1;Chr01.g07910.m1;Chr11.g57988.m1;Chr11.g57989.m1;Chr11.g58416.m1;Chr11.g58418.m1;Chr11.g58419.m1
331	GO:0006334	nucleosome_assembly	117	37	0.00326	Chr01.g05013.m1;Chr01.g05015.m1;Chr01.g05757.m1;Chr01.g05766.m1;Chr02.g08949.m1;Chr02.g08952.m1;Chr02.g10249.m1;Chr02.g10254.m1;Chr02.g13329.m1;Chr04.g20247.m1;Chr04.g20250.m1;Chr04.g25202.m1;Chr05.g30836.m1;Chr06.g31941.m1;Chr06.g32469.m1;Chr07.g38003.m1;Chr07.g39311.m1;Chr07.g39673.m1;Chr07.g41251.m1;Chr07.g41252.m1;Chr08.g43337.m1;Chr08.g43340.m1;Chr08.g46980.m1;Chr08.g47140.m1;Chr09.g48288.m1…
332	GO:0009148	pyrimidine_nucleoside_triphosphate_biosynthetic_process	36	15	0.00326	Chr01.g01510.m1;Chr02.g11376.m1;Chr03.g17900.m1;Chr04.g22938.m1;Chr05.g28664.m1;Chr06.g34817.m1;Chr08.g46782.m1;Chr11.g62193.m1;Chr11.g63277.m1;Chr12.g64595.m1;Chr13.g71157.m1;Chr13.g71280.m1;Chr13.g72351.m1;Chr14.g76770.m1;Chr15.g84034.m1
333	GO:0002698	negative_regulation_of_immune_effector_process	9	6	0.00357	Chr05.g30172.m1;Chr06.g36071.m1;Chr08.g45366.m1;Chr11.g62197.m1;Chr11.g62773.m1;Chr12.g65793.m1
334	GO:0048525	negative_regulation_of_viral_process	9	6	0.00357	Chr05.g30172.m1;Chr06.g36071.m1;Chr08.g45366.m1;Chr11.g62197.m1;Chr11.g62773.m1;Chr12.g65793.m1
335	GO:0050687	negative_regulation_of_defense_response_to_virus	9	6	0.00357	Chr05.g30172.m1;Chr06.g36071.m1;Chr08.g45366.m1;Chr11.g62197.m1;Chr11.g62773.m1;Chr12.g65793.m1
336	GO:0035821	modification_of_morphology_or_physiology_of_other_organism	40	16	0.00394	Chr01.g01497.m1;Chr01.g01498.m1;Chr01.g01499.m1;Chr01.g01500.m1;Chr01.g01501.m1;Chr11.g62202.m1;Chr11.g62203.m1;Chr11.g62204.m1;Chr11.g62205.m1;Chr11.g62206.m1;Chr11.g63285.m1;Chr11.g63286.m1;Chr11.g63287.m1;Chr11.g63288.m1;Chr11.g63289.m1;Chr13.g73979.m1
337	GO:0006835	dicarboxylic_acid_transport	65	23	0.00403	Chr02.g10712.m1;Chr03.g19569.m1;Chr03.g19743.m1;Chr03.g19744.m1;Chr03.g19746.m1;Chr04.g23624.m1;Chr07.g41780.m1;Chr07.g42094.m1;Chr09.g47725.m1;Chr10.g53350.m1;Chr10.g53351.m1;Chr10.g54166.m1;Chr10.g54167.m1;Chr10.g55580.m1;Chr10.g55582.m1;Chr10.g55720.m1;Chr10.g55722.m1;Chr13.g72892.m1;Chr14.g75239.m1;Chr14.g75241.m1;Chr14.g75242.m1;Chr14.g75400.m1;Chr15.g82963.m1
338	GO:0019752	carboxylic_acid_metabolic_process	1856	427	0.00467	Chr01.g01008.m1;Chr01.g01009.m1;Chr01.g01166.m1;Chr01.g01220.m1;Chr01.g01229.m1;Chr01.g01436.m1;Chr01.g02713.m1;Chr01.g03183.m1;Chr01.g03191.m1;Chr01.g03203.m1;Chr01.g03228.m1;Chr01.g03664.m1;Chr01.g04018.m1;Chr01.g04019.m1;Chr01.g04039.m1;Chr01.g04435.m1;Chr01.g04439.m1;Chr01.g04440.m1;Chr01.g04446.m1;Chr01.g04448.m1;Chr01.g04449.m1;Chr01.g04451.m1;Chr01.g04462.m1;Chr01.g04715.m1;Chr01.g05519.m1…
339	GO:0001678	cellular_glucose_homeostasis	15	8	0.00509	Chr02.g11028.m1;Chr03.g14038.m1;Chr04.g23313.m1;Chr07.g41701.m1;Chr09.g47810.m1;Chr10.g53537.m1;Chr13.g70113.m1;Chr14.g80709.m1
340	GO:0033500	carbohydrate_homeostasis	15	8	0.00509	Chr02.g11028.m1;Chr03.g14038.m1;Chr04.g23313.m1;Chr07.g41701.m1;Chr09.g47810.m1;Chr10.g53537.m1;Chr13.g70113.m1;Chr14.g80709.m1
341	GO:0042593	glucose_homeostasis	15	8	0.00509	Chr02.g11028.m1;Chr03.g14038.m1;Chr04.g23313.m1;Chr07.g41701.m1;Chr09.g47810.m1;Chr10.g53537.m1;Chr13.g70113.m1;Chr14.g80709.m1
342	GO:0009405	pathogenesis	7	5	0.00532	Chr01.g00789.m1;Chr01.g00790.m1;Chr08.g46303.m1;Chr08.g46305.m1;Chr08.g46307.m1
343	GO:0019253	reductive_pentose-phosphate_cycle	28	12	0.00628	Chr05.g26763.m1;Chr06.g36139.m1;Chr08.g46029.m1;Chr08.g47301.m1;Chr08.g47302.m1;Chr08.g47303.m1;Chr12.g64022.m1;Chr12.g64023.m1;Chr12.g64024.m1;Chr12.g64047.m1;Chr12.g64048.m1;Chr12.g65259.m1
344	GO:0019685	photosynthesis,_dark_reaction	28	12	0.00628	Chr05.g26763.m1;Chr06.g36139.m1;Chr08.g46029.m1;Chr08.g47301.m1;Chr08.g47302.m1;Chr08.g47303.m1;Chr12.g64022.m1;Chr12.g64023.m1;Chr12.g64024.m1;Chr12.g64047.m1;Chr12.g64048.m1;Chr12.g65259.m1
345	GO:0070838	divalent_metal_ion_transport	187	53	0.0069	Chr01.g01711.m1;Chr01.g02024.m1;Chr01.g04458.m1;Chr01.g04461.m1;Chr01.g05653.m1;Chr01.g05656.m1;Chr01.g07104.m1;Chr01.g07111.m1;Chr02.g10659.m1;Chr02.g12769.m1;Chr03.g15657.m2;Chr04.g20810.m1;Chr04.g23849.m1;Chr05.g26871.m1;Chr05.g27406.m1;Chr05.g29494.m1;Chr05.g30097.m1;Chr05.g31350.m1;Chr06.g31391.m1;Chr06.g36046.m1;Chr06.g36051.m1;Chr07.g36629.m1;Chr07.g36926.m1;Chr07.g37498.m1;Chr07.g41102.m1…
346	GO:0072511	divalent_inorganic_cation_transport	187	53	0.0069	Chr01.g01711.m1;Chr01.g02024.m1;Chr01.g04458.m1;Chr01.g04461.m1;Chr01.g05653.m1;Chr01.g05656.m1;Chr01.g07104.m1;Chr01.g07111.m1;Chr02.g10659.m1;Chr02.g12769.m1;Chr03.g15657.m2;Chr04.g20810.m1;Chr04.g23849.m1;Chr05.g26871.m1;Chr05.g27406.m1;Chr05.g29494.m1;Chr05.g30097.m1;Chr05.g31350.m1;Chr06.g31391.m1;Chr06.g36046.m1;Chr06.g36051.m1;Chr07.g36629.m1;Chr07.g36926.m1;Chr07.g37498.m1;Chr07.g41102.m1…
347	GO:0048194	Golgi_vesicle_budding	25	11	0.00693	Chr01.g05141.m1;Chr01.g06611.m1;Chr02.g13101.m1;Chr04.g20483.m1;Chr05.g29013.m1;Chr06.g34408.m1;Chr06.g34661.m1;Chr11.g59695.m1;Chr13.g71318.m1;Chr13.g73706.m1;Chr15.g84007.m1
348	GO:0010951	negative_regulation_of_endopeptidase_activity	126	38	0.00697	Chr01.g01808.m1;Chr01.g01809.m1;Chr01.g01839.m1;Chr01.g01861.m1;Chr01.g01862.m1;Chr01.g01863.m1;Chr01.g01864.m1;Chr01.g02131.m1;Chr01.g02132.m1;Chr01.g02137.m1;Chr01.g02163.m1;Chr01.g02167.m1;Chr01.g02193.m1;Chr01.g02197.m1;Chr01.g02198.m1;Chr01.g02199.m1;Chr01.g02201.m1;Chr01.g06072.m1;Chr01.g07522.m1;Chr05.g28269.m1;Chr05.g28271.m1;Chr06.g35068.m1;Chr06.g35069.m1;Chr06.g35075.m1;Chr06.g35076.m1…
349	GO:0052548	regulation_of_endopeptidase_activity	126	38	0.00697	Chr01.g01808.m1;Chr01.g01809.m1;Chr01.g01839.m1;Chr01.g01861.m1;Chr01.g01862.m1;Chr01.g01863.m1;Chr01.g01864.m1;Chr01.g02131.m1;Chr01.g02132.m1;Chr01.g02137.m1;Chr01.g02163.m1;Chr01.g02167.m1;Chr01.g02193.m1;Chr01.g02197.m1;Chr01.g02198.m1;Chr01.g02199.m1;Chr01.g02201.m1;Chr01.g06072.m1;Chr01.g07522.m1;Chr05.g28269.m1;Chr05.g28271.m1;Chr06.g35068.m1;Chr06.g35069.m1;Chr06.g35075.m1;Chr06.g35076.m1…
350	GO:0055080	cation_homeostasis	413	106	0.007	Chr01.g01356.m1;Chr01.g01423.m1;Chr01.g02408.m1;Chr01.g02409.m1;Chr01.g04058.m1;Chr01.g04061.m1;Chr01.g04337.m1;Chr01.g04458.m1;Chr01.g04461.m1;Chr01.g05211.m1;Chr01.g05896.m1;Chr01.g05897.m1;Chr01.g06695.m1;Chr01.g07343.m1;Chr01.g07344.m1;Chr02.g10081.m1;Chr02.g10085.m1;Chr02.g10086.m1;Chr02.g10088.m1;Chr02.g10089.m1;Chr02.g10397.m1;Chr02.g10398.m1;Chr02.g10399.m1;Chr02.g10400.m1;Chr02.g10401.m1…
351	GO:0046939	nucleotide_phosphorylation	175	50	0.0072	Chr01.g01220.m1;Chr02.g10719.m1;Chr02.g11028.m1;Chr02.g11359.m1;Chr02.g11374.m1;Chr02.g11376.m1;Chr02.g12813.m1;Chr02.g12886.m1;Chr03.g14038.m1;Chr03.g16034.m1;Chr03.g18778.m1;Chr03.g18924.m1;Chr04.g20684.m1;Chr04.g20766.m1;Chr04.g22938.m1;Chr04.g22940.m1;Chr04.g22941.m1;Chr04.g22969.m1;Chr04.g23313.m1;Chr04.g23630.m1;Chr05.g26583.m1;Chr05.g27346.m1;Chr05.g27551.m1;Chr05.g28064.m1;Chr05.g28070.m1…
352	GO:0009864	induced_systemic_resistance,_jasmonic_acid_mediated_signaling_pathway	10	6	0.00737	Chr07.g37164.m1;Chr08.g42316.m1;Chr09.g52538.m1;Chr12.g67866.m1;Chr12.g69584.m1;Chr13.g70598.m1
353	GO:0055075	potassium_ion_homeostasis	10	6	0.00737	Chr03.g17460.m1;Chr08.g42475.m1;Chr12.g69430.m1;Chr13.g74082.m1;Chr14.g77240.m1;Chr15.g81765.m1
354	GO:0045493	xylan_catabolic_process	32	13	0.00773	Chr01.g01984.m1;Chr02.g12995.m1;Chr04.g20531.m1;Chr04.g20561.m1;Chr07.g38824.m1;Chr07.g40212.m1;Chr08.g42773.m1;Chr09.g49226.m1;Chr09.g50843.m1;Chr10.g55951.m1;Chr10.g56379.m1;Chr10.g57680.m1;Chr12.g69130.m1
355	GO:0009644	response_to_high_light_intensity	16	8	0.00835	Chr01.g00994.m1;Chr07.g40387.m1;Chr08.g47207.m1;Chr09.g49046.m1;Chr10.g55540.m1;Chr11.g61915.m1;Chr11.g63787.m1;Chr12.g64128.m1
356	GO:0001736	establishment_of_planar_polarity	3	3	0.00871	Chr08.g45944.m1;Chr08.g47516.m1;Chr12.g65326.m1
357	GO:0001738	morphogenesis_of_a_polarized_epithelium	3	3	0.00871	Chr08.g45944.m1;Chr08.g47516.m1;Chr12.g65326.m1
358	GO:0002009	morphogenesis_of_an_epithelium	3	3	0.00871	Chr08.g45944.m1;Chr08.g47516.m1;Chr12.g65326.m1
359	GO:0007164	establishment_of_tissue_polarity	3	3	0.00871	Chr08.g45944.m1;Chr08.g47516.m1;Chr12.g65326.m1
360	GO:0009700	indole_phytoalexin_biosynthetic_process	3	3	0.00871	Chr05.g28118.m1;Chr07.g41477.m1;Chr09.g48038.m1
361	GO:0015855	pyrimidine_nucleobase_transport	3	3	0.00871	Chr05.g30307.m1;Chr06.g33049.m1;Chr09.g51906.m1
362	GO:0015857	uracil_transport	3	3	0.00871	Chr05.g30307.m1;Chr06.g33049.m1;Chr09.g51906.m1
363	GO:0019758	glycosinolate_biosynthetic_process	3	3	0.00871	Chr05.g28118.m1;Chr07.g41477.m1;Chr09.g48038.m1
364	GO:0019761	glucosinolate_biosynthetic_process	3	3	0.00871	Chr05.g28118.m1;Chr07.g41477.m1;Chr09.g48038.m1
365	GO:0035344	hypoxanthine_transport	3	3	0.00871	Chr05.g30307.m1;Chr06.g33049.m1;Chr09.g51906.m1
366	GO:0046217	indole_phytoalexin_metabolic_process	3	3	0.00871	Chr05.g28118.m1;Chr07.g41477.m1;Chr09.g48038.m1
367	GO:0048729	tissue_morphogenesis	3	3	0.00871	Chr08.g45944.m1;Chr08.g47516.m1;Chr12.g65326.m1
368	GO:0061488	adenine_import_into_cell	3	3	0.00871	Chr05.g30307.m1;Chr06.g33049.m1;Chr09.g51906.m1
369	GO:0061489	guanine_import_into_cell	3	3	0.00871	Chr05.g30307.m1;Chr06.g33049.m1;Chr09.g51906.m1
370	GO:0098702	adenine_import_across_plasma_membrane	3	3	0.00871	Chr05.g30307.m1;Chr06.g33049.m1;Chr09.g51906.m1
371	GO:0098710	guanine_import_across_plasma_membrane	3	3	0.00871	Chr05.g30307.m1;Chr06.g33049.m1;Chr09.g51906.m1
372	GO:0098721	uracil_import_across_plasma_membrane	3	3	0.00871	Chr05.g30307.m1;Chr06.g33049.m1;Chr09.g51906.m1
373	GO:1902431	uracil_import_into_cell	3	3	0.00871	Chr05.g30307.m1;Chr06.g33049.m1;Chr09.g51906.m1
374	GO:1903716	guanine_transmembrane_transport	3	3	0.00871	Chr05.g30307.m1;Chr06.g33049.m1;Chr09.g51906.m1
375	GO:1903791	uracil_transmembrane_transport	3	3	0.00871	Chr05.g30307.m1;Chr06.g33049.m1;Chr09.g51906.m1
376	GO:1904082	pyrimidine_nucleobase_transmembrane_transport	3	3	0.00871	Chr05.g30307.m1;Chr06.g33049.m1;Chr09.g51906.m1
377	GO:0098771	inorganic_ion_homeostasis	416	106	0.00872	Chr01.g01356.m1;Chr01.g01423.m1;Chr01.g02408.m1;Chr01.g02409.m1;Chr01.g04058.m1;Chr01.g04061.m1;Chr01.g04337.m1;Chr01.g04458.m1;Chr01.g04461.m1;Chr01.g05211.m1;Chr01.g05896.m1;Chr01.g05897.m1;Chr01.g06695.m1;Chr01.g07343.m1;Chr01.g07344.m1;Chr02.g10081.m1;Chr02.g10085.m1;Chr02.g10086.m1;Chr02.g10088.m1;Chr02.g10089.m1;Chr02.g10397.m1;Chr02.g10398.m1;Chr02.g10399.m1;Chr02.g10400.m1;Chr02.g10401.m1…
378	GO:0021700	developmental_maturation	65	22	0.00874	Chr02.g10827.m1;Chr02.g10966.m1;Chr02.g11392.m1;Chr03.g18009.m1;Chr03.g18139.m1;Chr04.g22916.m1;Chr04.g23383.m1;Chr04.g23385.m1;Chr04.g23388.m1;Chr04.g23714.m1;Chr04.g23716.m1;Chr04.g23718.m1;Chr07.g41524.m1;Chr08.g42863.m1;Chr08.g45944.m1;Chr08.g47516.m1;Chr09.g47994.m1;Chr10.g56912.m1;Chr12.g65326.m1;Chr13.g73609.m1;Chr14.g76666.m1;Chr15.g82257.m1
379	GO:0019362	pyridine_nucleotide_metabolic_process	210	58	0.00875	Chr01.g01220.m1;Chr02.g10719.m1;Chr02.g11028.m1;Chr02.g11359.m1;Chr02.g11374.m1;Chr02.g11376.m1;Chr02.g11419.m1;Chr02.g12813.m1;Chr02.g12886.m1;Chr03.g14038.m1;Chr03.g16034.m1;Chr03.g18778.m1;Chr03.g18924.m1;Chr04.g20684.m1;Chr04.g20766.m1;Chr04.g22890.m1;Chr04.g22938.m1;Chr04.g22940.m1;Chr04.g22941.m1;Chr04.g22969.m1;Chr04.g23313.m1;Chr04.g23630.m1;Chr05.g26583.m1;Chr05.g27346.m1;Chr05.g27551.m1…
380	GO:0046496	nicotinamide_nucleotide_metabolic_process	210	58	0.00875	Chr01.g01220.m1;Chr02.g10719.m1;Chr02.g11028.m1;Chr02.g11359.m1;Chr02.g11374.m1;Chr02.g11376.m1;Chr02.g11419.m1;Chr02.g12813.m1;Chr02.g12886.m1;Chr03.g14038.m1;Chr03.g16034.m1;Chr03.g18778.m1;Chr03.g18924.m1;Chr04.g20684.m1;Chr04.g20766.m1;Chr04.g22890.m1;Chr04.g22938.m1;Chr04.g22940.m1;Chr04.g22941.m1;Chr04.g22969.m1;Chr04.g23313.m1;Chr04.g23630.m1;Chr05.g26583.m1;Chr05.g27346.m1;Chr05.g27551.m1…
381	GO:0010817	regulation_of_hormone_levels	206	57	0.00892	Chr01.g01098.m1;Chr01.g06180.m1;Chr01.g06235.m1;Chr01.g06404.m1;Chr01.g07641.m1;Chr01.g07642.m1;Chr01.g07643.m1;Chr01.g07646.m1;Chr01.g07695.m1;Chr02.g09239.m1;Chr02.g09693.m1;Chr02.g10002.m1;Chr02.g10005.m1;Chr02.g10008.m1;Chr02.g10313.m1;Chr02.g10317.m1;Chr02.g10321.m1;Chr02.g10915.m1;Chr02.g10916.m1;Chr03.g14268.m1;Chr03.g16161.m1;Chr04.g23432.m1;Chr04.g23435.m1;Chr04.g23436.m1;Chr04.g23659.m1…
382	GO:0009738	abscisic_acid-activated_signaling_pathway	165	47	0.00949	Chr01.g02461.m1;Chr01.g05233.m1;Chr01.g05477.m1;Chr01.g06718.m1;Chr01.g06938.m1;Chr02.g09937.m1;Chr02.g09938.m1;Chr02.g09939.m1;Chr02.g09940.m1;Chr02.g10976.m1;Chr02.g11623.m1;Chr02.g11670.m1;Chr02.g11944.m1;Chr03.g14001.m1;Chr03.g15520.m1;Chr03.g15691.m1;Chr03.g15838.m1;Chr03.g15850.m1;Chr03.g18633.m1;Chr04.g21622.m1;Chr04.g22512.m1;Chr04.g22696.m1;Chr04.g23377.m1;Chr04.g23724.m1;Chr04.g24313.m1…
383	GO:0009694	jasmonic_acid_metabolic_process	26	11	0.00981	Chr01.g01166.m1;Chr03.g14192.m1;Chr07.g37164.m1;Chr08.g42316.m1;Chr09.g52538.m1;Chr11.g62078.m1;Chr11.g63614.m1;Chr12.g67866.m1;Chr12.g69584.m1;Chr13.g70598.m1;Chr14.g80545.m1
384	GO:0046942	carboxylic_acid_transport	97	30	0.01054	Chr01.g06140.m1;Chr01.g07593.m1;Chr02.g10712.m1;Chr03.g19569.m1;Chr03.g19743.m1;Chr03.g19744.m1;Chr03.g19746.m1;Chr04.g23624.m1;Chr05.g28157.m1;Chr06.g35165.m1;Chr07.g41780.m1;Chr07.g42094.m1;Chr09.g47725.m1;Chr10.g53350.m1;Chr10.g53351.m1;Chr10.g54166.m1;Chr10.g54167.m1;Chr10.g55580.m1;Chr10.g55582.m1;Chr10.g55720.m1;Chr10.g55722.m1;Chr11.g58741.m1;Chr13.g71236.m1;Chr13.g72892.m1;Chr14.g75239.m1…
385	GO:0031497	chromatin_assembly	125	37	0.01055	Chr01.g05013.m1;Chr01.g05015.m1;Chr01.g05757.m1;Chr01.g05766.m1;Chr02.g08949.m1;Chr02.g08952.m1;Chr02.g10249.m1;Chr02.g10254.m1;Chr02.g13329.m1;Chr04.g20247.m1;Chr04.g20250.m1;Chr04.g25202.m1;Chr05.g30836.m1;Chr06.g31941.m1;Chr06.g32469.m1;Chr07.g38003.m1;Chr07.g39311.m1;Chr07.g39673.m1;Chr07.g41251.m1;Chr07.g41252.m1;Chr08.g43337.m1;Chr08.g43340.m1;Chr08.g46980.m1;Chr08.g47140.m1;Chr09.g48288.m1…
386	GO:0034728	nucleosome_organization	125	37	0.01055	Chr01.g05013.m1;Chr01.g05015.m1;Chr01.g05757.m1;Chr01.g05766.m1;Chr02.g08949.m1;Chr02.g08952.m1;Chr02.g10249.m1;Chr02.g10254.m1;Chr02.g13329.m1;Chr04.g20247.m1;Chr04.g20250.m1;Chr04.g25202.m1;Chr05.g30836.m1;Chr06.g31941.m1;Chr06.g32469.m1;Chr07.g38003.m1;Chr07.g39311.m1;Chr07.g39673.m1;Chr07.g41251.m1;Chr07.g41252.m1;Chr08.g43337.m1;Chr08.g43340.m1;Chr08.g46980.m1;Chr08.g47140.m1;Chr09.g48288.m1…
387	GO:0019321	pentose_metabolic_process	66	22	0.01062	Chr03.g16288.m1;Chr04.g21713.m1;Chr04.g22595.m1;Chr05.g30520.m1;Chr05.g30633.m1;Chr06.g32145.m1;Chr06.g32146.m1;Chr06.g32692.m1;Chr06.g32693.m1;Chr06.g32811.m1;Chr08.g43359.m1;Chr08.g43360.m1;Chr08.g44616.m1;Chr08.g44617.m1;Chr10.g53915.m1;Chr12.g66820.m1;Chr12.g66822.m1;Chr12.g67747.m1;Chr12.g68508.m1;Chr12.g68509.m1;Chr14.g77746.m1;Chr14.g77895.m1
388	GO:0048829	root_cap_development	8	5	0.01178	Chr03.g18544.m1;Chr08.g45944.m1;Chr08.g47516.m1;Chr12.g65326.m1;Chr14.g76306.m1
389	GO:0072348	sulfur_compound_transport	59	20	0.01186	Chr01.g03480.m1;Chr01.g03482.m1;Chr01.g03487.m1;Chr01.g04697.m1;Chr02.g13300.m1;Chr04.g20281.m1;Chr05.g31188.m1;Chr06.g31558.m1;Chr07.g36777.m1;Chr07.g38202.m1;Chr07.g38204.m1;Chr09.g51501.m1;Chr09.g51503.m1;Chr09.g51509.m1;Chr09.g51510.m1;Chr09.g51511.m1;Chr09.g52925.m1;Chr11.g60201.m1;Chr11.g61554.m1;Chr11.g61558.m1
390	GO:0006558	L-phenylalanine_metabolic_process	30	12	0.01188	Chr03.g16158.m1;Chr03.g18520.m1;Chr08.g43212.m1;Chr08.g43213.m1;Chr08.g43214.m1;Chr12.g68668.m1;Chr12.g68669.m1;Chr12.g68670.m1;Chr12.g68671.m1;Chr12.g68673.m1;Chr14.g76320.m1;Chr14.g77913.m1
391	GO:0006591	ornithine_metabolic_process	17	8	0.01297	Chr01.g01008.m1;Chr01.g01009.m1;Chr11.g61927.m1;Chr11.g61929.m1;Chr11.g63764.m1;Chr11.g63766.m1;Chr13.g72003.m1;Chr13.g72004.m1
392	GO:0002237	response_to_molecule_of_bacterial_origin	11	6	0.0134	Chr02.g10138.m1;Chr02.g10448.m1;Chr02.g12092.m1;Chr04.g21470.m1;Chr04.g24072.m1;Chr04.g24353.m1
393	GO:0009682	induced_systemic_resistance	11	6	0.0134	Chr07.g37164.m1;Chr08.g42316.m1;Chr09.g52538.m1;Chr12.g67866.m1;Chr12.g69584.m1;Chr13.g70598.m1
394	GO:0046398	UDP-glucuronate_metabolic_process	11	6	0.0134	Chr02.g13499.m1;Chr04.g20068.m1;Chr05.g26945.m1;Chr06.g35968.m1;Chr08.g47151.m1;Chr12.g64208.m1
395	GO:0034308	primary_alcohol_metabolic_process	27	11	0.01353	Chr08.g42468.m1;Chr08.g45519.m1;Chr08.g45521.m1;Chr08.g45522.m1;Chr12.g65782.m1;Chr12.g65783.m1;Chr12.g65784.m1;Chr12.g65904.m1;Chr12.g65905.m1;Chr12.g68000.m1;Chr12.g69436.m1
396	GO:0070070	proton-transporting_V-type_ATPase_complex_assembly	14	7	0.01356	Chr05.g30720.m1;Chr06.g32054.m1;Chr06.g32604.m1;Chr07.g37980.m1;Chr07.g38997.m1;Chr09.g50672.m1;Chr09.g51742.m1
397	GO:0070072	vacuolar_proton-transporting_V-type_ATPase_complex_assembly	14	7	0.01356	Chr05.g30720.m1;Chr06.g32054.m1;Chr06.g32604.m1;Chr07.g37980.m1;Chr07.g38997.m1;Chr09.g50672.m1;Chr09.g51742.m1
398	GO:0015711	organic_anion_transport	99	30	0.01421	Chr01.g06140.m1;Chr01.g07593.m1;Chr02.g10712.m1;Chr03.g19569.m1;Chr03.g19743.m1;Chr03.g19744.m1;Chr03.g19746.m1;Chr04.g23624.m1;Chr05.g28157.m1;Chr06.g35165.m1;Chr07.g41780.m1;Chr07.g42094.m1;Chr09.g47725.m1;Chr10.g53350.m1;Chr10.g53351.m1;Chr10.g54166.m1;Chr10.g54167.m1;Chr10.g55580.m1;Chr10.g55582.m1;Chr10.g55720.m1;Chr10.g55722.m1;Chr11.g58741.m1;Chr13.g71236.m1;Chr13.g72892.m1;Chr14.g75239.m1…
399	GO:0050801	ion_homeostasis	424	106	0.01514	Chr01.g01356.m1;Chr01.g01423.m1;Chr01.g02408.m1;Chr01.g02409.m1;Chr01.g04058.m1;Chr01.g04061.m1;Chr01.g04337.m1;Chr01.g04458.m1;Chr01.g04461.m1;Chr01.g05211.m1;Chr01.g05896.m1;Chr01.g05897.m1;Chr01.g06695.m1;Chr01.g07343.m1;Chr01.g07344.m1;Chr02.g10081.m1;Chr02.g10085.m1;Chr02.g10086.m1;Chr02.g10088.m1;Chr02.g10089.m1;Chr02.g10397.m1;Chr02.g10398.m1;Chr02.g10399.m1;Chr02.g10400.m1;Chr02.g10401.m1…
400	GO:0006167	AMP_biosynthetic_process	24	10	0.01534	Chr01.g04264.m1;Chr01.g04269.m1;Chr01.g04274.m1;Chr01.g04279.m1;Chr02.g12306.m1;Chr04.g21257.m1;Chr04.g22120.m1;Chr11.g60655.m1;Chr11.g60987.m1;Chr11.g60989.m1
401	GO:0046033	AMP_metabolic_process	24	10	0.01534	Chr01.g04264.m1;Chr01.g04269.m1;Chr01.g04274.m1;Chr01.g04279.m1;Chr02.g12306.m1;Chr04.g21257.m1;Chr04.g22120.m1;Chr11.g60655.m1;Chr11.g60987.m1;Chr11.g60989.m1
402	GO:0010466	negative_regulation_of_peptidase_activity	133	38	0.01732	Chr01.g01808.m1;Chr01.g01809.m1;Chr01.g01839.m1;Chr01.g01861.m1;Chr01.g01862.m1;Chr01.g01863.m1;Chr01.g01864.m1;Chr01.g02131.m1;Chr01.g02132.m1;Chr01.g02137.m1;Chr01.g02163.m1;Chr01.g02167.m1;Chr01.g02193.m1;Chr01.g02197.m1;Chr01.g02198.m1;Chr01.g02199.m1;Chr01.g02201.m1;Chr01.g06072.m1;Chr01.g07522.m1;Chr05.g28269.m1;Chr05.g28271.m1;Chr06.g35068.m1;Chr06.g35069.m1;Chr06.g35075.m1;Chr06.g35076.m1…
403	GO:0052547	regulation_of_peptidase_activity	133	38	0.01732	Chr01.g01808.m1;Chr01.g01809.m1;Chr01.g01839.m1;Chr01.g01861.m1;Chr01.g01862.m1;Chr01.g01863.m1;Chr01.g01864.m1;Chr01.g02131.m1;Chr01.g02132.m1;Chr01.g02137.m1;Chr01.g02163.m1;Chr01.g02167.m1;Chr01.g02193.m1;Chr01.g02197.m1;Chr01.g02198.m1;Chr01.g02199.m1;Chr01.g02201.m1;Chr01.g06072.m1;Chr01.g07522.m1;Chr05.g28269.m1;Chr05.g28271.m1;Chr06.g35068.m1;Chr06.g35069.m1;Chr06.g35075.m1;Chr06.g35076.m1…
404	GO:0006333	chromatin_assembly_or_disassembly	129	37	0.01756	Chr01.g05013.m1;Chr01.g05015.m1;Chr01.g05757.m1;Chr01.g05766.m1;Chr02.g08949.m1;Chr02.g08952.m1;Chr02.g10249.m1;Chr02.g10254.m1;Chr02.g13329.m1;Chr04.g20247.m1;Chr04.g20250.m1;Chr04.g25202.m1;Chr05.g30836.m1;Chr06.g31941.m1;Chr06.g32469.m1;Chr07.g38003.m1;Chr07.g39311.m1;Chr07.g39673.m1;Chr07.g41251.m1;Chr07.g41252.m1;Chr08.g43337.m1;Chr08.g43340.m1;Chr08.g46980.m1;Chr08.g47140.m1;Chr09.g48288.m1…
405	GO:0002252	immune_effector_process	35	13	0.01779	Chr05.g30172.m1;Chr06.g36071.m1;Chr07.g37164.m1;Chr08.g42316.m1;Chr08.g45366.m1;Chr09.g52538.m1;Chr11.g62197.m1;Chr11.g62773.m1;Chr12.g65793.m1;Chr12.g67866.m1;Chr12.g69584.m1;Chr13.g70598.m1;Chr13.g73979.m1
406	GO:0022603	regulation_of_anatomical_structure_morphogenesis	113	33	0.01841	Chr01.g01236.m1;Chr01.g01277.m1;Chr03.g14766.m1;Chr03.g14778.m1;Chr03.g16335.m1;Chr03.g16809.m1;Chr03.g19485.m1;Chr03.g19855.m1;Chr05.g31050.m1;Chr06.g31706.m1;Chr06.g32248.m1;Chr07.g41729.m1;Chr08.g47356.m1;Chr09.g47780.m1;Chr10.g53488.m1;Chr10.g55015.m1;Chr10.g55213.m1;Chr11.g62401.m1;Chr11.g63518.m1;Chr11.g63549.m1;Chr12.g63977.m1;Chr12.g67661.m1;Chr12.g68426.m1;Chr13.g70091.m1;Chr13.g74468.m1…
407	GO:0010271	regulation_of_chlorophyll_catabolic_process	6	4	0.01878	Chr02.g11327.m1;Chr04.g22999.m1;Chr06.g31384.m1;Chr12.g67760.m1
408	GO:0010430	fatty_acid_omega-oxidation	6	4	0.01878	Chr05.g31080.m1;Chr06.g31679.m1;Chr06.g32224.m1;Chr13.g70226.m1
409	GO:1901404	regulation_of_tetrapyrrole_catabolic_process	6	4	0.01878	Chr02.g11327.m1;Chr04.g22999.m1;Chr06.g31384.m1;Chr12.g67760.m1
410	GO:0048878	chemical_homeostasis	651	156	0.0188	Chr01.g01356.m1;Chr01.g01423.m1;Chr01.g02408.m1;Chr01.g02409.m1;Chr01.g04058.m1;Chr01.g04061.m1;Chr01.g04337.m1;Chr01.g04458.m1;Chr01.g04461.m1;Chr01.g04893.m1;Chr01.g05211.m1;Chr01.g05896.m1;Chr01.g05897.m1;Chr01.g06180.m1;Chr01.g06404.m1;Chr01.g06695.m1;Chr01.g07343.m1;Chr01.g07344.m1;Chr01.g07641.m1;Chr01.g07642.m1;Chr01.g07643.m1;Chr01.g07646.m1;Chr02.g09239.m1;Chr02.g09693.m1;Chr02.g10002.m1…
411	GO:0072524	pyridine-containing_compound_metabolic_process	219	58	0.02075	Chr01.g01220.m1;Chr02.g10719.m1;Chr02.g11028.m1;Chr02.g11359.m1;Chr02.g11374.m1;Chr02.g11376.m1;Chr02.g11419.m1;Chr02.g12813.m1;Chr02.g12886.m1;Chr03.g14038.m1;Chr03.g16034.m1;Chr03.g18778.m1;Chr03.g18924.m1;Chr04.g20684.m1;Chr04.g20766.m1;Chr04.g22890.m1;Chr04.g22938.m1;Chr04.g22940.m1;Chr04.g22941.m1;Chr04.g22969.m1;Chr04.g23313.m1;Chr04.g23630.m1;Chr05.g26583.m1;Chr05.g27346.m1;Chr05.g27551.m1…
412	GO:0009147	pyrimidine_nucleoside_triphosphate_metabolic_process	43	15	0.02087	Chr01.g01510.m1;Chr02.g11376.m1;Chr03.g17900.m1;Chr04.g22938.m1;Chr05.g28664.m1;Chr06.g34817.m1;Chr08.g46782.m1;Chr11.g62193.m1;Chr11.g63277.m1;Chr12.g64595.m1;Chr13.g71157.m1;Chr13.g71280.m1;Chr13.g72351.m1;Chr14.g76770.m1;Chr15.g84034.m1
413	GO:0000096	sulfur_amino_acid_metabolic_process	25	10	0.02094	Chr01.g04462.m1;Chr07.g36859.m1;Chr08.g45137.m1;Chr09.g52849.m1;Chr10.g53818.m1;Chr11.g60479.m1;Chr11.g60481.m1;Chr11.g60849.m1;Chr11.g60851.m1;Chr12.g66401.m1
414	GO:0007035	vacuolar_acidification	15	7	0.02098	Chr05.g30720.m1;Chr06.g32054.m1;Chr06.g32604.m1;Chr07.g37980.m1;Chr07.g38997.m1;Chr09.g50672.m1;Chr09.g51742.m1
415	GO:0045851	pH_reduction	15	7	0.02098	Chr05.g30720.m1;Chr06.g32054.m1;Chr06.g32604.m1;Chr07.g37980.m1;Chr07.g38997.m1;Chr09.g50672.m1;Chr09.g51742.m1
416	GO:0051452	intracellular_pH_reduction	15	7	0.02098	Chr05.g30720.m1;Chr06.g32054.m1;Chr06.g32604.m1;Chr07.g37980.m1;Chr07.g38997.m1;Chr09.g50672.m1;Chr09.g51742.m1
417	GO:0009225	nucleotide-sugar_metabolic_process	74	23	0.02177	Chr02.g13405.m1;Chr02.g13499.m1;Chr03.g14683.m1;Chr04.g20068.m1;Chr04.g20175.m1;Chr05.g26896.m1;Chr05.g26945.m1;Chr05.g27369.m1;Chr05.g28791.m1;Chr05.g29321.m1;Chr06.g34206.m1;Chr06.g34496.m1;Chr06.g34722.m1;Chr06.g35968.m1;Chr06.g36017.m1;Chr08.g47078.m1;Chr08.g47151.m1;Chr11.g59465.m1;Chr12.g64208.m1;Chr12.g64277.m1;Chr13.g71809.m1;Chr14.g79809.m1;Chr14.g80019.m1
418	GO:0045861	negative_regulation_of_proteolysis	135	38	0.02188	Chr01.g01808.m1;Chr01.g01809.m1;Chr01.g01839.m1;Chr01.g01861.m1;Chr01.g01862.m1;Chr01.g01863.m1;Chr01.g01864.m1;Chr01.g02131.m1;Chr01.g02132.m1;Chr01.g02137.m1;Chr01.g02163.m1;Chr01.g02167.m1;Chr01.g02193.m1;Chr01.g02197.m1;Chr01.g02198.m1;Chr01.g02199.m1;Chr01.g02201.m1;Chr01.g06072.m1;Chr01.g07522.m1;Chr05.g28269.m1;Chr05.g28271.m1;Chr06.g35068.m1;Chr06.g35069.m1;Chr06.g35075.m1;Chr06.g35076.m1…
419	GO:0045737	positive_regulation_of_cyclin-dependent_protein_serine/threonine_kinase_activity	9	5	0.02204	Chr05.g29780.m1;Chr06.g33762.m1;Chr07.g38263.m1;Chr08.g42934.m1;Chr09.g51447.m1
420	GO:1901407	regulation_of_phosphorylation_of_RNA_polymerase_II_C-terminal_domain	9	5	0.02204	Chr05.g29780.m1;Chr06.g33762.m1;Chr07.g38263.m1;Chr08.g42934.m1;Chr09.g51447.m1
421	GO:1901409	positive_regulation_of_phosphorylation_of_RNA_polymerase_II_C-terminal_domain	9	5	0.02204	Chr05.g29780.m1;Chr06.g33762.m1;Chr07.g38263.m1;Chr08.g42934.m1;Chr09.g51447.m1
422	GO:1904031	positive_regulation_of_cyclin-dependent_protein_kinase_activity	9	5	0.02204	Chr05.g29780.m1;Chr06.g33762.m1;Chr07.g38263.m1;Chr08.g42934.m1;Chr09.g51447.m1
423	GO:0002697	regulation_of_immune_effector_process	12	6	0.02219	Chr05.g30172.m1;Chr06.g36071.m1;Chr08.g45366.m1;Chr11.g62197.m1;Chr11.g62773.m1;Chr12.g65793.m1
424	GO:0009635	response_to_herbicide	12	6	0.02219	Chr02.g08023.m1;Chr02.g08036.m1;Chr02.g08054.m1;Chr02.g08058.m1;Chr08.g42204.m1;Chr08.g42220.m1
425	GO:0050688	regulation_of_defense_response_to_virus	12	6	0.02219	Chr05.g30172.m1;Chr06.g36071.m1;Chr08.g45366.m1;Chr11.g62197.m1;Chr11.g62773.m1;Chr12.g65793.m1
426	GO:0030162	regulation_of_proteolysis	199	53	0.02353	Chr01.g01340.m1;Chr01.g01341.m1;Chr01.g01808.m1;Chr01.g01809.m1;Chr01.g01839.m1;Chr01.g01861.m1;Chr01.g01862.m1;Chr01.g01863.m1;Chr01.g01864.m1;Chr01.g02131.m1;Chr01.g02132.m1;Chr01.g02137.m1;Chr01.g02163.m1;Chr01.g02167.m1;Chr01.g02193.m1;Chr01.g02197.m1;Chr01.g02198.m1;Chr01.g02199.m1;Chr01.g02201.m1;Chr01.g06072.m1;Chr01.g07522.m1;Chr02.g08958.m1;Chr02.g08960.m1;Chr02.g10257.m1;Chr04.g25222.m1…
427	GO:0070085	glycosylation	230	60	0.02551	Chr01.g01337.m1;Chr01.g04718.m1;Chr01.g06249.m1;Chr01.g07707.m1;Chr02.g08264.m1;Chr02.g08265.m1;Chr02.g08266.m1;Chr02.g09006.m1;Chr02.g09466.m1;Chr02.g10138.m1;Chr02.g10448.m1;Chr02.g13877.m1;Chr02.g13878.m1;Chr03.g16048.m1;Chr03.g18220.m1;Chr03.g18221.m1;Chr03.g18363.m1;Chr04.g24072.m1;Chr04.g24353.m1;Chr04.g25179.m1;Chr04.g25317.m1;Chr04.g26008.m1;Chr04.g26010.m1;Chr04.g26012.m1;Chr04.g26013.m1…
428	GO:0010109	regulation_of_photosynthesis	19	8	0.0273	Chr01.g00994.m1;Chr07.g40387.m1;Chr08.g47207.m1;Chr09.g49046.m1;Chr10.g55540.m1;Chr11.g61915.m1;Chr11.g63787.m1;Chr12.g64128.m1
429	GO:0016998	cell_wall_macromolecule_catabolic_process	56	18	0.02842	Chr01.g01119.m1;Chr02.g10041.m1;Chr02.g10355.m1;Chr02.g12545.m1;Chr03.g17717.m1;Chr04.g21017.m1;Chr04.g21828.m1;Chr04.g24185.m1;Chr07.g40570.m1;Chr07.g40690.m1;Chr08.g42631.m1;Chr09.g48821.m1;Chr09.g48867.m1;Chr11.g62032.m1;Chr11.g63653.m1;Chr12.g68162.m1;Chr12.g69269.m1;Chr14.g76936.m1
430	GO:0006842	tricarboxylic_acid_transport	4	3	0.02945	Chr01.g06140.m1;Chr01.g07593.m1;Chr11.g58741.m1
431	GO:0015746	citrate_transport	4	3	0.02945	Chr01.g06140.m1;Chr01.g07593.m1;Chr11.g58741.m1
432	GO:0031532	actin_cytoskeleton_reorganization	4	3	0.02945	Chr05.g26881.m1;Chr05.g27395.m1;Chr06.g36036.m1
433	GO:0090527	actin_filament_reorganization	4	3	0.02945	Chr05.g26881.m1;Chr05.g27395.m1;Chr06.g36036.m1
434	GO:0005978	glycogen_biosynthetic_process	30	11	0.03105	Chr01.g00887.m1;Chr01.g01118.m1;Chr07.g39026.m1;Chr08.g42677.m1;Chr09.g50570.m1;Chr09.g50630.m1;Chr11.g62031.m1;Chr11.g63654.m1;Chr11.g63895.m1;Chr12.g68207.m1;Chr12.g69225.m1
435	GO:0009863	salicylic_acid_mediated_signaling_pathway	30	11	0.03105	Chr03.g19604.m1;Chr03.g19609.m1;Chr03.g19613.m1;Chr04.g22312.m1;Chr04.g22323.m1;Chr07.g40054.m1;Chr09.g48301.m1;Chr10.g57675.m1;Chr11.g60786.m1;Chr11.g61106.m1;Chr14.g75364.m1
436	GO:0006102	isocitrate_metabolic_process	13	6	0.03417	Chr02.g09401.m1;Chr02.g09874.m1;Chr04.g24396.m1;Chr04.g24805.m1;Chr08.g46713.m1;Chr12.g64665.m1
437	GO:0009838	abscission	13	6	0.03417	Chr01.g06170.m1;Chr01.g07630.m1;Chr05.g30650.m1;Chr06.g32125.m1;Chr06.g32673.m1;Chr11.g58696.m1
438	GO:0010227	floral_organ_abscission	13	6	0.03417	Chr01.g06170.m1;Chr01.g07630.m1;Chr05.g30650.m1;Chr06.g32125.m1;Chr06.g32673.m1;Chr11.g58696.m1
439	GO:0052542	defense_response_by_callose_deposition	10	5	0.03672	Chr05.g28118.m1;Chr07.g39739.m1;Chr07.g41477.m1;Chr09.g48038.m1;Chr09.g49806.m1
440	GO:0070816	phosphorylation_of_RNA_polymerase_II_C-terminal_domain	10	5	0.03672	Chr05.g29780.m1;Chr06.g33762.m1;Chr07.g38263.m1;Chr08.g42934.m1;Chr09.g51447.m1
441	GO:0046856	phosphatidylinositol_dephosphorylation	42	14	0.03701	Chr02.g11128.m1;Chr03.g15239.m1;Chr03.g16501.m1;Chr03.g19133.m1;Chr04.g23210.m1;Chr07.g40514.m1;Chr07.g40636.m1;Chr08.g43527.m1;Chr09.g48942.m1;Chr12.g67504.m1;Chr12.g68299.m1;Chr14.g75806.m1;Chr14.g77524.m1;Chr14.g79147.m1
442	GO:0044403	symbiosis,_encompassing_mutualism_through_parasitism	99	28	0.04165	Chr01.g01497.m1;Chr01.g01498.m1;Chr01.g01499.m1;Chr01.g01500.m1;Chr01.g01501.m1;Chr02.g10138.m1;Chr02.g10448.m1;Chr04.g24072.m1;Chr04.g24353.m1;Chr05.g30172.m1;Chr06.g36071.m1;Chr08.g45366.m1;Chr08.g46489.m1;Chr11.g62197.m1;Chr11.g62202.m1;Chr11.g62203.m1;Chr11.g62204.m1;Chr11.g62205.m1;Chr11.g62206.m1;Chr11.g62773.m1;Chr11.g63285.m1;Chr11.g63286.m1;Chr11.g63287.m1;Chr11.g63288.m1;Chr11.g63289.m1…
443	GO:0002220	innate_immune_response_activating_cell_surface_receptor_signaling_pathway	2	2	0.04233	Chr02.g12092.m1;Chr04.g21470.m1
444	GO:0002429	immune_response-activating_cell_surface_receptor_signaling_pathway	2	2	0.04233	Chr02.g12092.m1;Chr04.g21470.m1
445	GO:0002752	cell_surface_pattern_recognition_receptor_signaling_pathway	2	2	0.04233	Chr02.g12092.m1;Chr04.g21470.m1
446	GO:0002768	immune_response-regulating_cell_surface_receptor_signaling_pathway	2	2	0.04233	Chr02.g12092.m1;Chr04.g21470.m1
447	GO:0009861	jasmonic_acid_and_ethylene-dependent_systemic_resistance	2	2	0.04233	Chr01.g00789.m1;Chr01.g00790.m1
448	GO:0009878	nodule_morphogenesis	2	2	0.04233	Chr08.g46489.m1;Chr12.g64871.m1
449	GO:0010310	regulation_of_hydrogen_peroxide_metabolic_process	2	2	0.04233	Chr08.g44718.m1;Chr12.g66708.m1
450	GO:0015908	fatty_acid_transport	2	2	0.04233	Chr05.g28157.m1;Chr06.g35165.m1
451	GO:0017145	stem_cell_division	2	2	0.04233	Chr07.g36859.m1;Chr09.g52849.m1
452	GO:0032490	detection_of_molecule_of_bacterial_origin	2	2	0.04233	Chr02.g12092.m1;Chr04.g21470.m1
453	GO:0032491	detection_of_molecule_of_fungal_origin	2	2	0.04233	Chr02.g12092.m1;Chr04.g21470.m1
454	GO:0032494	response_to_peptidoglycan	2	2	0.04233	Chr02.g12092.m1;Chr04.g21470.m1
455	GO:0032499	detection_of_peptidoglycan	2	2	0.04233	Chr02.g12092.m1;Chr04.g21470.m1
456	GO:0034214	protein_hexamerization	2	2	0.04233	Chr01.g02451.m1;Chr11.g62613.m1
457	GO:0044111	development_involved_in_symbiotic_interaction	2	2	0.04233	Chr08.g46489.m1;Chr12.g64871.m1
458	GO:0048259	regulation_of_receptor-mediated_endocytosis	2	2	0.04233	Chr03.g15239.m1;Chr14.g79147.m1
459	GO:0048354	mucilage_biosynthetic_process_involved_in_seed_coat_development	2	2	0.04233	Chr01.g02508.m1;Chr11.g62541.m1
460	GO:0051924	regulation_of_calcium_ion_transport	2	2	0.04233	Chr13.g73609.m1;Chr15.g82257.m1
461	GO:0052325	cell_wall_pectin_biosynthetic_process	2	2	0.04233	Chr01.g02360.m1;Chr11.g62681.m1
462	GO:0080051	cutin_transport	2	2	0.04233	Chr05.g28157.m1;Chr06.g35165.m1
463	GO:0090548	response_to_nitrate_starvation	2	2	0.04233	Chr07.g37347.m1;Chr09.g52351.m1
464	GO:0097272	ammonia_homeostasis	2	2	0.04233	Chr13.g73609.m1;Chr15.g82257.m1
465	GO:0097275	cellular_ammonia_homeostasis	2	2	0.04233	Chr13.g73609.m1;Chr15.g82257.m1
466	GO:2000369	regulation_of_clathrin-dependent_endocytosis	2	2	0.04233	Chr03.g15239.m1;Chr14.g79147.m1
467	GO:0051346	negative_regulation_of_hydrolase_activity	142	38	0.04563	Chr01.g01808.m1;Chr01.g01809.m1;Chr01.g01839.m1;Chr01.g01861.m1;Chr01.g01862.m1;Chr01.g01863.m1;Chr01.g01864.m1;Chr01.g02131.m1;Chr01.g02132.m1;Chr01.g02137.m1;Chr01.g02163.m1;Chr01.g02167.m1;Chr01.g02193.m1;Chr01.g02197.m1;Chr01.g02198.m1;Chr01.g02199.m1;Chr01.g02201.m1;Chr01.g06072.m1;Chr01.g07522.m1;Chr05.g28269.m1;Chr05.g28271.m1;Chr06.g35068.m1;Chr06.g35069.m1;Chr06.g35075.m1;Chr06.g35076.m1…
468	GO:0090332	stomatal_closure	28	10	0.04642	Chr01.g06446.m1;Chr01.g06447.m1;Chr01.g06449.m1;Chr01.g07909.m1;Chr01.g07910.m1;Chr11.g57988.m1;Chr11.g57989.m1;Chr11.g58416.m1;Chr11.g58418.m1;Chr11.g58419.m1
469	GO:0018193	peptidyl-amino_acid_modification	1221	275	0.048	Chr01.g00789.m1;Chr01.g00790.m1;Chr01.g01236.m1;Chr01.g01277.m1;Chr01.g01369.m1;Chr01.g01465.m1;Chr01.g01707.m1;Chr01.g02461.m1;Chr01.g02751.m1;Chr01.g03152.m1;Chr01.g03546.m1;Chr01.g03981.m1;Chr01.g05069.m1;Chr01.g05233.m1;Chr01.g05234.m1;Chr01.g05237.m1;Chr01.g05238.m1;Chr01.g05477.m1;Chr01.g05988.m1;Chr01.g05989.m1;Chr01.g05990.m1;Chr01.g06415.m1;Chr01.g06416.m1;Chr01.g06718.m1;Chr01.g06724.m1…
470	GO:0009651	response_to_salt_stress	130	35	0.04928	Chr01.g06135.m1;Chr01.g07587.m1;Chr03.g15099.m1;Chr03.g15239.m1;Chr03.g17460.m1;Chr05.g28157.m1;Chr06.g35165.m1;Chr07.g36982.m1;Chr07.g37690.m1;Chr07.g37691.m1;Chr07.g37770.m1;Chr07.g37771.m1;Chr07.g37773.m1;Chr07.g37774.m1;Chr07.g37987.m1;Chr07.g38081.m1;Chr07.g39255.m1;Chr07.g39276.m1;Chr08.g42475.m1;Chr09.g50297.m1;Chr09.g50365.m1;Chr09.g50366.m1;Chr09.g50378.m1;Chr09.g50379.m1;Chr09.g51642.m1…
471	GO:0010588	cotyledon_vascular_tissue_pattern_formation	14	6	0.04962	Chr02.g09263.m1;Chr02.g09717.m1;Chr04.g24547.m1;Chr04.g24918.m1;Chr05.g28157.m1;Chr06.g35165.m1
472	GO:0044419	interspecies_interaction_between_organisms	101	28	0.05249	Chr01.g01497.m1;Chr01.g01498.m1;Chr01.g01499.m1;Chr01.g01500.m1;Chr01.g01501.m1;Chr02.g10138.m1;Chr02.g10448.m1;Chr04.g24072.m1;Chr04.g24353.m1;Chr05.g30172.m1;Chr06.g36071.m1;Chr08.g45366.m1;Chr08.g46489.m1;Chr11.g62197.m1;Chr11.g62202.m1;Chr11.g62203.m1;Chr11.g62204.m1;Chr11.g62205.m1;Chr11.g62206.m1;Chr11.g62773.m1;Chr11.g63285.m1;Chr11.g63286.m1;Chr11.g63287.m1;Chr11.g63288.m1;Chr11.g63289.m1…
473	GO:0007568	aging	56	17	0.05446	Chr01.g06448.m1;Chr02.g10966.m1;Chr03.g19233.m2;Chr04.g20720.m1;Chr04.g23383.m1;Chr04.g23385.m1;Chr04.g23388.m1;Chr04.g23714.m1;Chr04.g23716.m1;Chr04.g23718.m1;Chr07.g41524.m1;Chr09.g47994.m1;Chr10.g56912.m1;Chr10.g57675.m1;Chr11.g57987.m1;Chr11.g58417.m1;Chr14.g75710.m3
474	GO:0009642	response_to_light_intensity	29	10	0.05821	Chr01.g00994.m1;Chr07.g40387.m1;Chr08.g44718.m1;Chr08.g47207.m1;Chr09.g49046.m1;Chr10.g55540.m1;Chr11.g61915.m1;Chr11.g63787.m1;Chr12.g64128.m1;Chr12.g66708.m1
475	GO:0010311	lateral_root_formation	18	7	0.05859	Chr03.g18009.m1;Chr03.g18139.m1;Chr08.g42863.m1;Chr08.g45944.m1;Chr08.g47516.m1;Chr12.g65326.m1;Chr14.g76666.m1
476	GO:0035999	tetrahydrofolate_interconversion	18	7	0.05859	Chr01.g04039.m1;Chr01.g04715.m1;Chr07.g40821.m1;Chr09.g48740.m1;Chr10.g57765.m1;Chr11.g60178.m1;Chr11.g61170.m1
477	GO:0002833	positive_regulation_of_response_to_biotic_stimulus	8	4	0.06168	Chr02.g10138.m1;Chr02.g10448.m1;Chr04.g24072.m1;Chr04.g24353.m1
478	GO:0032103	positive_regulation_of_response_to_external_stimulus	8	4	0.06168	Chr02.g10138.m1;Chr02.g10448.m1;Chr04.g24072.m1;Chr04.g24353.m1
479	GO:0002213	defense_response_to_insect	5	3	0.06241	Chr05.g28118.m1;Chr07.g41477.m1;Chr09.g48038.m1
480	GO:0009595	detection_of_biotic_stimulus	5	3	0.06241	Chr02.g12092.m1;Chr04.g21470.m1;Chr04.g22367.m1
481	GO:0010048	vernalization_response	5	3	0.06241	Chr01.g01369.m1;Chr11.g62311.m1;Chr11.g63425.m1
482	GO:0010219	regulation_of_vernalization_response	5	3	0.06241	Chr01.g01369.m1;Chr11.g62311.m1;Chr11.g63425.m1
483	GO:0010220	positive_regulation_of_vernalization_response	5	3	0.06241	Chr01.g01369.m1;Chr11.g62311.m1;Chr11.g63425.m1
484	GO:0010359	regulation_of_anion_channel_activity	5	3	0.06241	Chr03.g15099.m1;Chr07.g38081.m1;Chr09.g51642.m1
485	GO:0015853	adenine_transport	5	3	0.06241	Chr05.g30307.m1;Chr06.g33049.m1;Chr09.g51906.m1
486	GO:0015854	guanine_transport	5	3	0.06241	Chr05.g30307.m1;Chr06.g33049.m1;Chr09.g51906.m1
487	GO:0060919	auxin_influx	5	3	0.06241	Chr08.g45944.m1;Chr08.g47516.m1;Chr12.g65326.m1
488	GO:0098581	detection_of_external_biotic_stimulus	5	3	0.06241	Chr02.g12092.m1;Chr04.g21470.m1;Chr04.g22367.m1
489	GO:0010119	regulation_of_stomatal_movement	41	13	0.06318	Chr01.g06446.m1;Chr01.g06447.m1;Chr01.g06449.m1;Chr01.g07909.m1;Chr01.g07910.m1;Chr03.g15099.m1;Chr07.g38081.m1;Chr09.g51642.m1;Chr11.g57988.m1;Chr11.g57989.m1;Chr11.g58416.m1;Chr11.g58418.m1;Chr11.g58419.m1
490	GO:0048528	post-embryonic_root_development	45	14	0.06368	Chr02.g10696.m1;Chr03.g18009.m1;Chr03.g18139.m1;Chr04.g23804.m1;Chr05.g30650.m1;Chr06.g32125.m1;Chr06.g32673.m1;Chr07.g36859.m1;Chr08.g42863.m1;Chr08.g45944.m1;Chr08.g47516.m1;Chr09.g52849.m1;Chr12.g65326.m1;Chr14.g76666.m1
491	GO:0002832	negative_regulation_of_response_to_biotic_stimulus	15	6	0.06872	Chr05.g30172.m1;Chr06.g36071.m1;Chr08.g45366.m1;Chr11.g62197.m1;Chr11.g62773.m1;Chr12.g65793.m1
492	GO:0032102	negative_regulation_of_response_to_external_stimulus	15	6	0.06872	Chr05.g30172.m1;Chr06.g36071.m1;Chr08.g45366.m1;Chr11.g62197.m1;Chr11.g62773.m1;Chr12.g65793.m1
493	GO:0043901	negative_regulation_of_multi-organism_process	15	6	0.06872	Chr05.g30172.m1;Chr06.g36071.m1;Chr08.g45366.m1;Chr11.g62197.m1;Chr11.g62773.m1;Chr12.g65793.m1
494	GO:0051938	L-glutamate_import	15	6	0.06872	Chr10.g55580.m1;Chr10.g55582.m1;Chr10.g55720.m1;Chr10.g55722.m1;Chr13.g71236.m1;Chr15.g84076.m1
495	GO:1902023	L-arginine_transport	15	6	0.06872	Chr10.g55580.m1;Chr10.g55582.m1;Chr10.g55720.m1;Chr10.g55722.m1;Chr13.g71236.m1;Chr15.g84076.m1
496	GO:0009627	systemic_acquired_resistance	26	9	0.06899	Chr03.g19604.m1;Chr03.g19609.m1;Chr03.g19613.m1;Chr07.g40054.m1;Chr09.g48301.m1;Chr10.g57675.m1;Chr11.g60786.m1;Chr11.g61106.m1;Chr14.g75364.m1
497	GO:0006082	organic_acid_metabolic_process	2151	470	0.07018	Chr01.g01008.m1;Chr01.g01009.m1;Chr01.g01166.m1;Chr01.g01220.m1;Chr01.g01229.m1;Chr01.g01436.m1;Chr01.g01804.m1;Chr01.g01805.m1;Chr01.g02128.m1;Chr01.g02129.m1;Chr01.g02713.m1;Chr01.g03183.m1;Chr01.g03191.m1;Chr01.g03203.m1;Chr01.g03228.m1;Chr01.g03664.m1;Chr01.g04018.m1;Chr01.g04019.m1;Chr01.g04039.m1;Chr01.g04435.m1;Chr01.g04439.m1;Chr01.g04440.m1;Chr01.g04446.m1;Chr01.g04448.m1;Chr01.g04449.m1…
498	GO:0006900	membrane_budding	34	11	0.07354	Chr01.g05141.m1;Chr01.g06611.m1;Chr02.g13101.m1;Chr04.g20483.m1;Chr05.g29013.m1;Chr06.g34408.m1;Chr06.g34661.m1;Chr11.g59695.m1;Chr13.g71318.m1;Chr13.g73706.m1;Chr15.g84007.m1
499	GO:0051259	protein_oligomerization	38	12	0.07452	Chr01.g02451.m1;Chr01.g04264.m1;Chr01.g04269.m1;Chr01.g04274.m1;Chr01.g04279.m1;Chr02.g12306.m1;Chr04.g21257.m1;Chr04.g22120.m1;Chr11.g60655.m1;Chr11.g60987.m1;Chr11.g60989.m1;Chr11.g62613.m1
500	GO:0031221	arabinan_metabolic_process	19	7	0.07685	Chr07.g40212.m1;Chr08.g42773.m1;Chr09.g49226.m1;Chr10.g55951.m1;Chr10.g56379.m1;Chr10.g57680.m1;Chr12.g69130.m1
501	GO:0031222	arabinan_catabolic_process	19	7	0.07685	Chr07.g40212.m1;Chr08.g42773.m1;Chr09.g49226.m1;Chr10.g55951.m1;Chr10.g56379.m1;Chr10.g57680.m1;Chr12.g69130.m1
502	GO:0051017	actin_filament_bundle_assembly	19	7	0.07685	Chr03.g15673.m1;Chr08.g43876.m1;Chr08.g44215.m1;Chr10.g55426.m1;Chr13.g74536.m1;Chr14.g78442.m1;Chr14.g78613.m1
503	GO:0051568	histone_H3-K4_methylation	19	7	0.07685	Chr03.g17371.m1;Chr04.g25254.m1;Chr04.g25382.m1;Chr10.g53353.m1;Chr13.g71741.m1;Chr14.g77294.m1;Chr15.g83578.m1
504	GO:0061572	actin_filament_bundle_organization	19	7	0.07685	Chr03.g15673.m1;Chr08.g43876.m1;Chr08.g44215.m1;Chr10.g55426.m1;Chr13.g74536.m1;Chr14.g78442.m1;Chr14.g78613.m1
505	GO:0009199	ribonucleoside_triphosphate_metabolic_process	340	81	0.07936	Chr01.g01220.m1;Chr01.g01356.m1;Chr01.g01510.m1;Chr02.g10719.m1;Chr02.g11028.m1;Chr02.g11359.m1;Chr02.g11374.m1;Chr02.g11376.m1;Chr02.g12813.m1;Chr02.g12886.m1;Chr03.g14038.m1;Chr03.g14669.m1;Chr03.g14671.m1;Chr03.g16034.m1;Chr03.g17900.m1;Chr03.g18778.m1;Chr03.g18924.m1;Chr04.g20684.m1;Chr04.g20766.m1;Chr04.g22938.m1;Chr04.g22940.m1;Chr04.g22941.m1;Chr04.g22969.m1;Chr04.g23313.m1;Chr04.g23630.m1…
506	GO:0015706	nitrate_transport	12	5	0.0804	Chr01.g01201.m1;Chr07.g37347.m1;Chr09.g52351.m1;Chr11.g62109.m1;Chr11.g63584.m1
507	GO:0033037	polysaccharide_localization	12	5	0.0804	Chr05.g28118.m1;Chr07.g39739.m1;Chr07.g41477.m1;Chr09.g48038.m1;Chr09.g49806.m1
508	GO:0052545	callose_localization	12	5	0.0804	Chr05.g28118.m1;Chr07.g39739.m1;Chr07.g41477.m1;Chr09.g48038.m1;Chr09.g49806.m1
509	GO:0006733	oxidoreduction_coenzyme_metabolic_process	237	58	0.08151	Chr01.g01220.m1;Chr02.g10719.m1;Chr02.g11028.m1;Chr02.g11359.m1;Chr02.g11374.m1;Chr02.g11376.m1;Chr02.g11419.m1;Chr02.g12813.m1;Chr02.g12886.m1;Chr03.g14038.m1;Chr03.g16034.m1;Chr03.g18778.m1;Chr03.g18924.m1;Chr04.g20684.m1;Chr04.g20766.m1;Chr04.g22890.m1;Chr04.g22938.m1;Chr04.g22940.m1;Chr04.g22941.m1;Chr04.g22969.m1;Chr04.g23313.m1;Chr04.g23630.m1;Chr05.g26583.m1;Chr05.g27346.m1;Chr05.g27551.m1…
510	GO:0006536	glutamate_metabolic_process	23	8	0.08207	Chr01.g06059.m1;Chr01.g07507.m1;Chr02.g12426.m1;Chr04.g21116.m1;Chr04.g21929.m1;Chr05.g28360.m1;Chr06.g34969.m1;Chr11.g58814.m1
511	GO:0043269	regulation_of_ion_transport	63	18	0.08211	Chr02.g11327.m1;Chr03.g15099.m1;Chr04.g22999.m1;Chr05.g28138.m1;Chr06.g31384.m1;Chr06.g35178.m1;Chr07.g38081.m1;Chr08.g46790.m1;Chr09.g51642.m1;Chr10.g53950.m1;Chr10.g57812.m1;Chr12.g64588.m1;Chr12.g67760.m1;Chr13.g73609.m1;Chr13.g73902.m1;Chr13.g74885.m1;Chr15.g81964.m1;Chr15.g82257.m1
512	GO:0000479	endonucleolytic_cleavage_of_tricistronic_rRNA_transcript_(SSU-rRNA,_5.8S_rRNA,_L...	27	9	0.08532	Chr01.g00983.m1;Chr03.g18879.m1;Chr03.g19014.m1;Chr07.g41867.m1;Chr07.g42008.m1;Chr09.g47619.m1;Chr11.g61905.m1;Chr11.g63798.m1;Chr14.g75937.m1
513	GO:0005985	sucrose_metabolic_process	43	13	0.08796	Chr01.g06057.m1;Chr01.g07505.m1;Chr02.g12485.m1;Chr03.g15099.m1;Chr04.g21066.m1;Chr04.g21879.m1;Chr05.g28321.m1;Chr06.g35032.m1;Chr07.g38081.m1;Chr09.g51642.m1;Chr11.g58818.m1;Chr13.g72493.m1;Chr15.g83230.m1
514	GO:0006075	(1->3)-beta-D-glucan_biosynthetic_process	35	11	0.0881	Chr01.g02576.m1;Chr03.g19867.m1;Chr05.g28727.m1;Chr06.g34546.m1;Chr06.g34764.m1;Chr07.g41284.m1;Chr08.g47358.m1;Chr09.g48231.m1;Chr11.g62473.m1;Chr12.g63975.m1;Chr14.g75139.m1
515	GO:0010143	cutin_biosynthetic_process	35	11	0.0881	Chr01.g05353.m1;Chr01.g06842.m1;Chr02.g11732.m1;Chr02.g11733.m1;Chr02.g11816.m1;Chr02.g11817.m1;Chr04.g21739.m1;Chr04.g21740.m1;Chr04.g22620.m1;Chr04.g22621.m1;Chr11.g59479.m1
516	GO:0048527	lateral_root_development	39	12	0.08829	Chr02.g10696.m1;Chr03.g18009.m1;Chr03.g18139.m1;Chr04.g23804.m1;Chr05.g30650.m1;Chr06.g32125.m1;Chr06.g32673.m1;Chr08.g42863.m1;Chr08.g45944.m1;Chr08.g47516.m1;Chr12.g65326.m1;Chr14.g76666.m1
517	GO:0043903	regulation_of_symbiosis,_encompassing_mutualism_through_parasitism	16	6	0.09147	Chr05.g30172.m1;Chr06.g36071.m1;Chr08.g45366.m1;Chr11.g62197.m1;Chr11.g62773.m1;Chr12.g65793.m1
518	GO:0048826	cotyledon_morphogenesis	16	6	0.09147	Chr02.g09263.m1;Chr02.g09717.m1;Chr04.g24547.m1;Chr04.g24918.m1;Chr05.g28157.m1;Chr06.g35165.m1
519	GO:0050792	regulation_of_viral_process	16	6	0.09147	Chr05.g30172.m1;Chr06.g36071.m1;Chr08.g45366.m1;Chr11.g62197.m1;Chr11.g62773.m1;Chr12.g65793.m1
520	GO:0042447	hormone_catabolic_process	9	4	0.0934	Chr08.g43937.m1;Chr08.g44312.m1;Chr11.g61320.m1;Chr12.g67004.m1
521	GO:0090056	regulation_of_chlorophyll_metabolic_process	9	4	0.0934	Chr02.g11327.m1;Chr04.g22999.m1;Chr06.g31384.m1;Chr12.g67760.m1
522	GO:1901401	regulation_of_tetrapyrrole_metabolic_process	9	4	0.0934	Chr02.g11327.m1;Chr04.g22999.m1;Chr06.g31384.m1;Chr12.g67760.m1
523	GO:0006152	purine_nucleoside_catabolic_process	20	7	0.09804	Chr10.g57098.m1;Chr13.g74062.m1;Chr13.g74063.m1;Chr13.g74064.m1;Chr13.g74068.m1;Chr15.g81783.m1;Chr15.g81786.m1
524	GO:0070071	proton-transporting_two-sector_ATPase_complex_assembly	20	7	0.09804	Chr05.g30720.m1;Chr06.g32054.m1;Chr06.g32604.m1;Chr07.g37980.m1;Chr07.g38997.m1;Chr09.g50672.m1;Chr09.g51742.m1
525	GO:0035725	sodium_ion_transmembrane_transport	24	8	0.1018	Chr03.g17460.m1;Chr03.g17497.m1;Chr08.g42475.m1;Chr12.g69430.m1;Chr13.g74082.m1;Chr14.g77196.m1;Chr14.g77240.m1;Chr15.g81765.m1
526	GO:0070932	histone_H3_deacetylation	24	8	0.1018	Chr01.g00789.m1;Chr01.g00790.m1;Chr01.g04282.m1;Chr02.g11247.m1;Chr04.g23080.m1;Chr06.g31374.m1;Chr11.g60649.m1;Chr11.g60984.m1
527	GO:0031349	positive_regulation_of_defense_response	40	12	0.10353	Chr02.g10138.m1;Chr02.g10448.m1;Chr02.g12092.m1;Chr04.g21470.m1;Chr04.g24072.m1;Chr04.g24353.m1;Chr07.g37164.m1;Chr08.g42316.m1;Chr09.g52538.m1;Chr12.g67866.m1;Chr12.g69584.m1;Chr13.g70598.m1
528	GO:0035434	copper_ion_transmembrane_transport	40	12	0.10353	Chr02.g10937.m1;Chr02.g10938.m1;Chr04.g23411.m1;Chr04.g23412.m1;Chr04.g23686.m1;Chr04.g23687.m1;Chr05.g29115.m1;Chr07.g40399.m1;Chr09.g49034.m1;Chr10.g55554.m1;Chr10.g55686.m1;Chr13.g70003.m1
529	GO:0006821	chloride_transport	28	9	0.10374	Chr05.g28138.m1;Chr06.g35178.m1;Chr08.g46790.m1;Chr10.g53950.m1;Chr10.g57812.m1;Chr12.g64588.m1;Chr13.g73902.m1;Chr13.g74885.m1;Chr15.g81964.m1
530	GO:0045332	phospholipid_translocation	36	11	0.10429	Chr01.g05141.m1;Chr01.g06611.m1;Chr02.g13101.m1;Chr04.g20483.m1;Chr05.g29013.m1;Chr06.g34408.m1;Chr06.g34661.m1;Chr11.g59695.m1;Chr13.g71318.m1;Chr13.g73706.m1;Chr15.g84007.m1
531	GO:0002831	regulation_of_response_to_biotic_stimulus	32	10	0.10444	Chr02.g10138.m1;Chr02.g10448.m1;Chr04.g24072.m1;Chr04.g24353.m1;Chr05.g30172.m1;Chr06.g36071.m1;Chr08.g45366.m1;Chr11.g62197.m1;Chr11.g62773.m1;Chr12.g65793.m1
532	GO:0032101	regulation_of_response_to_external_stimulus	32	10	0.10444	Chr02.g10138.m1;Chr02.g10448.m1;Chr04.g24072.m1;Chr04.g24353.m1;Chr05.g30172.m1;Chr06.g36071.m1;Chr08.g45366.m1;Chr11.g62197.m1;Chr11.g62773.m1;Chr12.g65793.m1
533	GO:0048317	seed_morphogenesis	3	2	0.10957	Chr03.g14183.m1;Chr14.g80557.m1
534	GO:0048445	carpel_morphogenesis	3	2	0.10957	Chr03.g14183.m1;Chr14.g80557.m1
535	GO:0048482	plant_ovule_morphogenesis	3	2	0.10957	Chr03.g14183.m1;Chr14.g80557.m1
536	GO:0006323	DNA_packaging	148	37	0.11049	Chr01.g05013.m1;Chr01.g05015.m1;Chr01.g05757.m1;Chr01.g05766.m1;Chr02.g08949.m1;Chr02.g08952.m1;Chr02.g10249.m1;Chr02.g10254.m1;Chr02.g13329.m1;Chr04.g20247.m1;Chr04.g20250.m1;Chr04.g25202.m1;Chr05.g30836.m1;Chr06.g31941.m1;Chr06.g32469.m1;Chr07.g38003.m1;Chr07.g39311.m1;Chr07.g39673.m1;Chr07.g41251.m1;Chr07.g41252.m1;Chr08.g43337.m1;Chr08.g43340.m1;Chr08.g46980.m1;Chr08.g47140.m1;Chr09.g48288.m1…
537	GO:0007215	glutamate_receptor_signaling_pathway	45	13	0.11803	Chr01.g01551.m1;Chr01.g01552.m1;Chr01.g01553.m1;Chr01.g01554.m1;Chr01.g01556.m1;Chr01.g01558.m1;Chr11.g61889.m1;Chr11.g63233.m1;Chr11.g63235.m1;Chr11.g63238.m1;Chr12.g65151.m1;Chr12.g65152.m1;Chr12.g65155.m1
538	GO:0035235	ionotropic_glutamate_receptor_signaling_pathway	45	13	0.11803	Chr01.g01551.m1;Chr01.g01552.m1;Chr01.g01553.m1;Chr01.g01554.m1;Chr01.g01556.m1;Chr01.g01558.m1;Chr11.g61889.m1;Chr11.g63233.m1;Chr11.g63235.m1;Chr11.g63238.m1;Chr12.g65151.m1;Chr12.g65152.m1;Chr12.g65155.m1
539	GO:0002218	activation_of_innate_immune_response	25	8	0.12394	Chr02.g12092.m1;Chr04.g21470.m1;Chr07.g37164.m1;Chr08.g42316.m1;Chr09.g52538.m1;Chr12.g67866.m1;Chr12.g69584.m1;Chr13.g70598.m1
540	GO:0002253	activation_of_immune_response	25	8	0.12394	Chr02.g12092.m1;Chr04.g21470.m1;Chr07.g37164.m1;Chr08.g42316.m1;Chr09.g52538.m1;Chr12.g67866.m1;Chr12.g69584.m1;Chr13.g70598.m1
541	GO:0009435	NAD_biosynthetic_process	25	8	0.12394	Chr02.g11419.m1;Chr04.g22890.m1;Chr07.g41877.m1;Chr07.g41998.m1;Chr11.g58156.m1;Chr11.g58173.m1;Chr11.g58174.m1;Chr11.g58188.m1
542	GO:0061512	protein_localization_to_cilium	29	9	0.12423	Chr02.g10062.m1;Chr02.g10377.m1;Chr03.g14128.m1;Chr04.g24161.m1;Chr13.g73463.m1;Chr14.g80615.m1;Chr15.g80880.m1;Chr15.g80917.m1;Chr15.g82423.m1
543	GO:0007015	actin_filament_organization	97	25	0.12782	Chr01.g06499.m1;Chr01.g06500.m1;Chr01.g06502.m1;Chr01.g07962.m1;Chr01.g07963.m1;Chr01.g07966.m1;Chr01.g07967.m1;Chr03.g15673.m1;Chr05.g26881.m1;Chr05.g27395.m1;Chr06.g36036.m1;Chr07.g41151.m1;Chr08.g43876.m1;Chr08.g44215.m1;Chr09.g48390.m1;Chr10.g55426.m1;Chr11.g57927.m1;Chr11.g57928.m1;Chr11.g57929.m1;Chr11.g58367.m1;Chr11.g58368.m1;Chr11.g58369.m1;Chr13.g74536.m1;Chr14.g78442.m1;Chr14.g78613.m1
544	GO:0000165	MAPK_cascade	231	55	0.1283	Chr01.g01111.m1;Chr01.g01921.m1;Chr01.g02259.m1;Chr01.g04370.m1;Chr01.g04727.m1;Chr01.g05363.m1;Chr01.g05685.m1;Chr01.g06851.m1;Chr01.g07138.m1;Chr02.g10961.m1;Chr02.g11144.m1;Chr02.g11731.m1;Chr02.g11815.m1;Chr03.g14864.m1;Chr03.g16054.m1;Chr03.g19131.m1;Chr04.g21741.m1;Chr04.g22622.m1;Chr04.g23190.m1;Chr04.g23391.m1;Chr04.g23711.m1;Chr04.g23804.m1;Chr05.g28605.m1;Chr05.g29354.m1;Chr05.g31348.m1…
545	GO:0043648	dicarboxylic_acid_metabolic_process	231	55	0.1283	Chr01.g01229.m1;Chr01.g06059.m1;Chr01.g07507.m1;Chr02.g11419.m1;Chr02.g12426.m1;Chr03.g19604.m1;Chr03.g19609.m1;Chr03.g19613.m1;Chr04.g21116.m1;Chr04.g21929.m1;Chr04.g22890.m1;Chr05.g28360.m1;Chr05.g31126.m1;Chr06.g31622.m1;Chr06.g34969.m1;Chr07.g40054.m1;Chr07.g41711.m1;Chr07.g41877.m1;Chr07.g41998.m1;Chr08.g45504.m1;Chr08.g45505.m1;Chr08.g45506.m1;Chr08.g46759.m1;Chr08.g46760.m1;Chr08.g46761.m1…
546	GO:0042278	purine_nucleoside_metabolic_process	465	106	0.12887	Chr01.g01220.m1;Chr01.g01356.m1;Chr01.g04264.m1;Chr01.g04269.m1;Chr01.g04274.m1;Chr01.g04279.m1;Chr02.g09279.m1;Chr02.g09299.m1;Chr02.g09300.m1;Chr02.g09307.m1;Chr02.g09308.m1;Chr02.g09734.m1;Chr02.g09753.m1;Chr02.g09758.m1;Chr02.g10719.m1;Chr02.g11028.m1;Chr02.g11359.m1;Chr02.g11374.m1;Chr02.g11376.m1;Chr02.g12306.m1;Chr02.g12813.m1;Chr02.g12886.m1;Chr02.g13284.m1;Chr02.g13288.m1;Chr02.g13309.m1…
547	GO:0002229	defense_response_to_oomycetes	10	4	0.13118	Chr02.g10138.m1;Chr02.g10448.m1;Chr04.g24072.m1;Chr04.g24353.m1
548	GO:0002239	response_to_oomycetes	10	4	0.13118	Chr02.g10138.m1;Chr02.g10448.m1;Chr04.g24072.m1;Chr04.g24353.m1
549	GO:0043902	positive_regulation_of_multi-organism_process	10	4	0.13118	Chr02.g10138.m1;Chr02.g10448.m1;Chr04.g24072.m1;Chr04.g24353.m1
550	GO:1900150	regulation_of_defense_response_to_fungus	10	4	0.13118	Chr02.g10138.m1;Chr02.g10448.m1;Chr04.g24072.m1;Chr04.g24353.m1
551	GO:0006517	protein_deglycosylation	14	5	0.14245	Chr01.g02412.m1;Chr08.g45570.m1;Chr11.g62636.m1;Chr12.g65723.m1;Chr13.g71977.m1
552	GO:0009695	jasmonic_acid_biosynthetic_process	14	5	0.14245	Chr01.g01166.m1;Chr03.g14192.m1;Chr11.g62078.m1;Chr11.g63614.m1;Chr14.g80545.m1
553	GO:0046686	response_to_cadmium_ion	14	5	0.14245	Chr05.g28118.m1;Chr07.g36982.m1;Chr07.g41477.m1;Chr09.g48038.m1;Chr09.g52714.m1
554	GO:0009853	photorespiration	34	10	0.14433	Chr05.g26763.m1;Chr06.g36139.m1;Chr08.g47301.m1;Chr08.g47302.m1;Chr08.g47303.m1;Chr12.g64022.m1;Chr12.g64023.m1;Chr12.g64024.m1;Chr12.g64047.m1;Chr12.g64048.m1
555	GO:0000478	endonucleolytic_cleavage_involved_in_rRNA_processing	30	9	0.14671	Chr01.g00983.m1;Chr03.g18879.m1;Chr03.g19014.m1;Chr07.g41867.m1;Chr07.g42008.m1;Chr09.g47619.m1;Chr11.g61905.m1;Chr11.g63798.m1;Chr14.g75937.m1
556	GO:0048598	embryonic_morphogenesis	18	6	0.14733	Chr02.g09263.m1;Chr02.g09717.m1;Chr04.g24547.m1;Chr04.g24918.m1;Chr05.g28157.m1;Chr06.g35165.m1
557	GO:0043173	nucleotide_salvage	26	8	0.14836	Chr01.g01510.m1;Chr02.g11376.m1;Chr04.g22938.m1;Chr08.g46782.m1;Chr11.g62193.m1;Chr11.g63277.m1;Chr12.g64595.m1;Chr13.g72351.m1
558	GO:0009690	cytokinin_metabolic_process	51	14	0.14882	Chr01.g01098.m1;Chr01.g06235.m1;Chr01.g07695.m1;Chr03.g16161.m1;Chr07.g37502.m1;Chr08.g43937.m1;Chr08.g44312.m1;Chr09.g52228.m1;Chr11.g58244.m1;Chr11.g58632.m1;Chr11.g61320.m1;Chr11.g62008.m1;Chr11.g63673.m1;Chr12.g67004.m1
559	GO:0016246	RNA_interference	51	14	0.14882	Chr01.g01574.m1;Chr01.g04114.m1;Chr01.g04115.m1;Chr03.g15234.m1;Chr08.g46228.m1;Chr10.g56561.m1;Chr10.g56562.m1;Chr11.g60776.m1;Chr11.g60777.m1;Chr11.g61098.m1;Chr11.g63211.m1;Chr12.g65060.m1;Chr13.g73979.m1;Chr14.g79156.m1
560	GO:0030422	production_of_siRNA_involved_in_RNA_interference	51	14	0.14882	Chr01.g01574.m1;Chr01.g04114.m1;Chr01.g04115.m1;Chr03.g15234.m1;Chr08.g46228.m1;Chr10.g56561.m1;Chr10.g56562.m1;Chr11.g60776.m1;Chr11.g60777.m1;Chr11.g61098.m1;Chr11.g63211.m1;Chr12.g65060.m1;Chr13.g73979.m1;Chr14.g79156.m1
561	GO:0090697	post-embryonic_plant_organ_morphogenesis	51	14	0.14882	Chr02.g10696.m1;Chr03.g14183.m1;Chr03.g18009.m1;Chr03.g18139.m1;Chr04.g23804.m1;Chr05.g30650.m1;Chr06.g32125.m1;Chr06.g32673.m1;Chr08.g42863.m1;Chr08.g45944.m1;Chr08.g47516.m1;Chr12.g65326.m1;Chr14.g76666.m1;Chr14.g80557.m1
562	GO:0006013	mannose_metabolic_process	22	7	0.14882	Chr01.g02412.m1;Chr08.g45569.m1;Chr08.g45570.m1;Chr11.g62636.m1;Chr12.g65723.m1;Chr12.g65724.m1;Chr13.g71977.m1
563	GO:0006094	gluconeogenesis	22	7	0.14882	Chr01.g01190.m1;Chr02.g08890.m1;Chr04.g25286.m1;Chr04.g25424.m1;Chr11.g62099.m1;Chr11.g63597.m1;Chr13.g71418.m1
564	GO:0019319	hexose_biosynthetic_process	22	7	0.14882	Chr01.g01190.m1;Chr02.g08890.m1;Chr04.g25286.m1;Chr04.g25424.m1;Chr11.g62099.m1;Chr11.g63597.m1;Chr13.g71418.m1
565	GO:0046364	monosaccharide_biosynthetic_process	22	7	0.14882	Chr01.g01190.m1;Chr02.g08890.m1;Chr04.g25286.m1;Chr04.g25424.m1;Chr11.g62099.m1;Chr11.g63597.m1;Chr13.g71418.m1
566	GO:0090116	C-5_methylation_of_cytosine	22	7	0.14882	Chr02.g09370.m1;Chr02.g09832.m1;Chr04.g23242.m1;Chr07.g39898.m1;Chr10.g53520.m1;Chr10.g53522.m1;Chr13.g71252.m1
567	GO:0006970	response_to_osmotic_stress	162	39	0.15692	Chr01.g06135.m1;Chr01.g07587.m1;Chr02.g11327.m1;Chr03.g15099.m1;Chr03.g15239.m1;Chr03.g17460.m1;Chr04.g22999.m1;Chr05.g28157.m1;Chr06.g31384.m1;Chr06.g35165.m1;Chr07.g36982.m1;Chr07.g37690.m1;Chr07.g37691.m1;Chr07.g37770.m1;Chr07.g37771.m1;Chr07.g37773.m1;Chr07.g37774.m1;Chr07.g37987.m1;Chr07.g38081.m1;Chr07.g39255.m1;Chr07.g39276.m1;Chr08.g42475.m1;Chr09.g50297.m1;Chr09.g50365.m1;Chr09.g50366.m1…
568	GO:0044267	cellular_protein_metabolic_process	8373	1756	0.15742	Chr01.g00789.m1;Chr01.g00790.m1;Chr01.g00892.m1;Chr01.g00994.m1;Chr01.g01007.m1;Chr01.g01094.m1;Chr01.g01105.m1;Chr01.g01111.m1;Chr01.g01200.m1;Chr01.g01201.m1;Chr01.g01236.m1;Chr01.g01258.m1;Chr01.g01277.m1;Chr01.g01312.m1;Chr01.g01333.m1;Chr01.g01340.m1;Chr01.g01341.m1;Chr01.g01369.m1;Chr01.g01464.m1;Chr01.g01465.m1;Chr01.g01545.m1;Chr01.g01577.m1;Chr01.g01650.m1;Chr01.g01707.m1;Chr01.g01750.m1…
569	GO:0000737	DNA_catabolic_process,_endonucleolytic	7	3	0.15804	Chr02.g10967.m1;Chr04.g23384.m1;Chr04.g23717.m1
570	GO:0022898	regulation_of_transmembrane_transporter_activity	7	3	0.15804	Chr03.g15099.m1;Chr07.g38081.m1;Chr09.g51642.m1
571	GO:0032409	regulation_of_transporter_activity	7	3	0.15804	Chr03.g15099.m1;Chr07.g38081.m1;Chr09.g51642.m1
572	GO:0032412	regulation_of_ion_transmembrane_transporter_activity	7	3	0.15804	Chr03.g15099.m1;Chr07.g38081.m1;Chr09.g51642.m1
573	GO:0052482	defense_response_by_cell_wall_thickening	7	3	0.15804	Chr05.g28118.m1;Chr07.g41477.m1;Chr09.g48038.m1
574	GO:0052544	defense_response_by_callose_deposition_in_cell_wall	7	3	0.15804	Chr05.g28118.m1;Chr07.g41477.m1;Chr09.g48038.m1
575	GO:0052546	cell_wall_pectin_metabolic_process	7	3	0.15804	Chr01.g02360.m1;Chr11.g62681.m1;Chr13.g74669.m1
576	GO:0098657	import_into_cell	7	3	0.15804	Chr05.g30307.m1;Chr06.g33049.m1;Chr09.g51906.m1
577	GO:0098739	import_across_plasma_membrane	7	3	0.15804	Chr05.g30307.m1;Chr06.g33049.m1;Chr09.g51906.m1
578	GO:1904823	purine_nucleobase_transmembrane_transport	7	3	0.15804	Chr05.g30307.m1;Chr06.g33049.m1;Chr09.g51906.m1
579	GO:0046839	phospholipid_dephosphorylation	52	14	0.16714	Chr02.g11128.m1;Chr03.g15239.m1;Chr03.g16501.m1;Chr03.g19133.m1;Chr04.g23210.m1;Chr07.g40514.m1;Chr07.g40636.m1;Chr08.g43527.m1;Chr09.g48942.m1;Chr12.g67504.m1;Chr12.g68299.m1;Chr14.g75806.m1;Chr14.g77524.m1;Chr14.g79147.m1
580	GO:0016042	lipid_catabolic_process	209	49	0.17213	Chr01.g01012.m1;Chr01.g01657.m1;Chr01.g01815.m1;Chr01.g01816.m1;Chr01.g01973.m1;Chr01.g02138.m1;Chr01.g02139.m1;Chr01.g04552.m1;Chr01.g04558.m1;Chr01.g04863.m1;Chr01.g04864.m1;Chr02.g09393.m1;Chr02.g09863.m1;Chr02.g12252.m1;Chr02.g12253.m1;Chr02.g12254.m1;Chr02.g12744.m1;Chr03.g14231.m1;Chr04.g20837.m1;Chr04.g21307.m1;Chr04.g21308.m1;Chr04.g21309.m1;Chr04.g22167.m1;Chr04.g22168.m1;Chr04.g22169.m1…
581	GO:1901657	glycosyl_compound_metabolic_process	614	136	0.17753	Chr01.g01220.m1;Chr01.g01356.m1;Chr01.g01510.m1;Chr01.g04264.m1;Chr01.g04269.m1;Chr01.g04274.m1;Chr01.g04279.m1;Chr01.g05959.m1;Chr01.g07404.m1;Chr01.g07405.m1;Chr01.g07412.m1;Chr02.g09279.m1;Chr02.g09299.m1;Chr02.g09300.m1;Chr02.g09307.m1;Chr02.g09308.m1;Chr02.g09734.m1;Chr02.g09753.m1;Chr02.g09758.m1;Chr02.g10719.m1;Chr02.g11028.m1;Chr02.g11359.m1;Chr02.g11374.m1;Chr02.g11376.m1;Chr02.g12306.m1…
582	GO:0022412	cellular_process_involved_in_reproduction_in_multicellular_organism	23	7	0.17803	Chr02.g11733.m1;Chr02.g11816.m1;Chr02.g11817.m1;Chr04.g21739.m1;Chr04.g21740.m1;Chr04.g22620.m1;Chr04.g22621.m1
583	GO:0033619	membrane_protein_proteolysis	23	7	0.17803	Chr05.g28032.m1;Chr05.g28036.m1;Chr06.g35260.m1;Chr08.g45176.m1;Chr12.g66346.m1;Chr13.g70714.m1;Chr13.g70717.m1
584	GO:0048235	pollen_sperm_cell_differentiation	23	7	0.17803	Chr02.g11733.m1;Chr02.g11816.m1;Chr02.g11817.m1;Chr04.g21739.m1;Chr04.g21740.m1;Chr04.g22620.m1;Chr04.g22621.m1
585	GO:0005977	glycogen_metabolic_process	70	18	0.17822	Chr01.g00887.m1;Chr01.g01118.m1;Chr02.g13595.m1;Chr03.g14364.m1;Chr07.g38500.m1;Chr07.g39026.m1;Chr08.g42677.m1;Chr08.g47180.m1;Chr09.g50570.m1;Chr09.g50630.m1;Chr09.g51151.m1;Chr11.g62031.m1;Chr11.g63654.m1;Chr11.g63895.m1;Chr12.g64173.m1;Chr12.g68207.m1;Chr12.g69225.m1;Chr14.g80350.m1
586	GO:0006112	energy_reserve_metabolic_process	70	18	0.17822	Chr01.g00887.m1;Chr01.g01118.m1;Chr02.g13595.m1;Chr03.g14364.m1;Chr07.g38500.m1;Chr07.g39026.m1;Chr08.g42677.m1;Chr08.g47180.m1;Chr09.g50570.m1;Chr09.g50630.m1;Chr09.g51151.m1;Chr11.g62031.m1;Chr11.g63654.m1;Chr11.g63895.m1;Chr12.g64173.m1;Chr12.g68207.m1;Chr12.g69225.m1;Chr14.g80350.m1
587	GO:0006825	copper_ion_transport	44	12	0.17867	Chr02.g10937.m1;Chr02.g10938.m1;Chr04.g23411.m1;Chr04.g23412.m1;Chr04.g23686.m1;Chr04.g23687.m1;Chr05.g29115.m1;Chr07.g40399.m1;Chr09.g49034.m1;Chr10.g55554.m1;Chr10.g55686.m1;Chr13.g70003.m1
588	GO:0071902	positive_regulation_of_protein_serine/threonine_kinase_activity	15	5	0.17932	Chr05.g29780.m1;Chr06.g33762.m1;Chr07.g38263.m1;Chr08.g42934.m1;Chr09.g51447.m1
589	GO:0010051	xylem_and_phloem_pattern_formation	40	11	0.1847	Chr01.g01201.m1;Chr02.g09263.m1;Chr02.g09717.m1;Chr04.g24547.m1;Chr04.g24918.m1;Chr05.g28157.m1;Chr06.g35165.m1;Chr08.g46982.m1;Chr11.g62109.m1;Chr11.g63584.m1;Chr12.g64381.m1
590	GO:0034204	lipid_translocation	40	11	0.1847	Chr01.g05141.m1;Chr01.g06611.m1;Chr02.g13101.m1;Chr04.g20483.m1;Chr05.g29013.m1;Chr06.g34408.m1;Chr06.g34661.m1;Chr11.g59695.m1;Chr13.g71318.m1;Chr13.g73706.m1;Chr15.g84007.m1
591	GO:0035247	peptidyl-arginine_omega-N-methylation	40	11	0.1847	Chr01.g01369.m1;Chr01.g01707.m1;Chr03.g14646.m1;Chr03.g14648.m1;Chr11.g62311.m1;Chr11.g63425.m1;Chr14.g79847.m1;Chr14.g79850.m1;Chr14.g80060.m1;Chr14.g80061.m1;Chr14.g80062.m1
592	GO:0006637	acyl-CoA_metabolic_process	53	14	0.18654	Chr05.g29632.m1;Chr05.g30290.m1;Chr05.g30293.m1;Chr06.g33029.m1;Chr06.g33063.m1;Chr06.g33072.m1;Chr06.g33945.m1;Chr06.g33947.m1;Chr06.g33949.m1;Chr06.g33951.m1;Chr07.g37784.m1;Chr07.g37785.m1;Chr09.g51925.m1;Chr09.g51926.m1
593	GO:0034754	cellular_hormone_metabolic_process	53	14	0.18654	Chr01.g01098.m1;Chr01.g06235.m1;Chr01.g07695.m1;Chr03.g16161.m1;Chr07.g37502.m1;Chr08.g43937.m1;Chr08.g44312.m1;Chr09.g52228.m1;Chr11.g58244.m1;Chr11.g58632.m1;Chr11.g61320.m1;Chr11.g62008.m1;Chr11.g63673.m1;Chr12.g67004.m1
594	GO:0035383	thioester_metabolic_process	53	14	0.18654	Chr05.g29632.m1;Chr05.g30290.m1;Chr05.g30293.m1;Chr06.g33029.m1;Chr06.g33063.m1;Chr06.g33072.m1;Chr06.g33945.m1;Chr06.g33947.m1;Chr06.g33949.m1;Chr06.g33951.m1;Chr07.g37784.m1;Chr07.g37785.m1;Chr09.g51925.m1;Chr09.g51926.m1
595	GO:0009765	photosynthesis,_light_harvesting	75	19	0.18821	Chr01.g00994.m1;Chr05.g27034.m1;Chr05.g27035.m1;Chr05.g27037.m1;Chr05.g27038.m1;Chr06.g35875.m1;Chr06.g35876.m1;Chr06.g35877.m1;Chr06.g35878.m1;Chr06.g35879.m1;Chr07.g40336.m1;Chr07.g40387.m1;Chr08.g47207.m1;Chr09.g49046.m1;Chr09.g49098.m1;Chr10.g55540.m1;Chr11.g61915.m1;Chr11.g63787.m1;Chr12.g64128.m1
596	GO:0002221	pattern_recognition_receptor_signaling_pathway	4	2	0.18968	Chr02.g12092.m1;Chr04.g21470.m1
597	GO:0002238	response_to_molecule_of_fungal_origin	4	2	0.18968	Chr02.g12092.m1;Chr04.g21470.m1
598	GO:0009643	photosynthetic_acclimation	4	2	0.18968	Chr08.g44718.m1;Chr12.g66708.m1
599	GO:0010191	mucilage_metabolic_process	4	2	0.18968	Chr01.g02508.m1;Chr11.g62541.m1
600	GO:0010192	mucilage_biosynthetic_process	4	2	0.18968	Chr01.g02508.m1;Chr11.g62541.m1
601	GO:0048359	mucilage_metabolic_process_involved_in_seed_coat_development	4	2	0.18968	Chr01.g02508.m1;Chr11.g62541.m1
602	GO:0006189	'de_novo'_IMP_biosynthetic_process	36	10	0.19087	Chr01.g04264.m1;Chr01.g04269.m1;Chr01.g04274.m1;Chr01.g04279.m1;Chr02.g12306.m1;Chr04.g21257.m1;Chr04.g22120.m1;Chr11.g60655.m1;Chr11.g60987.m1;Chr11.g60989.m1
603	GO:1901701	cellular_response_to_oxygen-containing_compound	336	76	0.19299	Chr01.g02461.m1;Chr01.g05233.m1;Chr01.g05477.m1;Chr01.g06718.m1;Chr01.g06938.m1;Chr02.g09937.m1;Chr02.g09938.m1;Chr02.g09939.m1;Chr02.g09940.m1;Chr02.g10976.m1;Chr02.g11327.m1;Chr02.g11623.m1;Chr02.g11670.m1;Chr02.g11944.m1;Chr02.g12116.m1;Chr03.g14001.m1;Chr03.g15520.m1;Chr03.g15691.m1;Chr03.g15838.m1;Chr03.g15850.m1;Chr03.g18633.m1;Chr03.g19604.m1;Chr03.g19609.m1;Chr03.g19613.m1;Chr04.g21440.m1…
604	GO:0032436	positive_regulation_of_proteasomal_ubiquitin-dependent_protein_catabolic_process	49	13	0.19346	Chr01.g01340.m1;Chr01.g01341.m1;Chr02.g08958.m1;Chr02.g08960.m1;Chr02.g10257.m1;Chr04.g25222.m1;Chr04.g25352.m1;Chr05.g30988.m1;Chr06.g31793.m1;Chr06.g32330.m1;Chr07.g39259.m1;Chr09.g50370.m1;Chr11.g62336.m1
605	GO:0009617	response_to_bacterium	161	38	0.19486	Chr02.g10138.m1;Chr02.g10448.m1;Chr02.g12092.m1;Chr03.g15099.m1;Chr03.g15109.m1;Chr03.g18363.m1;Chr03.g19256.m1;Chr03.g19264.m1;Chr03.g19270.m1;Chr03.g19272.m1;Chr03.g19273.m1;Chr03.g19275.m1;Chr03.g19277.m1;Chr04.g21470.m1;Chr04.g22367.m1;Chr04.g24072.m1;Chr04.g24353.m1;Chr05.g28118.m1;Chr07.g37164.m1;Chr07.g38081.m1;Chr07.g41477.m1;Chr08.g42316.m1;Chr09.g48038.m1;Chr09.g51642.m1;Chr09.g52538.m1…
606	GO:0019538	protein_metabolic_process	9650	2015	0.19803	Chr01.g00789.m1;Chr01.g00790.m1;Chr01.g00892.m1;Chr01.g00994.m1;Chr01.g01007.m1;Chr01.g01030.m1;Chr01.g01031.m1;Chr01.g01032.m1;Chr01.g01034.m1;Chr01.g01094.m1;Chr01.g01105.m1;Chr01.g01111.m1;Chr01.g01200.m1;Chr01.g01201.m1;Chr01.g01236.m1;Chr01.g01258.m1;Chr01.g01277.m1;Chr01.g01312.m1;Chr01.g01333.m1;Chr01.g01340.m1;Chr01.g01341.m1;Chr01.g01369.m1;Chr01.g01464.m1;Chr01.g01465.m1;Chr01.g01517.m1…
607	GO:0009141	nucleoside_triphosphate_metabolic_process	360	81	0.19868	Chr01.g01220.m1;Chr01.g01356.m1;Chr01.g01510.m1;Chr02.g10719.m1;Chr02.g11028.m1;Chr02.g11359.m1;Chr02.g11374.m1;Chr02.g11376.m1;Chr02.g12813.m1;Chr02.g12886.m1;Chr03.g14038.m1;Chr03.g14669.m1;Chr03.g14671.m1;Chr03.g16034.m1;Chr03.g17900.m1;Chr03.g18778.m1;Chr03.g18924.m1;Chr04.g20684.m1;Chr04.g20766.m1;Chr04.g22938.m1;Chr04.g22940.m1;Chr04.g22941.m1;Chr04.g22969.m1;Chr04.g23313.m1;Chr04.g23630.m1…
608	GO:0030001	metal_ion_transport	675	148	0.20289	Chr01.g01338.m1;Chr01.g01711.m1;Chr01.g02024.m1;Chr01.g02799.m1;Chr01.g03106.m1;Chr01.g03236.m1;Chr01.g03656.m1;Chr01.g04458.m1;Chr01.g04461.m1;Chr01.g05653.m1;Chr01.g05656.m1;Chr01.g06446.m1;Chr01.g06447.m1;Chr01.g06449.m1;Chr01.g07104.m1;Chr01.g07111.m1;Chr01.g07213.m1;Chr01.g07909.m1;Chr01.g07910.m1;Chr02.g08507.m1;Chr02.g10659.m1;Chr02.g10937.m1;Chr02.g10938.m1;Chr02.g11327.m1;Chr02.g12759.m1…
609	GO:0002684	positive_regulation_of_immune_system_process	28	8	0.20336	Chr02.g12092.m1;Chr04.g21470.m1;Chr07.g37164.m1;Chr08.g42316.m1;Chr09.g52538.m1;Chr12.g67866.m1;Chr12.g69584.m1;Chr13.g70598.m1
610	GO:0045089	positive_regulation_of_innate_immune_response	28	8	0.20336	Chr02.g12092.m1;Chr04.g21470.m1;Chr07.g37164.m1;Chr08.g42316.m1;Chr09.g52538.m1;Chr12.g67866.m1;Chr12.g69584.m1;Chr13.g70598.m1
611	GO:0050778	positive_regulation_of_immune_response	28	8	0.20336	Chr02.g12092.m1;Chr04.g21470.m1;Chr07.g37164.m1;Chr08.g42316.m1;Chr09.g52538.m1;Chr12.g67866.m1;Chr12.g69584.m1;Chr13.g70598.m1
612	GO:0015843	methylammonium_transport	1	1	0.20574	Chr03.g17133.m1
613	GO:0009089	lysine_biosynthetic_process_via_diaminopimelate	41	11	0.20834	Chr03.g19604.m1;Chr03.g19609.m1;Chr03.g19613.m1;Chr07.g40054.m1;Chr09.g48301.m1;Chr09.g49416.m1;Chr10.g57675.m1;Chr11.g60786.m1;Chr11.g61106.m1;Chr13.g70895.m1;Chr14.g75364.m1
614	GO:0046451	diaminopimelate_metabolic_process	41	11	0.20834	Chr03.g19604.m1;Chr03.g19609.m1;Chr03.g19613.m1;Chr07.g40054.m1;Chr09.g48301.m1;Chr09.g49416.m1;Chr10.g57675.m1;Chr11.g60786.m1;Chr11.g61106.m1;Chr13.g70895.m1;Chr14.g75364.m1
615	GO:0009164	nucleoside_catabolic_process	24	7	0.20942	Chr10.g57098.m1;Chr13.g74062.m1;Chr13.g74063.m1;Chr13.g74064.m1;Chr13.g74068.m1;Chr15.g81783.m1;Chr15.g81786.m1
616	GO:0010043	response_to_zinc_ion	24	7	0.20942	Chr01.g04458.m1;Chr01.g04461.m1;Chr05.g30097.m1;Chr11.g60483.m1;Chr11.g60852.m1;Chr13.g71191.m1;Chr15.g84122.m1
617	GO:0032119	sequestering_of_zinc_ion	24	7	0.20942	Chr01.g04458.m1;Chr01.g04461.m1;Chr05.g30097.m1;Chr11.g60483.m1;Chr11.g60852.m1;Chr13.g71191.m1;Chr15.g84122.m1
618	GO:0032776	DNA_methylation_on_cytosine	24	7	0.20942	Chr02.g09370.m1;Chr02.g09832.m1;Chr04.g23242.m1;Chr07.g39898.m1;Chr10.g53520.m1;Chr10.g53522.m1;Chr13.g71252.m1
619	GO:0051607	defense_response_to_virus	24	7	0.20942	Chr05.g30172.m1;Chr06.g36071.m1;Chr08.g45366.m1;Chr11.g62197.m1;Chr11.g62773.m1;Chr12.g65793.m1;Chr13.g73979.m1
620	GO:0061088	regulation_of_sequestering_of_zinc_ion	24	7	0.20942	Chr01.g04458.m1;Chr01.g04461.m1;Chr05.g30097.m1;Chr11.g60483.m1;Chr11.g60852.m1;Chr13.g71191.m1;Chr15.g84122.m1
621	GO:1901658	glycosyl_compound_catabolic_process	24	7	0.20942	Chr10.g57098.m1;Chr13.g74062.m1;Chr13.g74063.m1;Chr13.g74064.m1;Chr13.g74068.m1;Chr15.g81783.m1;Chr15.g81786.m1
622	GO:2000021	regulation_of_ion_homeostasis	24	7	0.20942	Chr01.g04458.m1;Chr01.g04461.m1;Chr05.g30097.m1;Chr11.g60483.m1;Chr11.g60852.m1;Chr13.g71191.m1;Chr15.g84122.m1
623	GO:0071669	plant-type_cell_wall_organization_or_biogenesis	264	60	0.21258	Chr01.g02360.m1;Chr01.g02508.m1;Chr01.g07087.m1;Chr02.g11200.m1;Chr02.g13405.m1;Chr03.g18019.m1;Chr03.g18153.m1;Chr03.g18220.m1;Chr03.g18221.m1;Chr04.g20175.m1;Chr04.g23137.m1;Chr05.g26896.m1;Chr05.g26901.m1;Chr05.g26902.m1;Chr05.g27362.m1;Chr05.g27363.m1;Chr05.g27369.m1;Chr05.g28788.m1;Chr05.g28789.m1;Chr05.g28791.m1;Chr05.g30219.m1;Chr06.g31410.m1;Chr06.g31411.m1;Chr06.g33182.m1;Chr06.g34496.m1…
624	GO:0002683	negative_regulation_of_immune_system_process	20	6	0.21494	Chr05.g30172.m1;Chr06.g36071.m1;Chr08.g45366.m1;Chr11.g62197.m1;Chr11.g62773.m1;Chr12.g65793.m1
625	GO:0006863	purine_nucleobase_transport	8	3	0.21585	Chr05.g30307.m1;Chr06.g33049.m1;Chr09.g51906.m1
626	GO:0009403	toxin_biosynthetic_process	8	3	0.21585	Chr05.g28118.m1;Chr07.g41477.m1;Chr09.g48038.m1
627	GO:0052314	phytoalexin_metabolic_process	8	3	0.21585	Chr05.g28118.m1;Chr07.g41477.m1;Chr09.g48038.m1
628	GO:0052315	phytoalexin_biosynthetic_process	8	3	0.21585	Chr05.g28118.m1;Chr07.g41477.m1;Chr09.g48038.m1
629	GO:0051193	regulation_of_cofactor_metabolic_process	12	4	0.22088	Chr02.g11327.m1;Chr04.g22999.m1;Chr06.g31384.m1;Chr12.g67760.m1
630	GO:0035246	peptidyl-arginine_N-methylation	46	12	0.22391	Chr01.g01369.m1;Chr01.g01707.m1;Chr03.g14646.m1;Chr03.g14647.m1;Chr03.g14648.m1;Chr11.g62311.m1;Chr11.g63425.m1;Chr14.g79847.m1;Chr14.g79850.m1;Chr14.g80060.m1;Chr14.g80061.m1;Chr14.g80062.m1
631	GO:0044070	regulation_of_anion_transport	46	12	0.22391	Chr03.g15099.m1;Chr05.g28138.m1;Chr06.g35178.m1;Chr07.g38081.m1;Chr08.g46790.m1;Chr09.g51642.m1;Chr10.g53950.m1;Chr10.g57812.m1;Chr12.g64588.m1;Chr13.g73902.m1;Chr13.g74885.m1;Chr15.g81964.m1
632	GO:1903959	regulation_of_anion_transmembrane_transport	46	12	0.22391	Chr03.g15099.m1;Chr05.g28138.m1;Chr06.g35178.m1;Chr07.g38081.m1;Chr08.g46790.m1;Chr09.g51642.m1;Chr10.g53950.m1;Chr10.g57812.m1;Chr12.g64588.m1;Chr13.g73902.m1;Chr13.g74885.m1;Chr15.g81964.m1
633	GO:0046034	ATP_metabolic_process	303	68	0.22889	Chr01.g01220.m1;Chr01.g01356.m1;Chr02.g10719.m1;Chr02.g11028.m1;Chr02.g11359.m1;Chr02.g11374.m1;Chr02.g11376.m1;Chr02.g12813.m1;Chr02.g12886.m1;Chr03.g14038.m1;Chr03.g14669.m1;Chr03.g14671.m1;Chr03.g16034.m1;Chr03.g18778.m1;Chr03.g18924.m1;Chr04.g20684.m1;Chr04.g20766.m1;Chr04.g22938.m1;Chr04.g22940.m1;Chr04.g22941.m1;Chr04.g22969.m1;Chr04.g23313.m1;Chr04.g23630.m1;Chr05.g26583.m1;Chr05.g27346.m1…
634	GO:0006163	purine_nucleotide_metabolic_process	486	107	0.22965	Chr01.g01220.m1;Chr01.g01356.m1;Chr01.g04264.m1;Chr01.g04269.m1;Chr01.g04274.m1;Chr01.g04279.m1;Chr01.g06382.m1;Chr01.g07838.m1;Chr02.g09279.m1;Chr02.g09299.m1;Chr02.g09300.m1;Chr02.g09307.m1;Chr02.g09308.m1;Chr02.g09734.m1;Chr02.g09753.m1;Chr02.g09758.m1;Chr02.g10719.m1;Chr02.g11028.m1;Chr02.g11359.m1;Chr02.g11374.m1;Chr02.g11376.m1;Chr02.g12306.m1;Chr02.g12813.m1;Chr02.g12886.m1;Chr02.g13284.m1…
635	GO:0031122	cytoplasmic_microtubule_organization	64	16	0.23077	Chr01.g04631.m2;Chr02.g10975.m1;Chr03.g17981.m1;Chr03.g17982.m1;Chr03.g18118.m1;Chr03.g18119.m2;Chr04.g23378.m1;Chr04.g23723.m1;Chr05.g26593.m1;Chr05.g27527.m1;Chr06.g36292.m1;Chr07.g41545.m1;Chr09.g47981.m1;Chr11.g60278.m1;Chr14.g76690.m1;Chr14.g76691.m1
636	GO:0032434	regulation_of_proteasomal_ubiquitin-dependent_protein_catabolic_process	51	13	0.23789	Chr01.g01340.m1;Chr01.g01341.m1;Chr02.g08958.m1;Chr02.g08960.m1;Chr02.g10257.m1;Chr04.g25222.m1;Chr04.g25352.m1;Chr05.g30988.m1;Chr06.g31793.m1;Chr06.g32330.m1;Chr07.g39259.m1;Chr09.g50370.m1;Chr11.g62336.m1
637	GO:0030036	actin_cytoskeleton_organization	105	25	0.23815	Chr01.g06499.m1;Chr01.g06500.m1;Chr01.g06502.m1;Chr01.g07962.m1;Chr01.g07963.m1;Chr01.g07966.m1;Chr01.g07967.m1;Chr03.g15673.m1;Chr05.g26881.m1;Chr05.g27395.m1;Chr06.g36036.m1;Chr07.g41151.m1;Chr08.g43876.m1;Chr08.g44215.m1;Chr09.g48390.m1;Chr10.g55426.m1;Chr11.g57927.m1;Chr11.g57928.m1;Chr11.g57929.m1;Chr11.g58367.m1;Chr11.g58368.m1;Chr11.g58369.m1;Chr13.g74536.m1;Chr14.g78442.m1;Chr14.g78613.m1
638	GO:0006541	glutamine_metabolic_process	87	21	0.24075	Chr01.g06087.m1;Chr01.g07538.m1;Chr02.g12466.m1;Chr03.g17900.m1;Chr03.g19485.m1;Chr04.g21085.m1;Chr04.g21899.m1;Chr05.g27333.m1;Chr05.g28532.m1;Chr05.g28664.m1;Chr06.g34817.m1;Chr06.g34891.m1;Chr06.g35589.m1;Chr11.g58790.m1;Chr12.g65838.m1;Chr12.g65978.m1;Chr13.g71157.m1;Chr13.g71280.m1;Chr14.g75470.m1;Chr14.g76770.m1;Chr15.g84034.m1
639	GO:0046854	phosphatidylinositol_phosphorylation	69	17	0.24135	Chr01.g06342.m1;Chr01.g07806.m1;Chr02.g11015.m1;Chr03.g15607.m1;Chr04.g23322.m1;Chr04.g23770.m1;Chr07.g41598.m1;Chr08.g44440.m1;Chr09.g47916.m1;Chr09.g47919.m1;Chr11.g58092.m1;Chr11.g58527.m1;Chr12.g66855.m1;Chr13.g70982.m1;Chr14.g78527.m1;Chr14.g78691.m1;Chr15.g84365.m1
640	GO:0046128	purine_ribonucleoside_metabolic_process	450	99	0.24205	Chr01.g01220.m1;Chr01.g01356.m1;Chr01.g04264.m1;Chr01.g04269.m1;Chr01.g04274.m1;Chr01.g04279.m1;Chr02.g09279.m1;Chr02.g09299.m1;Chr02.g09300.m1;Chr02.g09307.m1;Chr02.g09308.m1;Chr02.g09734.m1;Chr02.g09753.m1;Chr02.g09758.m1;Chr02.g10719.m1;Chr02.g11028.m1;Chr02.g11359.m1;Chr02.g11374.m1;Chr02.g11376.m1;Chr02.g12306.m1;Chr02.g12813.m1;Chr02.g12886.m1;Chr02.g13284.m1;Chr02.g13288.m1;Chr02.g13309.m1…
641	GO:0048232	male_gamete_generation	25	7	0.24266	Chr02.g11733.m1;Chr02.g11816.m1;Chr02.g11817.m1;Chr04.g21739.m1;Chr04.g21740.m1;Chr04.g22620.m1;Chr04.g22621.m1
642	GO:0065004	protein-DNA_complex_assembly	170	39	0.24821	Chr01.g05013.m1;Chr01.g05015.m1;Chr01.g05757.m1;Chr01.g05766.m1;Chr02.g08949.m1;Chr02.g08952.m1;Chr02.g10249.m1;Chr02.g10254.m1;Chr02.g13329.m1;Chr04.g20247.m1;Chr04.g20250.m1;Chr04.g25202.m1;Chr05.g30836.m1;Chr06.g31941.m1;Chr06.g32469.m1;Chr07.g38003.m1;Chr07.g39311.m1;Chr07.g39673.m1;Chr07.g41251.m1;Chr07.g41252.m1;Chr08.g43337.m1;Chr08.g43340.m1;Chr08.g46980.m1;Chr08.g47140.m1;Chr09.g48288.m1…
643	GO:0016579	protein_deubiquitination	92	22	0.24889	Chr01.g04475.m1;Chr01.g06377.m1;Chr01.g07833.m1;Chr02.g11829.m1;Chr02.g11833.m1;Chr02.g11842.m1;Chr02.g12062.m1;Chr03.g15519.m1;Chr03.g16255.m1;Chr04.g21494.m1;Chr04.g21721.m1;Chr04.g21728.m1;Chr04.g22383.m1;Chr04.g22611.m1;Chr07.g38610.m1;Chr09.g51025.m1;Chr11.g58061.m1;Chr11.g58503.m1;Chr11.g60438.m1;Chr14.g77775.m1;Chr14.g78788.m1;Chr14.g78849.m1
644	GO:0006023	aminoglycan_biosynthetic_process	21	6	0.25208	Chr02.g13499.m1;Chr04.g20068.m1;Chr05.g26945.m1;Chr06.g35968.m1;Chr08.g47151.m1;Chr12.g64208.m1
645	GO:0006024	glycosaminoglycan_biosynthetic_process	21	6	0.25208	Chr02.g13499.m1;Chr04.g20068.m1;Chr05.g26945.m1;Chr06.g35968.m1;Chr08.g47151.m1;Chr12.g64208.m1
646	GO:0030203	glycosaminoglycan_metabolic_process	21	6	0.25208	Chr02.g13499.m1;Chr04.g20068.m1;Chr05.g26945.m1;Chr06.g35968.m1;Chr08.g47151.m1;Chr12.g64208.m1
647	GO:1902022	L-lysine_transport	21	6	0.25208	Chr10.g55580.m1;Chr10.g55582.m1;Chr10.g55720.m1;Chr10.g55722.m1;Chr13.g71236.m1;Chr15.g84076.m1
648	GO:1903401	L-lysine_transmembrane_transport	21	6	0.25208	Chr10.g55580.m1;Chr10.g55582.m1;Chr10.g55720.m1;Chr10.g55722.m1;Chr13.g71236.m1;Chr15.g84076.m1
649	GO:0030029	actin_filament-based_process	106	25	0.25431	Chr01.g06499.m1;Chr01.g06500.m1;Chr01.g06502.m1;Chr01.g07962.m1;Chr01.g07963.m1;Chr01.g07966.m1;Chr01.g07967.m1;Chr03.g15673.m1;Chr05.g26881.m1;Chr05.g27395.m1;Chr06.g36036.m1;Chr07.g41151.m1;Chr08.g43876.m1;Chr08.g44215.m1;Chr09.g48390.m1;Chr10.g55426.m1;Chr11.g57927.m1;Chr11.g57928.m1;Chr11.g57929.m1;Chr11.g58367.m1;Chr11.g58368.m1;Chr11.g58369.m1;Chr13.g74536.m1;Chr14.g78442.m1;Chr14.g78613.m1
650	GO:1901800	positive_regulation_of_proteasomal_protein_catabolic_process	61	15	0.2621	Chr01.g01340.m1;Chr01.g01341.m1;Chr02.g08958.m1;Chr02.g08960.m1;Chr02.g10257.m1;Chr04.g25222.m1;Chr04.g25352.m1;Chr05.g30988.m1;Chr06.g31793.m1;Chr06.g32330.m1;Chr07.g39259.m1;Chr09.g50370.m1;Chr11.g62336.m1;Chr13.g73693.m1;Chr15.g82175.m1
651	GO:0006378	mRNA_polyadenylation	30	8	0.26507	Chr01.g01223.m1;Chr07.g41887.m1;Chr07.g41987.m1;Chr09.g47602.m1;Chr10.g54021.m1;Chr11.g62130.m1;Chr11.g63560.m1;Chr13.g70114.m1
652	GO:0010206	photosystem_II_repair	30	8	0.26507	Chr01.g00994.m1;Chr07.g40387.m1;Chr08.g47207.m1;Chr09.g49046.m1;Chr10.g55540.m1;Chr11.g61915.m1;Chr11.g63787.m1;Chr12.g64128.m1
653	GO:0043631	RNA_polyadenylation	30	8	0.26507	Chr01.g01223.m1;Chr07.g41887.m1;Chr07.g41987.m1;Chr09.g47602.m1;Chr10.g54021.m1;Chr11.g62130.m1;Chr11.g63560.m1;Chr13.g70114.m1
654	GO:0010214	seed_coat_development	13	4	0.27048	Chr01.g02508.m1;Chr10.g55951.m1;Chr10.g56379.m1;Chr11.g62541.m1
655	GO:2000031	regulation_of_salicylic_acid_mediated_signaling_pathway	5	2	0.27452	Chr04.g22312.m1;Chr04.g22323.m1
656	GO:0052386	cell_wall_thickening	9	3	0.27707	Chr05.g28118.m1;Chr07.g41477.m1;Chr09.g48038.m1
657	GO:0052543	callose_deposition_in_cell_wall	9	3	0.27707	Chr05.g28118.m1;Chr07.g41477.m1;Chr09.g48038.m1
658	GO:0007276	gamete_generation	26	7	0.2774	Chr02.g11733.m1;Chr02.g11816.m1;Chr02.g11817.m1;Chr04.g21739.m1;Chr04.g21740.m1;Chr04.g22620.m1;Chr04.g22621.m1
659	GO:0031329	regulation_of_cellular_catabolic_process	80	19	0.27992	Chr01.g01340.m1;Chr01.g01341.m1;Chr02.g08958.m1;Chr02.g08960.m1;Chr02.g10257.m1;Chr02.g11327.m1;Chr04.g22999.m1;Chr04.g25222.m1;Chr04.g25352.m1;Chr05.g30988.m1;Chr06.g31384.m1;Chr06.g31793.m1;Chr06.g32330.m1;Chr07.g39259.m1;Chr09.g50370.m1;Chr11.g62336.m1;Chr12.g67760.m1;Chr13.g73693.m1;Chr15.g82175.m1
660	GO:0015914	phospholipid_transport	44	11	0.28588	Chr01.g05141.m1;Chr01.g06611.m1;Chr02.g13101.m1;Chr04.g20483.m1;Chr05.g29013.m1;Chr06.g34408.m1;Chr06.g34661.m1;Chr11.g59695.m1;Chr13.g71318.m1;Chr13.g73706.m1;Chr15.g84007.m1
661	GO:0019252	starch_biosynthetic_process	44	11	0.28588	Chr01.g00887.m1;Chr01.g01118.m1;Chr07.g39026.m1;Chr08.g42677.m1;Chr09.g50570.m1;Chr09.g50630.m1;Chr11.g62031.m1;Chr11.g63654.m1;Chr11.g63895.m1;Chr12.g68207.m1;Chr12.g69225.m1
662	GO:0097035	regulation_of_membrane_lipid_distribution	44	11	0.28588	Chr01.g05141.m1;Chr01.g06611.m1;Chr02.g13101.m1;Chr04.g20483.m1;Chr05.g29013.m1;Chr06.g34408.m1;Chr06.g34661.m1;Chr11.g59695.m1;Chr13.g71318.m1;Chr13.g73706.m1;Chr15.g84007.m1
663	GO:0014070	response_to_organic_cyclic_compound	178	40	0.292	Chr01.g01574.m1;Chr01.g04114.m1;Chr01.g04115.m1;Chr01.g06448.m1;Chr02.g12116.m1;Chr03.g15234.m1;Chr03.g19233.m2;Chr03.g19604.m1;Chr03.g19609.m1;Chr03.g19613.m1;Chr04.g20720.m1;Chr04.g21440.m1;Chr04.g21445.m1;Chr04.g22312.m1;Chr04.g22314.m1;Chr04.g22317.m1;Chr04.g22320.m1;Chr04.g22323.m1;Chr04.g22324.m1;Chr05.g30985.m1;Chr07.g40054.m1;Chr08.g46228.m1;Chr09.g48301.m1;Chr10.g56561.m1;Chr10.g56562.m1…
664	GO:0002682	regulation_of_immune_system_process	58	14	0.29719	Chr02.g12092.m1;Chr04.g21470.m1;Chr05.g30172.m1;Chr06.g36071.m1;Chr07.g37164.m1;Chr08.g42316.m1;Chr08.g45366.m1;Chr09.g52538.m1;Chr11.g62197.m1;Chr11.g62773.m1;Chr12.g65793.m1;Chr12.g67866.m1;Chr12.g69584.m1;Chr13.g70598.m1
665	GO:0008655	pyrimidine-containing_compound_salvage	31	8	0.29777	Chr01.g01510.m1;Chr02.g11376.m1;Chr04.g22938.m1;Chr08.g46782.m1;Chr11.g62193.m1;Chr11.g63277.m1;Chr12.g64595.m1;Chr13.g72351.m1
666	GO:0043097	pyrimidine_nucleoside_salvage	31	8	0.29777	Chr01.g01510.m1;Chr02.g11376.m1;Chr04.g22938.m1;Chr08.g46782.m1;Chr11.g62193.m1;Chr11.g63277.m1;Chr12.g64595.m1;Chr13.g72351.m1
667	GO:0001676	long-chain_fatty_acid_metabolic_process	40	10	0.29964	Chr02.g10998.m1;Chr02.g11000.m1;Chr03.g15114.m1;Chr04.g23346.m1;Chr04.g23350.m1;Chr04.g23748.m1;Chr04.g23753.m1;Chr07.g39164.m1;Chr09.g50429.m1;Chr14.g79370.m1
668	GO:0061136	regulation_of_proteasomal_protein_catabolic_process	63	15	0.30753	Chr01.g01340.m1;Chr01.g01341.m1;Chr02.g08958.m1;Chr02.g08960.m1;Chr02.g10257.m1;Chr04.g25222.m1;Chr04.g25352.m1;Chr05.g30988.m1;Chr06.g31793.m1;Chr06.g32330.m1;Chr07.g39259.m1;Chr09.g50370.m1;Chr11.g62336.m1;Chr13.g73693.m1;Chr15.g82175.m1
669	GO:0009119	ribonucleoside_metabolic_process	525	113	0.31016	Chr01.g01220.m1;Chr01.g01356.m1;Chr01.g01510.m1;Chr01.g04264.m1;Chr01.g04269.m1;Chr01.g04274.m1;Chr01.g04279.m1;Chr02.g09279.m1;Chr02.g09299.m1;Chr02.g09300.m1;Chr02.g09307.m1;Chr02.g09308.m1;Chr02.g09734.m1;Chr02.g09753.m1;Chr02.g09758.m1;Chr02.g10719.m1;Chr02.g11028.m1;Chr02.g11359.m1;Chr02.g11374.m1;Chr02.g11376.m1;Chr02.g12306.m1;Chr02.g12813.m1;Chr02.g12886.m1;Chr02.g13284.m1;Chr02.g13288.m1…
670	GO:0010118	stomatal_movement	54	13	0.31083	Chr01.g06446.m1;Chr01.g06447.m1;Chr01.g06449.m1;Chr01.g07909.m1;Chr01.g07910.m1;Chr03.g15099.m1;Chr07.g38081.m1;Chr09.g51642.m1;Chr11.g57988.m1;Chr11.g57989.m1;Chr11.g58416.m1;Chr11.g58418.m1;Chr11.g58419.m1
671	GO:0010941	regulation_of_cell_death	54	13	0.31083	Chr07.g41382.m1;Chr08.g42480.m1;Chr08.g42482.m1;Chr08.g42483.m1;Chr09.g48136.m1;Chr12.g68014.m1;Chr12.g68017.m1;Chr12.g68018.m1;Chr12.g68019.m1;Chr12.g69421.m1;Chr12.g69422.m1;Chr12.g69423.m1;Chr12.g69424.m1
672	GO:0071396	cellular_response_to_lipid	236	52	0.31292	Chr01.g02461.m1;Chr01.g05233.m1;Chr01.g05477.m1;Chr01.g06718.m1;Chr01.g06938.m1;Chr02.g09937.m1;Chr02.g09938.m1;Chr02.g09939.m1;Chr02.g09940.m1;Chr02.g10976.m1;Chr02.g11327.m1;Chr02.g11623.m1;Chr02.g11670.m1;Chr02.g11944.m1;Chr03.g14001.m1;Chr03.g15520.m1;Chr03.g15691.m1;Chr03.g15838.m1;Chr03.g15850.m1;Chr03.g18633.m1;Chr04.g21622.m1;Chr04.g22512.m1;Chr04.g22696.m1;Chr04.g22999.m1;Chr04.g23377.m1…
673	GO:0006882	cellular_zinc_ion_homeostasis	27	7	0.31327	Chr01.g04458.m1;Chr01.g04461.m1;Chr05.g30097.m1;Chr11.g60483.m1;Chr11.g60852.m1;Chr13.g71191.m1;Chr15.g84122.m1
674	GO:0055069	zinc_ion_homeostasis	27	7	0.31327	Chr01.g04458.m1;Chr01.g04461.m1;Chr05.g30097.m1;Chr11.g60483.m1;Chr11.g60852.m1;Chr13.g71191.m1;Chr15.g84122.m1
675	GO:0072503	cellular_divalent_inorganic_cation_homeostasis	36	9	0.3147	Chr01.g04458.m1;Chr01.g04461.m1;Chr05.g30097.m1;Chr08.g46649.m1;Chr11.g60483.m1;Chr11.g60852.m1;Chr12.g64718.m1;Chr13.g71191.m1;Chr15.g84122.m1
676	GO:0072350	tricarboxylic_acid_metabolic_process	23	6	0.3306	Chr02.g09401.m1;Chr02.g09874.m1;Chr04.g24396.m1;Chr04.g24805.m1;Chr08.g46713.m1;Chr12.g64665.m1
677	GO:0009218	pyrimidine_ribonucleotide_metabolic_process	64	15	0.33102	Chr01.g01510.m1;Chr02.g11376.m1;Chr03.g17900.m1;Chr04.g22938.m1;Chr05.g28664.m1;Chr06.g34817.m1;Chr08.g46782.m1;Chr11.g62193.m1;Chr11.g63277.m1;Chr12.g64595.m1;Chr13.g71157.m1;Chr13.g71280.m1;Chr13.g72351.m1;Chr14.g76770.m1;Chr15.g84034.m1
678	GO:0009220	pyrimidine_ribonucleotide_biosynthetic_process	64	15	0.33102	Chr01.g01510.m1;Chr02.g11376.m1;Chr03.g17900.m1;Chr04.g22938.m1;Chr05.g28664.m1;Chr06.g34817.m1;Chr08.g46782.m1;Chr11.g62193.m1;Chr11.g63277.m1;Chr12.g64595.m1;Chr13.g71157.m1;Chr13.g71280.m1;Chr13.g72351.m1;Chr14.g76770.m1;Chr15.g84034.m1
679	GO:0045862	positive_regulation_of_proteolysis	64	15	0.33102	Chr01.g01340.m1;Chr01.g01341.m1;Chr02.g08958.m1;Chr02.g08960.m1;Chr02.g10257.m1;Chr04.g25222.m1;Chr04.g25352.m1;Chr05.g30988.m1;Chr06.g31793.m1;Chr06.g32330.m1;Chr07.g39259.m1;Chr09.g50370.m1;Chr11.g62336.m1;Chr13.g73693.m1;Chr15.g82175.m1
680	GO:0046132	pyrimidine_ribonucleoside_biosynthetic_process	64	15	0.33102	Chr01.g01510.m1;Chr02.g11376.m1;Chr03.g17900.m1;Chr04.g22938.m1;Chr05.g28664.m1;Chr06.g34817.m1;Chr08.g46782.m1;Chr11.g62193.m1;Chr11.g63277.m1;Chr12.g64595.m1;Chr13.g71157.m1;Chr13.g71280.m1;Chr13.g72351.m1;Chr14.g76770.m1;Chr15.g84034.m1
681	GO:1903052	positive_regulation_of_proteolysis_involved_in_cellular_protein_catabolic_proces...	64	15	0.33102	Chr01.g01340.m1;Chr01.g01341.m1;Chr02.g08958.m1;Chr02.g08960.m1;Chr02.g10257.m1;Chr04.g25222.m1;Chr04.g25352.m1;Chr05.g30988.m1;Chr06.g31793.m1;Chr06.g32330.m1;Chr07.g39259.m1;Chr09.g50370.m1;Chr11.g62336.m1;Chr13.g73693.m1;Chr15.g82175.m1
682	GO:1903364	positive_regulation_of_cellular_protein_catabolic_process	64	15	0.33102	Chr01.g01340.m1;Chr01.g01341.m1;Chr02.g08958.m1;Chr02.g08960.m1;Chr02.g10257.m1;Chr04.g25222.m1;Chr04.g25352.m1;Chr05.g30988.m1;Chr06.g31793.m1;Chr06.g32330.m1;Chr07.g39259.m1;Chr09.g50370.m1;Chr11.g62336.m1;Chr13.g73693.m1;Chr15.g82175.m1
683	GO:0006002	fructose_6-phosphate_metabolic_process	32	8	0.33132	Chr01.g01220.m1;Chr05.g31114.m1;Chr06.g31638.m1;Chr07.g41687.m1;Chr09.g47823.m1;Chr10.g53562.m1;Chr11.g62126.m1;Chr11.g63564.m1
684	GO:0009399	nitrogen_fixation	32	8	0.33132	Chr01.g06087.m1;Chr01.g07538.m1;Chr02.g12466.m1;Chr04.g21085.m1;Chr04.g21899.m1;Chr05.g28532.m1;Chr06.g34891.m1;Chr11.g58790.m1
685	GO:0061615	glycolytic_process_through_fructose-6-phosphate	32	8	0.33132	Chr01.g01220.m1;Chr05.g31114.m1;Chr06.g31638.m1;Chr07.g41687.m1;Chr09.g47823.m1;Chr10.g53562.m1;Chr11.g62126.m1;Chr11.g63564.m1
686	GO:0009259	ribonucleotide_metabolic_process	523	112	0.33257	Chr01.g01220.m1;Chr01.g01356.m1;Chr01.g01510.m1;Chr01.g04264.m1;Chr01.g04269.m1;Chr01.g04274.m1;Chr01.g04279.m1;Chr02.g09279.m1;Chr02.g09299.m1;Chr02.g09300.m1;Chr02.g09307.m1;Chr02.g09308.m1;Chr02.g09734.m1;Chr02.g09753.m1;Chr02.g09758.m1;Chr02.g10719.m1;Chr02.g11028.m1;Chr02.g11359.m1;Chr02.g11374.m1;Chr02.g11376.m1;Chr02.g12306.m1;Chr02.g12813.m1;Chr02.g12886.m1;Chr02.g13284.m1;Chr02.g13288.m1…
687	GO:0007186	G-protein_coupled_receptor_signaling_pathway	55	13	0.33636	Chr02.g09052.m1;Chr02.g09053.m1;Chr02.g09520.m1;Chr02.g10170.m1;Chr02.g10486.m1;Chr03.g15109.m1;Chr04.g24038.m1;Chr04.g25130.m1;Chr05.g28462.m1;Chr06.g34905.m1;Chr13.g73346.m1;Chr14.g79374.m1;Chr15.g80816.m1
688	GO:0006598	polyamine_catabolic_process	10	3	0.3396	Chr01.g06047.m1;Chr01.g07493.m1;Chr11.g58828.m1
689	GO:0060429	epithelium_development	10	3	0.3396	Chr08.g45944.m1;Chr08.g47516.m1;Chr12.g65326.m1
690	GO:0072531	pyrimidine-containing_compound_transmembrane_transport	10	3	0.3396	Chr05.g30307.m1;Chr06.g33049.m1;Chr09.g51906.m1
691	GO:1902456	regulation_of_stomatal_opening	10	3	0.3396	Chr03.g15099.m1;Chr07.g38081.m1;Chr09.g51642.m1
692	GO:0006783	heme_biosynthetic_process	46	11	0.34156	Chr01.g01647.m1;Chr01.g01961.m1;Chr01.g02481.m1;Chr07.g38397.m1;Chr07.g41356.m1;Chr09.g48165.m1;Chr09.g51239.m1;Chr09.g51325.m1;Chr11.g61820.m1;Chr11.g62565.m1;Chr11.g63155.m1
693	GO:0097502	mannosylation	46	11	0.34156	Chr01.g01337.m1;Chr03.g16048.m1;Chr03.g18363.m1;Chr07.g36548.m1;Chr08.g43105.m1;Chr09.g53147.m1;Chr11.g62340.m1;Chr11.g63457.m1;Chr12.g68787.m1;Chr14.g76457.m1;Chr14.g78034.m1
694	GO:0046834	lipid_phosphorylation	74	17	0.34789	Chr01.g06342.m1;Chr01.g07806.m1;Chr02.g11015.m1;Chr03.g15607.m1;Chr04.g23322.m1;Chr04.g23770.m1;Chr07.g41598.m1;Chr08.g44440.m1;Chr09.g47916.m1;Chr09.g47919.m1;Chr11.g58092.m1;Chr11.g58527.m1;Chr12.g66855.m1;Chr13.g70982.m1;Chr14.g78527.m1;Chr14.g78691.m1;Chr15.g84365.m1
695	GO:0009615	response_to_virus	28	7	0.34991	Chr05.g30172.m1;Chr06.g36071.m1;Chr08.g45366.m1;Chr11.g62197.m1;Chr11.g62773.m1;Chr12.g65793.m1;Chr13.g73979.m1
696	GO:2000377	regulation_of_reactive_oxygen_species_metabolic_process	19	5	0.35035	Chr03.g15099.m1;Chr07.g38081.m1;Chr08.g44718.m1;Chr09.g51642.m1;Chr12.g66708.m1
697	GO:0071824	protein-DNA_complex_subunit_organization	178	39	0.35768	Chr01.g05013.m1;Chr01.g05015.m1;Chr01.g05757.m1;Chr01.g05766.m1;Chr02.g08949.m1;Chr02.g08952.m1;Chr02.g10249.m1;Chr02.g10254.m1;Chr02.g13329.m1;Chr04.g20247.m1;Chr04.g20250.m1;Chr04.g25202.m1;Chr05.g30836.m1;Chr06.g31941.m1;Chr06.g32469.m1;Chr07.g38003.m1;Chr07.g39311.m1;Chr07.g39673.m1;Chr07.g41251.m1;Chr07.g41252.m1;Chr08.g43337.m1;Chr08.g43340.m1;Chr08.g46980.m1;Chr08.g47140.m1;Chr09.g48288.m1…
698	GO:0010364	regulation_of_ethylene_biosynthetic_process	6	2	0.35875	Chr07.g36859.m1;Chr09.g52849.m1
699	GO:0031335	regulation_of_sulfur_amino_acid_metabolic_process	6	2	0.35875	Chr07.g36859.m1;Chr09.g52849.m1
700	GO:0090322	regulation_of_superoxide_metabolic_process	6	2	0.35875	Chr08.g44718.m1;Chr12.g66708.m1
701	GO:1900908	regulation_of_olefin_metabolic_process	6	2	0.35875	Chr07.g36859.m1;Chr09.g52849.m1
702	GO:1900911	regulation_of_olefin_biosynthetic_process	6	2	0.35875	Chr07.g36859.m1;Chr09.g52849.m1
703	GO:0005984	disaccharide_metabolic_process	98	22	0.36092	Chr01.g06057.m1;Chr01.g07505.m1;Chr02.g12485.m1;Chr02.g13207.m1;Chr03.g15099.m1;Chr03.g19551.m1;Chr04.g20380.m1;Chr04.g21066.m1;Chr04.g21879.m1;Chr05.g28321.m1;Chr06.g35032.m1;Chr07.g38081.m1;Chr09.g51642.m1;Chr10.g56095.m1;Chr10.g56097.m1;Chr10.g56522.m1;Chr10.g56523.m1;Chr11.g58818.m1;Chr13.g72493.m1;Chr14.g75417.m1;Chr14.g75418.m1;Chr15.g83230.m1
704	GO:0019359	nicotinamide_nucleotide_biosynthetic_process	33	8	0.36544	Chr02.g11419.m1;Chr04.g22890.m1;Chr07.g41877.m1;Chr07.g41998.m1;Chr11.g58156.m1;Chr11.g58173.m1;Chr11.g58174.m1;Chr11.g58188.m1
705	GO:0019363	pyridine_nucleotide_biosynthetic_process	33	8	0.36544	Chr02.g11419.m1;Chr04.g22890.m1;Chr07.g41877.m1;Chr07.g41998.m1;Chr11.g58156.m1;Chr11.g58173.m1;Chr11.g58174.m1;Chr11.g58188.m1
706	GO:0006313	transposition,_DNA-mediated	2	1	0.36916	Chr01.g04638.m1
707	GO:0042398	cellular_modified_amino_acid_biosynthetic_process	61	14	0.3711	Chr01.g06548.m1;Chr02.g10944.m1;Chr02.g10945.m1;Chr04.g23403.m1;Chr04.g23404.m1;Chr04.g23697.m1;Chr04.g23698.m1;Chr05.g28118.m1;Chr07.g41477.m1;Chr09.g48038.m1;Chr11.g57882.m1;Chr11.g57883.m1;Chr11.g58317.m1;Chr11.g58318.m1
708	GO:0018106	peptidyl-histidine_phosphorylation	80	18	0.37727	Chr01.g03981.m1;Chr01.g05069.m1;Chr02.g11327.m1;Chr02.g12474.m1;Chr03.g14986.m1;Chr04.g21076.m1;Chr04.g21891.m1;Chr04.g22999.m1;Chr06.g31384.m1;Chr07.g41870.m1;Chr07.g42004.m1;Chr09.g47613.m1;Chr11.g59764.m1;Chr11.g61245.m1;Chr12.g67760.m1;Chr13.g74368.m1;Chr14.g79506.m1;Chr15.g81492.m1
709	GO:1903050	regulation_of_proteolysis_involved_in_cellular_protein_catabolic_process	66	15	0.37909	Chr01.g01340.m1;Chr01.g01341.m1;Chr02.g08958.m1;Chr02.g08960.m1;Chr02.g10257.m1;Chr04.g25222.m1;Chr04.g25352.m1;Chr05.g30988.m1;Chr06.g31793.m1;Chr06.g32330.m1;Chr07.g39259.m1;Chr09.g50370.m1;Chr11.g62336.m1;Chr13.g73693.m1;Chr15.g82175.m1
710	GO:1903362	regulation_of_cellular_protein_catabolic_process	66	15	0.37909	Chr01.g01340.m1;Chr01.g01341.m1;Chr02.g08958.m1;Chr02.g08960.m1;Chr02.g10257.m1;Chr04.g25222.m1;Chr04.g25352.m1;Chr05.g30988.m1;Chr06.g31793.m1;Chr06.g32330.m1;Chr07.g39259.m1;Chr09.g50370.m1;Chr11.g62336.m1;Chr13.g73693.m1;Chr15.g82175.m1
711	GO:0071407	cellular_response_to_organic_cyclic_compound	151	33	0.37949	Chr01.g01574.m1;Chr01.g04114.m1;Chr01.g04115.m1;Chr02.g12116.m1;Chr03.g15234.m1;Chr03.g19604.m1;Chr03.g19609.m1;Chr03.g19613.m1;Chr04.g21440.m1;Chr04.g21445.m1;Chr04.g22312.m1;Chr04.g22314.m1;Chr04.g22317.m1;Chr04.g22320.m1;Chr04.g22323.m1;Chr04.g22324.m1;Chr07.g40054.m1;Chr08.g46228.m1;Chr09.g48301.m1;Chr10.g56561.m1;Chr10.g56562.m1;Chr10.g57675.m1;Chr11.g60776.m1;Chr11.g60777.m1;Chr11.g60786.m1…
712	GO:0018195	peptidyl-arginine_modification	52	12	0.37985	Chr01.g01369.m1;Chr01.g01707.m1;Chr03.g14646.m1;Chr03.g14647.m1;Chr03.g14648.m1;Chr11.g62311.m1;Chr11.g63425.m1;Chr14.g79847.m1;Chr14.g79850.m1;Chr14.g80060.m1;Chr14.g80061.m1;Chr14.g80062.m1
713	GO:0018216	peptidyl-arginine_methylation	52	12	0.37985	Chr01.g01369.m1;Chr01.g01707.m1;Chr03.g14646.m1;Chr03.g14647.m1;Chr03.g14648.m1;Chr11.g62311.m1;Chr11.g63425.m1;Chr14.g79847.m1;Chr14.g79850.m1;Chr14.g80060.m1;Chr14.g80061.m1;Chr14.g80062.m1
714	GO:0034762	regulation_of_transmembrane_transport	52	12	0.37985	Chr03.g15099.m1;Chr05.g28138.m1;Chr06.g35178.m1;Chr07.g38081.m1;Chr08.g46790.m1;Chr09.g51642.m1;Chr10.g53950.m1;Chr10.g57812.m1;Chr12.g64588.m1;Chr13.g73902.m1;Chr13.g74885.m1;Chr15.g81964.m1
715	GO:0034765	regulation_of_ion_transmembrane_transport	52	12	0.37985	Chr03.g15099.m1;Chr05.g28138.m1;Chr06.g35178.m1;Chr07.g38081.m1;Chr08.g46790.m1;Chr09.g51642.m1;Chr10.g53950.m1;Chr10.g57812.m1;Chr12.g64588.m1;Chr13.g73902.m1;Chr13.g74885.m1;Chr15.g81964.m1
716	GO:0032844	regulation_of_homeostatic_process	29	7	0.38694	Chr01.g04458.m1;Chr01.g04461.m1;Chr05.g30097.m1;Chr11.g60483.m1;Chr11.g60852.m1;Chr13.g71191.m1;Chr15.g84122.m1
717	GO:0009581	detection_of_external_stimulus	43	10	0.38936	Chr01.g01593.m1;Chr01.g01600.m1;Chr01.g01605.m1;Chr01.g01924.m1;Chr11.g61856.m1;Chr11.g61861.m1;Chr11.g63190.m1;Chr11.g63194.m1;Chr13.g71816.m1;Chr15.g83504.m1
718	GO:0009582	detection_of_abiotic_stimulus	43	10	0.38936	Chr01.g01593.m1;Chr01.g01600.m1;Chr01.g01605.m1;Chr01.g01924.m1;Chr11.g61856.m1;Chr11.g61861.m1;Chr11.g63190.m1;Chr11.g63194.m1;Chr13.g71816.m1;Chr15.g83504.m1
719	GO:0033609	oxalate_metabolic_process	90	20	0.38963	Chr08.g45504.m1;Chr08.g45505.m1;Chr08.g45506.m1;Chr08.g46759.m1;Chr08.g46760.m1;Chr08.g46761.m1;Chr08.g46767.m1;Chr08.g46814.m1;Chr08.g46815.m1;Chr12.g64561.m1;Chr12.g64562.m1;Chr12.g64609.m1;Chr12.g64610.m1;Chr12.g64611.m1;Chr12.g65796.m1;Chr12.g65803.m1;Chr12.g65914.m1;Chr12.g65917.m1;Chr12.g65918.m1;Chr12.g65919.m1
720	GO:0009085	lysine_biosynthetic_process	48	11	0.39893	Chr03.g19604.m1;Chr03.g19609.m1;Chr03.g19613.m1;Chr07.g40054.m1;Chr09.g48301.m1;Chr09.g49416.m1;Chr10.g57675.m1;Chr11.g60786.m1;Chr11.g61106.m1;Chr13.g70895.m1;Chr14.g75364.m1
721	GO:0006869	lipid_transport	162	35	0.40298	Chr01.g03812.m1;Chr01.g05141.m1;Chr01.g05309.m1;Chr01.g05311.m1;Chr01.g05315.m1;Chr01.g05329.m1;Chr01.g05343.m1;Chr01.g05890.m1;Chr01.g06611.m1;Chr01.g06809.m1;Chr01.g06811.m1;Chr02.g13101.m1;Chr04.g20483.m1;Chr05.g28157.m1;Chr05.g29013.m1;Chr06.g34408.m1;Chr06.g34661.m1;Chr06.g35165.m1;Chr07.g37234.m1;Chr07.g37235.m1;Chr09.g52465.m1;Chr09.g52467.m1;Chr09.g52468.m1;Chr11.g59506.m1;Chr11.g59521.m1…
722	GO:0031331	positive_regulation_of_cellular_catabolic_process	67	15	0.40347	Chr01.g01340.m1;Chr01.g01341.m1;Chr02.g08958.m1;Chr02.g08960.m1;Chr02.g10257.m1;Chr04.g25222.m1;Chr04.g25352.m1;Chr05.g30988.m1;Chr06.g31793.m1;Chr06.g32330.m1;Chr07.g39259.m1;Chr09.g50370.m1;Chr11.g62336.m1;Chr13.g73693.m1;Chr15.g82175.m1
723	GO:0045732	positive_regulation_of_protein_catabolic_process	67	15	0.40347	Chr01.g01340.m1;Chr01.g01341.m1;Chr02.g08958.m1;Chr02.g08960.m1;Chr02.g10257.m1;Chr04.g25222.m1;Chr04.g25352.m1;Chr05.g30988.m1;Chr06.g31793.m1;Chr06.g32330.m1;Chr07.g39259.m1;Chr09.g50370.m1;Chr11.g62336.m1;Chr13.g73693.m1;Chr15.g82175.m1
724	GO:0046134	pyrimidine_nucleoside_biosynthetic_process	67	15	0.40347	Chr01.g01510.m1;Chr02.g11376.m1;Chr03.g17900.m1;Chr04.g22938.m1;Chr05.g28664.m1;Chr06.g34817.m1;Chr08.g46782.m1;Chr11.g62193.m1;Chr11.g63277.m1;Chr12.g64595.m1;Chr13.g71157.m1;Chr13.g71280.m1;Chr13.g72351.m1;Chr14.g76770.m1;Chr15.g84034.m1
725	GO:0009205	purine_ribonucleoside_triphosphate_metabolic_process	320	68	0.40384	Chr01.g01220.m1;Chr01.g01356.m1;Chr02.g10719.m1;Chr02.g11028.m1;Chr02.g11359.m1;Chr02.g11374.m1;Chr02.g11376.m1;Chr02.g12813.m1;Chr02.g12886.m1;Chr03.g14038.m1;Chr03.g14669.m1;Chr03.g14671.m1;Chr03.g16034.m1;Chr03.g18778.m1;Chr03.g18924.m1;Chr04.g20684.m1;Chr04.g20766.m1;Chr04.g22938.m1;Chr04.g22940.m1;Chr04.g22941.m1;Chr04.g22969.m1;Chr04.g23313.m1;Chr04.g23630.m1;Chr05.g26583.m1;Chr05.g27346.m1…
726	GO:0002376	immune_system_process	182	39	0.41646	Chr01.g00789.m1;Chr01.g00790.m1;Chr02.g12092.m1;Chr03.g19604.m1;Chr03.g19609.m1;Chr03.g19613.m1;Chr04.g21470.m1;Chr04.g22367.m1;Chr05.g28118.m1;Chr05.g30172.m1;Chr06.g36071.m1;Chr07.g37164.m1;Chr07.g39739.m1;Chr07.g40054.m1;Chr07.g41477.m1;Chr08.g42316.m1;Chr08.g45366.m1;Chr08.g46327.m1;Chr08.g46328.m1;Chr08.g46350.m1;Chr08.g46353.m1;Chr08.g46354.m1;Chr09.g48038.m1;Chr09.g48301.m1;Chr09.g49806.m1…
727	GO:0000027	ribosomal_large_subunit_assembly	63	14	0.42174	Chr01.g06543.m1;Chr03.g18726.m1;Chr07.g38340.m1;Chr07.g38382.m1;Chr07.g39927.m1;Chr07.g40255.m1;Chr09.g49173.m1;Chr09.g49556.m1;Chr09.g51250.m1;Chr09.g51339.m1;Chr09.g51380.m1;Chr11.g57889.m1;Chr13.g71137.m1;Chr14.g76120.m1
728	GO:0006544	glycine_metabolic_process	30	7	0.42403	Chr01.g04039.m1;Chr01.g04715.m1;Chr07.g40821.m1;Chr09.g48740.m1;Chr10.g57765.m1;Chr11.g60178.m1;Chr11.g61170.m1
729	GO:0015800	acidic_amino_acid_transport	16	4	0.42485	Chr10.g55580.m1;Chr10.g55582.m1;Chr10.g55720.m1;Chr10.g55722.m1
730	GO:0015813	L-glutamate_transport	16	4	0.42485	Chr10.g55580.m1;Chr10.g55582.m1;Chr10.g55720.m1;Chr10.g55722.m1
731	GO:0001101	response_to_acid_chemical	476	100	0.42497	Chr01.g02461.m1;Chr01.g05233.m1;Chr01.g05477.m1;Chr01.g05757.m1;Chr01.g05766.m1;Chr01.g06448.m1;Chr01.g06718.m1;Chr01.g06938.m1;Chr02.g09937.m1;Chr02.g09938.m1;Chr02.g09939.m1;Chr02.g09940.m1;Chr02.g10976.m1;Chr02.g11327.m1;Chr02.g11623.m1;Chr02.g11670.m1;Chr02.g11944.m1;Chr02.g12116.m1;Chr02.g13329.m1;Chr03.g14001.m1;Chr03.g15099.m1;Chr03.g15520.m1;Chr03.g15691.m1;Chr03.g15838.m1;Chr03.g15850.m1…
732	GO:0006415	translational_termination	49	11	0.42783	Chr02.g08753.m1;Chr02.g08756.m1;Chr02.g08758.m1;Chr05.g28315.m1;Chr06.g35037.m1;Chr08.g44871.m1;Chr08.g44872.m1;Chr08.g44975.m1;Chr08.g44976.m1;Chr12.g66523.m1;Chr12.g66524.m1
733	GO:0009150	purine_ribonucleotide_metabolic_process	472	99	0.43259	Chr01.g01220.m1;Chr01.g01356.m1;Chr01.g04264.m1;Chr01.g04269.m1;Chr01.g04274.m1;Chr01.g04279.m1;Chr02.g09279.m1;Chr02.g09299.m1;Chr02.g09300.m1;Chr02.g09307.m1;Chr02.g09308.m1;Chr02.g09734.m1;Chr02.g09753.m1;Chr02.g09758.m1;Chr02.g10719.m1;Chr02.g11028.m1;Chr02.g11359.m1;Chr02.g11374.m1;Chr02.g11376.m1;Chr02.g12306.m1;Chr02.g12813.m1;Chr02.g12886.m1;Chr02.g13284.m1;Chr02.g13288.m1;Chr02.g13309.m1…
734	GO:0090696	post-embryonic_plant_organ_development	73	16	0.43366	Chr02.g10696.m1;Chr03.g14183.m1;Chr03.g18009.m1;Chr03.g18139.m1;Chr04.g23804.m1;Chr05.g30650.m1;Chr06.g32125.m1;Chr06.g32673.m1;Chr07.g36859.m1;Chr08.g42863.m1;Chr08.g45944.m1;Chr08.g47516.m1;Chr09.g52849.m1;Chr12.g65326.m1;Chr14.g76666.m1;Chr14.g80557.m1
735	GO:0006014	D-ribose_metabolic_process	35	8	0.43422	Chr03.g16288.m1;Chr08.g43359.m1;Chr08.g43360.m1;Chr12.g67747.m1;Chr12.g68508.m1;Chr12.g68509.m1;Chr14.g77746.m1;Chr14.g77895.m1
736	GO:0030100	regulation_of_endocytosis	7	2	0.43904	Chr03.g15239.m1;Chr14.g79147.m1
737	GO:0060688	regulation_of_morphogenesis_of_a_branching_structure	7	2	0.43904	Chr03.g19485.m1;Chr14.g75470.m1
738	GO:2000032	regulation_of_secondary_shoot_formation	7	2	0.43904	Chr03.g19485.m1;Chr14.g75470.m1
739	GO:2000069	regulation_of_post-embryonic_root_development	7	2	0.43904	Chr07.g36859.m1;Chr09.g52849.m1
740	GO:0035556	intracellular_signal_transduction	947	197	0.4433	Chr01.g01111.m1;Chr01.g01921.m1;Chr01.g02259.m1;Chr01.g02461.m1;Chr01.g03981.m1;Chr01.g04370.m1;Chr01.g04727.m1;Chr01.g04863.m1;Chr01.g04864.m1;Chr01.g04983.m1;Chr01.g04984.m1;Chr01.g05233.m1;Chr01.g05363.m1;Chr01.g05477.m1;Chr01.g05685.m1;Chr01.g06464.m1;Chr01.g06718.m1;Chr01.g06851.m1;Chr01.g06938.m1;Chr01.g07138.m1;Chr01.g07927.m1;Chr02.g08629.m1;Chr02.g09937.m1;Chr02.g09938.m1;Chr02.g09939.m1…
741	GO:0009116	nucleoside_metabolic_process	575	120	0.44663	Chr01.g01220.m1;Chr01.g01356.m1;Chr01.g01510.m1;Chr01.g04264.m1;Chr01.g04269.m1;Chr01.g04274.m1;Chr01.g04279.m1;Chr02.g09279.m1;Chr02.g09299.m1;Chr02.g09300.m1;Chr02.g09307.m1;Chr02.g09308.m1;Chr02.g09734.m1;Chr02.g09753.m1;Chr02.g09758.m1;Chr02.g10719.m1;Chr02.g11028.m1;Chr02.g11359.m1;Chr02.g11374.m1;Chr02.g11376.m1;Chr02.g12306.m1;Chr02.g12813.m1;Chr02.g12886.m1;Chr02.g13284.m1;Chr02.g13288.m1…
742	GO:0023014	signal_transduction_by_protein_phosphorylation	319	67	0.44675	Chr01.g01111.m1;Chr01.g01921.m1;Chr01.g02259.m1;Chr01.g03981.m1;Chr01.g04370.m1;Chr01.g04727.m1;Chr01.g05363.m1;Chr01.g05685.m1;Chr01.g06851.m1;Chr01.g07138.m1;Chr02.g10961.m1;Chr02.g11144.m1;Chr02.g11327.m1;Chr02.g11731.m1;Chr02.g11815.m1;Chr02.g13259.m1;Chr03.g14864.m1;Chr03.g16054.m1;Chr03.g19131.m1;Chr04.g20328.m1;Chr04.g21741.m1;Chr04.g22622.m1;Chr04.g22999.m1;Chr04.g23190.m1;Chr04.g23391.m1…
743	GO:0006732	coenzyme_metabolic_process	503	105	0.45117	Chr01.g01220.m1;Chr01.g04039.m1;Chr01.g04715.m1;Chr01.g06548.m1;Chr02.g09279.m1;Chr02.g09299.m1;Chr02.g09300.m1;Chr02.g09307.m1;Chr02.g09308.m1;Chr02.g09734.m1;Chr02.g09753.m1;Chr02.g09758.m1;Chr02.g10719.m1;Chr02.g11028.m1;Chr02.g11359.m1;Chr02.g11374.m1;Chr02.g11376.m1;Chr02.g11419.m1;Chr02.g12813.m1;Chr02.g12886.m1;Chr02.g13284.m1;Chr02.g13288.m1;Chr02.g13309.m1;Chr03.g14038.m1;Chr03.g16034.m1…
744	GO:0042742	defense_response_to_bacterium	146	31	0.45445	Chr02.g12092.m1;Chr03.g15099.m1;Chr03.g15109.m1;Chr03.g19256.m1;Chr03.g19264.m1;Chr03.g19270.m1;Chr03.g19272.m1;Chr03.g19273.m1;Chr03.g19275.m1;Chr03.g19277.m1;Chr04.g21470.m1;Chr05.g28118.m1;Chr07.g37164.m1;Chr07.g38081.m1;Chr07.g41477.m1;Chr08.g42316.m1;Chr09.g48038.m1;Chr09.g51642.m1;Chr09.g52538.m1;Chr10.g57675.m1;Chr12.g67866.m1;Chr12.g69584.m1;Chr13.g70598.m1;Chr14.g75673.m1;Chr14.g75676.m1…
745	GO:0015851	nucleobase_transport	12	3	0.46194	Chr05.g30307.m1;Chr06.g33049.m1;Chr09.g51906.m1
746	GO:0006814	sodium_ion_transport	36	8	0.46837	Chr03.g17460.m1;Chr03.g17497.m1;Chr08.g42475.m1;Chr12.g69430.m1;Chr13.g74082.m1;Chr14.g77196.m1;Chr14.g77240.m1;Chr15.g81765.m1
747	GO:0019674	NAD_metabolic_process	36	8	0.46837	Chr02.g11419.m1;Chr04.g22890.m1;Chr07.g41877.m1;Chr07.g41998.m1;Chr11.g58156.m1;Chr11.g58173.m1;Chr11.g58174.m1;Chr11.g58188.m1
748	GO:0010038	response_to_metal_ion	89	19	0.47001	Chr01.g04458.m1;Chr01.g04461.m1;Chr01.g07213.m1;Chr05.g28118.m1;Chr05.g30097.m1;Chr07.g36982.m1;Chr07.g41477.m1;Chr08.g43424.m1;Chr08.g43425.m1;Chr09.g48038.m1;Chr09.g52714.m1;Chr11.g60483.m1;Chr11.g60852.m1;Chr12.g67664.m1;Chr12.g67665.m1;Chr12.g68429.m1;Chr12.g68430.m1;Chr13.g71191.m1;Chr15.g84122.m1
749	GO:0009144	purine_nucleoside_triphosphate_metabolic_process	326	68	0.47128	Chr01.g01220.m1;Chr01.g01356.m1;Chr02.g10719.m1;Chr02.g11028.m1;Chr02.g11359.m1;Chr02.g11374.m1;Chr02.g11376.m1;Chr02.g12813.m1;Chr02.g12886.m1;Chr03.g14038.m1;Chr03.g14669.m1;Chr03.g14671.m1;Chr03.g16034.m1;Chr03.g18778.m1;Chr03.g18924.m1;Chr04.g20684.m1;Chr04.g20766.m1;Chr04.g22938.m1;Chr04.g22940.m1;Chr04.g22941.m1;Chr04.g22969.m1;Chr04.g23313.m1;Chr04.g23630.m1;Chr05.g26583.m1;Chr05.g27346.m1…
750	GO:0072507	divalent_inorganic_cation_homeostasis	41	9	0.47477	Chr01.g04458.m1;Chr01.g04461.m1;Chr05.g30097.m1;Chr08.g46649.m1;Chr11.g60483.m1;Chr11.g60852.m1;Chr12.g64718.m1;Chr13.g71191.m1;Chr15.g84122.m1
751	GO:0009896	positive_regulation_of_catabolic_process	70	15	0.47683	Chr01.g01340.m1;Chr01.g01341.m1;Chr02.g08958.m1;Chr02.g08960.m1;Chr02.g10257.m1;Chr04.g25222.m1;Chr04.g25352.m1;Chr05.g30988.m1;Chr06.g31793.m1;Chr06.g32330.m1;Chr07.g39259.m1;Chr09.g50370.m1;Chr11.g62336.m1;Chr13.g73693.m1;Chr15.g82175.m1
752	GO:0046131	pyrimidine_ribonucleoside_metabolic_process	70	15	0.47683	Chr01.g01510.m1;Chr02.g11376.m1;Chr03.g17900.m1;Chr04.g22938.m1;Chr05.g28664.m1;Chr06.g34817.m1;Chr08.g46782.m1;Chr11.g62193.m1;Chr11.g63277.m1;Chr12.g64595.m1;Chr13.g71157.m1;Chr13.g71280.m1;Chr13.g72351.m1;Chr14.g76770.m1;Chr15.g84034.m1
753	GO:0048469	cell_maturation	22	5	0.48427	Chr08.g45944.m1;Chr08.g47516.m1;Chr12.g65326.m1;Chr13.g73609.m1;Chr15.g82257.m1
754	GO:0048764	trichoblast_maturation	22	5	0.48427	Chr08.g45944.m1;Chr08.g47516.m1;Chr12.g65326.m1;Chr13.g73609.m1;Chr15.g82257.m1
755	GO:0048765	root_hair_cell_differentiation	22	5	0.48427	Chr08.g45944.m1;Chr08.g47516.m1;Chr12.g65326.m1;Chr13.g73609.m1;Chr15.g82257.m1
756	GO:0042168	heme_metabolic_process	51	11	0.48532	Chr01.g01647.m1;Chr01.g01961.m1;Chr01.g02481.m1;Chr07.g38397.m1;Chr07.g41356.m1;Chr09.g48165.m1;Chr09.g51239.m1;Chr09.g51325.m1;Chr11.g61820.m1;Chr11.g62565.m1;Chr11.g63155.m1
757	GO:0006099	tricarboxylic_acid_cycle	85	18	0.48819	Chr01.g01804.m1;Chr01.g01805.m1;Chr01.g02128.m1;Chr01.g02129.m1;Chr03.g16157.m1;Chr05.g29143.m1;Chr05.g30702.m1;Chr06.g32067.m1;Chr06.g32076.m1;Chr06.g32618.m1;Chr06.g34344.m1;Chr07.g38351.m1;Chr09.g51369.m1;Chr11.g62924.m1;Chr11.g62925.m1;Chr11.g62980.m1;Chr11.g62981.m1;Chr14.g77914.m1
758	GO:0043090	amino_acid_import	27	6	0.49134	Chr10.g55580.m1;Chr10.g55582.m1;Chr10.g55720.m1;Chr10.g55722.m1;Chr13.g71236.m1;Chr15.g84076.m1
759	GO:0048825	cotyledon_development	27	6	0.49134	Chr02.g09263.m1;Chr02.g09717.m1;Chr04.g24547.m1;Chr04.g24918.m1;Chr05.g28157.m1;Chr06.g35165.m1
760	GO:0010050	vegetative_phase_change	3	1	0.49896	Chr13.g73979.m1
761	GO:0010599	production_of_lsiRNA_involved_in_RNA_interference	3	1	0.49896	Chr13.g73979.m1
762	GO:0090057	root_radial_pattern_formation	3	1	0.49896	Chr04.g25973.m1
763	GO:0043174	nucleoside_salvage	37	8	0.50204	Chr01.g01510.m1;Chr02.g11376.m1;Chr04.g22938.m1;Chr08.g46782.m1;Chr11.g62193.m1;Chr11.g63277.m1;Chr12.g64595.m1;Chr13.g72351.m1
764	GO:0006188	IMP_biosynthetic_process	47	10	0.51016	Chr01.g04264.m1;Chr01.g04269.m1;Chr01.g04274.m1;Chr01.g04279.m1;Chr02.g12306.m1;Chr04.g21257.m1;Chr04.g22120.m1;Chr11.g60655.m1;Chr11.g60987.m1;Chr11.g60989.m1
765	GO:0009566	fertilization	8	2	0.51344	Chr02.g13328.m1;Chr04.g20251.m1
766	GO:0009567	double_fertilization_forming_a_zygote_and_endosperm	8	2	0.51344	Chr02.g13328.m1;Chr04.g20251.m1
767	GO:0010337	regulation_of_salicylic_acid_metabolic_process	8	2	0.51344	Chr07.g39739.m1;Chr09.g49806.m1
768	GO:0071470	cellular_response_to_osmotic_stress	8	2	0.51344	Chr03.g15239.m1;Chr14.g79147.m1
769	GO:0071472	cellular_response_to_salt_stress	8	2	0.51344	Chr03.g15239.m1;Chr14.g79147.m1
770	GO:0072583	clathrin-dependent_endocytosis	8	2	0.51344	Chr03.g15239.m1;Chr14.g79147.m1
771	GO:0009404	toxin_metabolic_process	57	12	0.51679	Chr05.g28118.m1;Chr07.g41477.m1;Chr08.g46055.m1;Chr08.g46056.m1;Chr08.g46059.m1;Chr08.g46061.m1;Chr09.g48038.m1;Chr12.g65226.m1;Chr12.g65228.m1;Chr12.g65229.m1;Chr12.g65233.m1;Chr12.g65234.m1
772	GO:0009958	positive_gravitropism	13	3	0.51938	Chr08.g45944.m1;Chr08.g47516.m1;Chr12.g65326.m1
773	GO:1990069	stomatal_opening	13	3	0.51938	Chr03.g15099.m1;Chr07.g38081.m1;Chr09.g51642.m1
774	GO:0006275	regulation_of_DNA_replication	28	6	0.52992	Chr05.g30857.m1;Chr05.g30858.m1;Chr06.g31918.m1;Chr06.g31919.m1;Chr06.g32451.m1;Chr06.g32452.m1
775	GO:0006915	apoptotic_process	33	7	0.53258	Chr01.g02843.m1;Chr01.g03070.m1;Chr08.g42289.m1;Chr12.g67834.m1;Chr12.g69614.m1;Chr13.g70558.m1;Chr13.g70562.m1
776	GO:0016575	histone_deacetylation	43	9	0.53729	Chr01.g00789.m1;Chr01.g00790.m1;Chr01.g04282.m1;Chr02.g11247.m1;Chr04.g23080.m1;Chr06.g31374.m1;Chr10.g53353.m1;Chr11.g60649.m1;Chr11.g60984.m1
777	GO:0009611	response_to_wounding	48	10	0.53943	Chr01.g00789.m1;Chr01.g00790.m1;Chr05.g28157.m1;Chr06.g35165.m1;Chr07.g37164.m1;Chr08.g42316.m1;Chr09.g52538.m1;Chr12.g67866.m1;Chr12.g69584.m1;Chr13.g70598.m1
778	GO:0008219	cell_death	107	22	0.5398	Chr01.g02843.m1;Chr01.g03070.m1;Chr07.g39739.m1;Chr07.g41382.m1;Chr08.g42289.m1;Chr08.g42480.m1;Chr08.g42482.m1;Chr08.g42483.m1;Chr09.g48136.m1;Chr09.g49806.m1;Chr12.g67834.m1;Chr12.g68014.m1;Chr12.g68017.m1;Chr12.g68018.m1;Chr12.g68019.m1;Chr12.g69421.m1;Chr12.g69422.m1;Chr12.g69423.m1;Chr12.g69424.m1;Chr12.g69614.m1;Chr13.g70558.m1;Chr13.g70562.m1
779	GO:0006553	lysine_metabolic_process	53	11	0.54144	Chr03.g19604.m1;Chr03.g19609.m1;Chr03.g19613.m1;Chr07.g40054.m1;Chr09.g48301.m1;Chr09.g49416.m1;Chr10.g57675.m1;Chr11.g60786.m1;Chr11.g61106.m1;Chr13.g70895.m1;Chr14.g75364.m1
780	GO:0098542	defense_response_to_other_organism	259	53	0.54248	Chr01.g00789.m1;Chr01.g00790.m1;Chr02.g10138.m1;Chr02.g10448.m1;Chr02.g12092.m1;Chr03.g15099.m1;Chr03.g15109.m1;Chr03.g19256.m1;Chr03.g19264.m1;Chr03.g19270.m1;Chr03.g19272.m1;Chr03.g19273.m1;Chr03.g19275.m1;Chr03.g19277.m1;Chr03.g19604.m1;Chr03.g19609.m1;Chr03.g19613.m1;Chr04.g21470.m1;Chr04.g22367.m1;Chr04.g24072.m1;Chr04.g24353.m1;Chr05.g28118.m1;Chr05.g30172.m1;Chr06.g36071.m1;Chr07.g37164.m1…
781	GO:0009814	defense_response,_incompatible_interaction	78	16	0.55029	Chr01.g00789.m1;Chr01.g00790.m1;Chr02.g12092.m1;Chr03.g19604.m1;Chr03.g19609.m1;Chr03.g19613.m1;Chr04.g21470.m1;Chr05.g28118.m1;Chr07.g40054.m1;Chr07.g41477.m1;Chr09.g48038.m1;Chr09.g48301.m1;Chr10.g57675.m1;Chr11.g60786.m1;Chr11.g61106.m1;Chr14.g75364.m1
782	GO:0009126	purine_nucleoside_monophosphate_metabolic_process	383	78	0.56088	Chr01.g01220.m1;Chr01.g01356.m1;Chr01.g04264.m1;Chr01.g04269.m1;Chr01.g04274.m1;Chr01.g04279.m1;Chr02.g10719.m1;Chr02.g11028.m1;Chr02.g11359.m1;Chr02.g11374.m1;Chr02.g11376.m1;Chr02.g12306.m1;Chr02.g12813.m1;Chr02.g12886.m1;Chr03.g14038.m1;Chr03.g14669.m1;Chr03.g14671.m1;Chr03.g16034.m1;Chr03.g18778.m1;Chr03.g18924.m1;Chr04.g20684.m1;Chr04.g20766.m1;Chr04.g21257.m1;Chr04.g22120.m1;Chr04.g22938.m1…
783	GO:0009167	purine_ribonucleoside_monophosphate_metabolic_process	383	78	0.56088	Chr01.g01220.m1;Chr01.g01356.m1;Chr01.g04264.m1;Chr01.g04269.m1;Chr01.g04274.m1;Chr01.g04279.m1;Chr02.g10719.m1;Chr02.g11028.m1;Chr02.g11359.m1;Chr02.g11374.m1;Chr02.g11376.m1;Chr02.g12306.m1;Chr02.g12813.m1;Chr02.g12886.m1;Chr03.g14038.m1;Chr03.g14669.m1;Chr03.g14671.m1;Chr03.g16034.m1;Chr03.g18778.m1;Chr03.g18924.m1;Chr04.g20684.m1;Chr04.g20766.m1;Chr04.g21257.m1;Chr04.g22120.m1;Chr04.g22938.m1…
784	GO:0031146	SCF-dependent_proteasomal_ubiquitin-dependent_protein_catabolic_process	34	7	0.567	Chr08.g46685.m1;Chr08.g46821.m1;Chr11.g61488.m1;Chr12.g64551.m1;Chr12.g64691.m1;Chr12.g64694.m1;Chr14.g76759.m1
785	GO:0043900	regulation_of_multi-organism_process	49	10	0.56804	Chr02.g10138.m1;Chr02.g10448.m1;Chr04.g24072.m1;Chr04.g24353.m1;Chr05.g30172.m1;Chr06.g36071.m1;Chr08.g45366.m1;Chr11.g62197.m1;Chr11.g62773.m1;Chr12.g65793.m1
786	GO:0006595	polyamine_metabolic_process	59	12	0.56941	Chr01.g01008.m1;Chr01.g01009.m1;Chr01.g06047.m1;Chr01.g07493.m1;Chr11.g58828.m1;Chr11.g61927.m1;Chr11.g61929.m1;Chr11.g63764.m1;Chr11.g63766.m1;Chr13.g72003.m1;Chr13.g72004.m1;Chr13.g72009.m1
787	GO:0009292	genetic_transfer	19	4	0.56974	Chr01.g00789.m1;Chr01.g00790.m1;Chr03.g18363.m1;Chr14.g76457.m1
788	GO:0009294	DNA_mediated_transformation	19	4	0.56974	Chr01.g00789.m1;Chr01.g00790.m1;Chr03.g18363.m1;Chr14.g76457.m1
789	GO:0009310	amine_catabolic_process	14	3	0.5733	Chr01.g06047.m1;Chr01.g07493.m1;Chr11.g58828.m1
790	GO:0042402	cellular_biogenic_amine_catabolic_process	14	3	0.5733	Chr01.g06047.m1;Chr01.g07493.m1;Chr11.g58828.m1
791	GO:0090698	post-embryonic_plant_morphogenesis	99	20	0.57637	Chr02.g09263.m1;Chr02.g09717.m1;Chr02.g10696.m1;Chr03.g14183.m1;Chr03.g18009.m1;Chr03.g18139.m1;Chr04.g23804.m1;Chr04.g24547.m1;Chr04.g24918.m1;Chr05.g28157.m1;Chr05.g30650.m1;Chr06.g32125.m1;Chr06.g32673.m1;Chr06.g35165.m1;Chr08.g42863.m1;Chr08.g45944.m1;Chr08.g47516.m1;Chr12.g65326.m1;Chr14.g76666.m1;Chr14.g80557.m1
792	GO:0006874	cellular_calcium_ion_homeostasis	9	2	0.58097	Chr08.g46649.m1;Chr12.g64718.m1
793	GO:0009696	salicylic_acid_metabolic_process	9	2	0.58097	Chr07.g39739.m1;Chr09.g49806.m1
794	GO:0009827	plant-type_cell_wall_modification	9	2	0.58097	Chr01.g02508.m1;Chr11.g62541.m1
795	GO:0046621	negative_regulation_of_organ_growth	9	2	0.58097	Chr03.g14183.m1;Chr14.g80557.m1
796	GO:0048640	negative_regulation_of_developmental_growth	9	2	0.58097	Chr03.g14183.m1;Chr14.g80557.m1
797	GO:0009201	ribonucleoside_triphosphate_biosynthetic_process	164	33	0.58801	Chr01.g01356.m1;Chr01.g01510.m1;Chr02.g11376.m1;Chr03.g14669.m1;Chr03.g14671.m1;Chr03.g17900.m1;Chr04.g22938.m1;Chr05.g28664.m1;Chr05.g30720.m1;Chr06.g32054.m1;Chr06.g32604.m1;Chr06.g34817.m1;Chr07.g37980.m1;Chr07.g38997.m1;Chr08.g46782.m1;Chr09.g50672.m1;Chr09.g51742.m1;Chr10.g55434.m1;Chr11.g62193.m1;Chr11.g62323.m1;Chr11.g63277.m1;Chr11.g63439.m1;Chr12.g64595.m1;Chr13.g71157.m1;Chr13.g71280.m1…
798	GO:0045087	innate_immune_response	164	33	0.58801	Chr01.g00789.m1;Chr01.g00790.m1;Chr02.g12092.m1;Chr03.g19604.m1;Chr03.g19609.m1;Chr03.g19613.m1;Chr04.g21470.m1;Chr04.g22367.m1;Chr05.g28118.m1;Chr07.g37164.m1;Chr07.g39739.m1;Chr07.g40054.m1;Chr07.g41477.m1;Chr08.g42316.m1;Chr08.g46327.m1;Chr08.g46328.m1;Chr08.g46350.m1;Chr08.g46353.m1;Chr08.g46354.m1;Chr09.g48038.m1;Chr09.g48301.m1;Chr09.g49806.m1;Chr09.g52538.m1;Chr10.g57675.m1;Chr11.g60786.m1…
799	GO:0018202	peptidyl-histidine_modification	90	18	0.5953	Chr01.g03981.m1;Chr01.g05069.m1;Chr02.g11327.m1;Chr02.g12474.m1;Chr03.g14986.m1;Chr04.g21076.m1;Chr04.g21891.m1;Chr04.g22999.m1;Chr06.g31384.m1;Chr07.g41870.m1;Chr07.g42004.m1;Chr09.g47613.m1;Chr11.g59764.m1;Chr11.g61245.m1;Chr12.g67760.m1;Chr13.g74368.m1;Chr14.g79506.m1;Chr15.g81492.m1
800	GO:0009894	regulation_of_catabolic_process	95	19	0.59566	Chr01.g01340.m1;Chr01.g01341.m1;Chr02.g08958.m1;Chr02.g08960.m1;Chr02.g10257.m1;Chr02.g11327.m1;Chr04.g22999.m1;Chr04.g25222.m1;Chr04.g25352.m1;Chr05.g30988.m1;Chr06.g31384.m1;Chr06.g31793.m1;Chr06.g32330.m1;Chr07.g39259.m1;Chr09.g50370.m1;Chr11.g62336.m1;Chr12.g67760.m1;Chr13.g73693.m1;Chr15.g82175.m1
801	GO:0006108	malate_metabolic_process	40	8	0.59822	Chr01.g01229.m1;Chr05.g31126.m1;Chr06.g31622.m1;Chr07.g41711.m1;Chr09.g47797.m1;Chr11.g62139.m1;Chr11.g63554.m1;Chr13.g70106.m1
802	GO:0006356	regulation_of_transcription_from_RNA_polymerase_I_promoter	4	1	0.60205	Chr01.g05165.m1
803	GO:0010426	DNA_methylation_on_cytosine_within_a_CHH_sequence	4	1	0.60205	Chr13.g71252.m1
804	GO:0032790	ribosome_disassembly	4	1	0.60205	Chr07.g40956.m1
805	GO:0035864	response_to_potassium_ion	4	1	0.60205	Chr01.g07213.m1
806	GO:0045943	positive_regulation_of_transcription_from_RNA_polymerase_I_promoter	4	1	0.60205	Chr01.g05165.m1
807	GO:0009687	abscisic_acid_metabolic_process	30	6	0.60301	Chr02.g09239.m1;Chr02.g09693.m1;Chr04.g24565.m1;Chr04.g24928.m1;Chr13.g71840.m1;Chr15.g83481.m1
808	GO:0010054	trichoblast_differentiation	25	5	0.60711	Chr08.g45944.m1;Chr08.g47516.m1;Chr12.g65326.m1;Chr13.g73609.m1;Chr15.g82257.m1
809	GO:0006213	pyrimidine_nucleoside_metabolic_process	76	15	0.61683	Chr01.g01510.m1;Chr02.g11376.m1;Chr03.g17900.m1;Chr04.g22938.m1;Chr05.g28664.m1;Chr06.g34817.m1;Chr08.g46782.m1;Chr11.g62193.m1;Chr11.g63277.m1;Chr12.g64595.m1;Chr13.g71157.m1;Chr13.g71280.m1;Chr13.g72351.m1;Chr14.g76770.m1;Chr15.g84034.m1
810	GO:0006955	immune_response	166	33	0.61831	Chr01.g00789.m1;Chr01.g00790.m1;Chr02.g12092.m1;Chr03.g19604.m1;Chr03.g19609.m1;Chr03.g19613.m1;Chr04.g21470.m1;Chr04.g22367.m1;Chr05.g28118.m1;Chr07.g37164.m1;Chr07.g39739.m1;Chr07.g40054.m1;Chr07.g41477.m1;Chr08.g42316.m1;Chr08.g46327.m1;Chr08.g46328.m1;Chr08.g46350.m1;Chr08.g46353.m1;Chr08.g46354.m1;Chr09.g48038.m1;Chr09.g48301.m1;Chr09.g49806.m1;Chr09.g52538.m1;Chr10.g57675.m1;Chr11.g60786.m1…
811	GO:0009816	defense_response_to_bacterium,_incompatible_interaction	15	3	0.62326	Chr05.g28118.m1;Chr07.g41477.m1;Chr09.g48038.m1
812	GO:0046653	tetrahydrofolate_metabolic_process	36	7	0.63201	Chr01.g04039.m1;Chr01.g04715.m1;Chr07.g40821.m1;Chr09.g48740.m1;Chr10.g57765.m1;Chr11.g60178.m1;Chr11.g61170.m1
813	GO:0055046	microgametogenesis	36	7	0.63201	Chr02.g11733.m1;Chr02.g11816.m1;Chr02.g11817.m1;Chr04.g21739.m1;Chr04.g21740.m1;Chr04.g22620.m1;Chr04.g22621.m1
814	GO:0031348	negative_regulation_of_defense_response	31	6	0.63713	Chr05.g30172.m1;Chr06.g36071.m1;Chr08.g45366.m1;Chr11.g62197.m1;Chr11.g62773.m1;Chr12.g65793.m1
815	GO:0046486	glycerolipid_metabolic_process	262	52	0.63901	Chr01.g06342.m1;Chr01.g07806.m1;Chr02.g11015.m1;Chr02.g11128.m1;Chr03.g15099.m1;Chr03.g15239.m1;Chr03.g15607.m1;Chr03.g16501.m1;Chr03.g19133.m1;Chr04.g23210.m1;Chr04.g23322.m1;Chr04.g23770.m1;Chr05.g26773.m1;Chr05.g26777.m1;Chr06.g36127.m1;Chr06.g36128.m1;Chr07.g38081.m1;Chr07.g38550.m1;Chr07.g38552.m1;Chr07.g38553.m1;Chr07.g40514.m1;Chr07.g40636.m1;Chr07.g41598.m1;Chr08.g42468.m1;Chr08.g43527.m1…
816	GO:0045926	negative_regulation_of_growth	10	2	0.64132	Chr03.g14183.m1;Chr14.g80557.m1
817	GO:0009409	response_to_cold	62	12	0.64353	Chr01.g01369.m1;Chr02.g11327.m1;Chr04.g22999.m1;Chr06.g31384.m1;Chr07.g38402.m1;Chr08.g42722.m1;Chr09.g51233.m1;Chr09.g51313.m1;Chr11.g62311.m1;Chr11.g63425.m1;Chr12.g67760.m1;Chr12.g69181.m1
818	GO:0043547	positive_regulation_of_GTPase_activity	178	35	0.64762	Chr01.g02411.m1;Chr01.g04938.m1;Chr01.g04983.m1;Chr01.g04984.m1;Chr02.g11254.m1;Chr02.g12321.m1;Chr02.g12362.m1;Chr04.g21190.m1;Chr04.g21240.m1;Chr04.g22006.m1;Chr04.g22101.m1;Chr04.g23069.m1;Chr07.g37011.m1;Chr07.g37012.m1;Chr07.g38818.m1;Chr07.g41390.m1;Chr08.g45648.m1;Chr08.g46072.m1;Chr08.g46982.m1;Chr09.g48129.m1;Chr09.g50853.m1;Chr09.g52684.m1;Chr09.g52685.m1;Chr10.g53389.m1;Chr11.g59883.m1…
819	GO:0046040	IMP_metabolic_process	52	10	0.64885	Chr01.g04264.m1;Chr01.g04269.m1;Chr01.g04274.m1;Chr01.g04279.m1;Chr02.g12306.m1;Chr04.g21257.m1;Chr04.g22120.m1;Chr11.g60655.m1;Chr11.g60987.m1;Chr11.g60989.m1
820	GO:0006222	UMP_biosynthetic_process	42	8	0.65681	Chr01.g01510.m1;Chr02.g11376.m1;Chr04.g22938.m1;Chr08.g46782.m1;Chr11.g62193.m1;Chr11.g63277.m1;Chr12.g64595.m1;Chr13.g72351.m1
821	GO:0009173	pyrimidine_ribonucleoside_monophosphate_metabolic_process	42	8	0.65681	Chr01.g01510.m1;Chr02.g11376.m1;Chr04.g22938.m1;Chr08.g46782.m1;Chr11.g62193.m1;Chr11.g63277.m1;Chr12.g64595.m1;Chr13.g72351.m1
822	GO:0009174	pyrimidine_ribonucleoside_monophosphate_biosynthetic_process	42	8	0.65681	Chr01.g01510.m1;Chr02.g11376.m1;Chr04.g22938.m1;Chr08.g46782.m1;Chr11.g62193.m1;Chr11.g63277.m1;Chr12.g64595.m1;Chr13.g72351.m1
823	GO:0009668	plastid_membrane_organization	42	8	0.65681	Chr01.g00994.m1;Chr07.g40387.m1;Chr08.g47207.m1;Chr09.g49046.m1;Chr10.g55540.m1;Chr11.g61915.m1;Chr11.g63787.m1;Chr12.g64128.m1
824	GO:0010027	thylakoid_membrane_organization	42	8	0.65681	Chr01.g00994.m1;Chr07.g40387.m1;Chr08.g47207.m1;Chr09.g49046.m1;Chr10.g55540.m1;Chr11.g61915.m1;Chr11.g63787.m1;Chr12.g64128.m1
825	GO:0046049	UMP_metabolic_process	42	8	0.65681	Chr01.g01510.m1;Chr02.g11376.m1;Chr04.g22938.m1;Chr08.g46782.m1;Chr11.g62193.m1;Chr11.g63277.m1;Chr12.g64595.m1;Chr13.g72351.m1
826	GO:0072525	pyridine-containing_compound_biosynthetic_process	42	8	0.65681	Chr02.g11419.m1;Chr04.g22890.m1;Chr07.g41877.m1;Chr07.g41998.m1;Chr11.g58156.m1;Chr11.g58173.m1;Chr11.g58174.m1;Chr11.g58188.m1
827	GO:0072521	purine-containing_compound_metabolic_process	571	114	0.65794	Chr01.g01220.m1;Chr01.g01356.m1;Chr01.g04264.m1;Chr01.g04269.m1;Chr01.g04274.m1;Chr01.g04279.m1;Chr01.g06382.m1;Chr01.g07838.m1;Chr02.g09279.m1;Chr02.g09299.m1;Chr02.g09300.m1;Chr02.g09307.m1;Chr02.g09308.m1;Chr02.g09734.m1;Chr02.g09753.m1;Chr02.g09758.m1;Chr02.g10719.m1;Chr02.g11028.m1;Chr02.g11359.m1;Chr02.g11374.m1;Chr02.g11376.m1;Chr02.g12306.m1;Chr02.g12813.m1;Chr02.g12886.m1;Chr02.g13284.m1…
828	GO:0009142	nucleoside_triphosphate_biosynthetic_process	169	33	0.6619	Chr01.g01356.m1;Chr01.g01510.m1;Chr02.g11376.m1;Chr03.g14669.m1;Chr03.g14671.m1;Chr03.g17900.m1;Chr04.g22938.m1;Chr05.g28664.m1;Chr05.g30720.m1;Chr06.g32054.m1;Chr06.g32604.m1;Chr06.g34817.m1;Chr07.g37980.m1;Chr07.g38997.m1;Chr08.g46782.m1;Chr09.g50672.m1;Chr09.g51742.m1;Chr10.g55434.m1;Chr11.g62193.m1;Chr11.g62323.m1;Chr11.g63277.m1;Chr11.g63439.m1;Chr12.g64595.m1;Chr13.g71157.m1;Chr13.g71280.m1…
829	GO:0015780	nucleotide-sugar_transport	37	7	0.66234	Chr05.g29618.m1;Chr05.g29619.m1;Chr06.g33968.m1;Chr07.g36973.m1;Chr07.g36974.m1;Chr09.g52720.m1;Chr09.g52721.m1
830	GO:0080156	mitochondrial_mRNA_modification	16	3	0.66904	Chr01.g01312.m1;Chr11.g62369.m1;Chr11.g63484.m1
831	GO:0016101	diterpenoid_metabolic_process	58	11	0.66995	Chr08.g42468.m1;Chr08.g45519.m1;Chr08.g45521.m1;Chr08.g45522.m1;Chr12.g65782.m1;Chr12.g65783.m1;Chr12.g65784.m1;Chr12.g65904.m1;Chr12.g65905.m1;Chr12.g68000.m1;Chr12.g69436.m1
832	GO:0006476	protein_deacetylation	48	9	0.67848	Chr01.g00789.m1;Chr01.g00790.m1;Chr01.g04282.m1;Chr02.g11247.m1;Chr04.g23080.m1;Chr06.g31374.m1;Chr10.g53353.m1;Chr11.g60649.m1;Chr11.g60984.m1
833	GO:0010395	rhamnogalacturonan_I_metabolic_process	5	1	0.68394	Chr13.g74669.m1
834	GO:0010400	rhamnogalacturonan_I_side_chain_metabolic_process	5	1	0.68394	Chr13.g74669.m1
835	GO:0031124	mRNA_3'-end_processing	43	8	0.68413	Chr01.g01223.m1;Chr07.g41887.m1;Chr07.g41987.m1;Chr09.g47602.m1;Chr10.g54021.m1;Chr11.g62130.m1;Chr11.g63560.m1;Chr13.g70114.m1
836	GO:0045491	xylan_metabolic_process	69	13	0.68544	Chr01.g01984.m1;Chr02.g12995.m1;Chr04.g20531.m1;Chr04.g20561.m1;Chr07.g38824.m1;Chr07.g40212.m1;Chr08.g42773.m1;Chr09.g49226.m1;Chr09.g50843.m1;Chr10.g55951.m1;Chr10.g56379.m1;Chr10.g57680.m1;Chr12.g69130.m1
837	GO:0010876	lipid_localization	181	35	0.68839	Chr01.g03812.m1;Chr01.g05141.m1;Chr01.g05309.m1;Chr01.g05311.m1;Chr01.g05315.m1;Chr01.g05329.m1;Chr01.g05343.m1;Chr01.g05890.m1;Chr01.g06611.m1;Chr01.g06809.m1;Chr01.g06811.m1;Chr02.g13101.m1;Chr04.g20483.m1;Chr05.g28157.m1;Chr05.g29013.m1;Chr06.g34408.m1;Chr06.g34661.m1;Chr06.g35165.m1;Chr07.g37234.m1;Chr07.g37235.m1;Chr09.g52465.m1;Chr09.g52467.m1;Chr09.g52468.m1;Chr11.g59506.m1;Chr11.g59521.m1…
838	GO:0002757	immune_response-activating_signal_transduction	11	2	0.69457	Chr02.g12092.m1;Chr04.g21470.m1
839	GO:0002758	innate_immune_response-activating_signal_transduction	11	2	0.69457	Chr02.g12092.m1;Chr04.g21470.m1
840	GO:0002764	immune_response-regulating_signaling_pathway	11	2	0.69457	Chr02.g12092.m1;Chr04.g21470.m1
841	GO:0046620	regulation_of_organ_growth	11	2	0.69457	Chr03.g14183.m1;Chr14.g80557.m1
842	GO:0009161	ribonucleoside_monophosphate_metabolic_process	427	84	0.69691	Chr01.g01220.m1;Chr01.g01356.m1;Chr01.g01510.m1;Chr01.g04264.m1;Chr01.g04269.m1;Chr01.g04274.m1;Chr01.g04279.m1;Chr02.g10719.m1;Chr02.g11028.m1;Chr02.g11359.m1;Chr02.g11374.m1;Chr02.g11376.m1;Chr02.g12306.m1;Chr02.g12813.m1;Chr02.g12886.m1;Chr03.g14038.m1;Chr03.g14669.m1;Chr03.g14671.m1;Chr03.g16034.m1;Chr03.g18778.m1;Chr03.g18924.m1;Chr04.g20684.m1;Chr04.g20766.m1;Chr04.g21257.m1;Chr04.g22120.m1…
843	GO:0048573	photoperiodism,_flowering	54	10	0.69773	Chr08.g44881.m1;Chr08.g44882.m1;Chr08.g44892.m1;Chr08.g44893.m1;Chr08.g44996.m1;Chr08.g45000.m1;Chr08.g45001.m1;Chr08.g45004.m1;Chr12.g66499.m1;Chr12.g66502.m1
844	GO:0006633	fatty_acid_biosynthetic_process	217	42	0.69774	Chr01.g02713.m1;Chr01.g03183.m1;Chr01.g03191.m1;Chr01.g03203.m1;Chr01.g03228.m1;Chr01.g03664.m1;Chr03.g14873.m1;Chr03.g15099.m1;Chr03.g15308.m1;Chr03.g16861.m1;Chr03.g19600.m1;Chr03.g19811.m1;Chr05.g29067.m1;Chr05.g30842.m1;Chr06.g31936.m1;Chr06.g32463.m1;Chr06.g34371.m1;Chr06.g34625.m1;Chr07.g38010.m1;Chr07.g38011.m1;Chr07.g38054.m1;Chr07.g38081.m1;Chr07.g39124.m1;Chr08.g42798.m1;Chr08.g43699.m1…
845	GO:0022622	root_system_development	202	39	0.69906	Chr01.g01497.m1;Chr01.g01498.m1;Chr01.g01499.m1;Chr01.g01500.m1;Chr01.g01501.m1;Chr02.g09052.m1;Chr02.g09053.m1;Chr02.g09520.m1;Chr02.g10696.m1;Chr03.g18009.m1;Chr03.g18139.m1;Chr03.g18544.m1;Chr04.g23804.m1;Chr04.g25130.m1;Chr04.g25973.m1;Chr05.g30650.m1;Chr06.g32125.m1;Chr06.g32673.m1;Chr07.g36859.m1;Chr08.g42863.m1;Chr08.g45944.m1;Chr08.g47516.m1;Chr09.g52849.m1;Chr10.g53353.m1;Chr11.g62202.m1…
846	GO:0048364	root_development	202	39	0.69906	Chr01.g01497.m1;Chr01.g01498.m1;Chr01.g01499.m1;Chr01.g01500.m1;Chr01.g01501.m1;Chr02.g09052.m1;Chr02.g09053.m1;Chr02.g09520.m1;Chr02.g10696.m1;Chr03.g18009.m1;Chr03.g18139.m1;Chr03.g18544.m1;Chr04.g23804.m1;Chr04.g25130.m1;Chr04.g25973.m1;Chr05.g30650.m1;Chr06.g32125.m1;Chr06.g32673.m1;Chr07.g36859.m1;Chr08.g42863.m1;Chr08.g45944.m1;Chr08.g47516.m1;Chr09.g52849.m1;Chr10.g53353.m1;Chr11.g62202.m1…
847	GO:0006270	DNA_replication_initiation	33	6	0.69985	Chr05.g30857.m1;Chr05.g30858.m1;Chr06.g31918.m1;Chr06.g31919.m1;Chr06.g32451.m1;Chr06.g32452.m1
848	GO:0070646	protein_modification_by_small_protein_removal	116	22	0.70126	Chr01.g04475.m1;Chr01.g06377.m1;Chr01.g07833.m1;Chr02.g11829.m1;Chr02.g11833.m1;Chr02.g11842.m1;Chr02.g12062.m1;Chr03.g15519.m1;Chr03.g16255.m1;Chr04.g21494.m1;Chr04.g21721.m1;Chr04.g21728.m1;Chr04.g22383.m1;Chr04.g22611.m1;Chr07.g38610.m1;Chr09.g51025.m1;Chr11.g58061.m1;Chr11.g58503.m1;Chr11.g60438.m1;Chr14.g77775.m1;Chr14.g78788.m1;Chr14.g78849.m1
849	GO:0010015	root_morphogenesis	75	14	0.70256	Chr02.g10696.m1;Chr03.g18009.m1;Chr03.g18139.m1;Chr04.g23804.m1;Chr05.g30650.m1;Chr06.g32125.m1;Chr06.g32673.m1;Chr08.g42863.m1;Chr08.g45944.m1;Chr08.g47516.m1;Chr12.g65326.m1;Chr13.g73609.m1;Chr14.g76666.m1;Chr15.g82257.m1
850	GO:0006596	polyamine_biosynthetic_process	49	9	0.70333	Chr01.g01008.m1;Chr01.g01009.m1;Chr11.g61927.m1;Chr11.g61929.m1;Chr11.g63764.m1;Chr11.g63766.m1;Chr13.g72003.m1;Chr13.g72004.m1;Chr13.g72009.m1
851	GO:0009407	toxin_catabolic_process	49	9	0.70333	Chr08.g46055.m1;Chr08.g46056.m1;Chr08.g46059.m1;Chr08.g46061.m1;Chr12.g65226.m1;Chr12.g65228.m1;Chr12.g65229.m1;Chr12.g65233.m1;Chr12.g65234.m1
852	GO:0090487	secondary_metabolite_catabolic_process	49	9	0.70333	Chr08.g46055.m1;Chr08.g46056.m1;Chr08.g46059.m1;Chr08.g46061.m1;Chr12.g65226.m1;Chr12.g65228.m1;Chr12.g65229.m1;Chr12.g65233.m1;Chr12.g65234.m1
853	GO:0009737	response_to_abscisic_acid	288	56	0.70516	Chr01.g02461.m1;Chr01.g05233.m1;Chr01.g05477.m1;Chr01.g06718.m1;Chr01.g06938.m1;Chr02.g09937.m1;Chr02.g09938.m1;Chr02.g09939.m1;Chr02.g09940.m1;Chr02.g10976.m1;Chr02.g11327.m1;Chr02.g11623.m1;Chr02.g11670.m1;Chr02.g11944.m1;Chr03.g14001.m1;Chr03.g15099.m1;Chr03.g15520.m1;Chr03.g15691.m1;Chr03.g15838.m1;Chr03.g15850.m1;Chr03.g18633.m1;Chr04.g21622.m1;Chr04.g22512.m1;Chr04.g22696.m1;Chr04.g22999.m1…
854	GO:0097305	response_to_alcohol	288	56	0.70516	Chr01.g02461.m1;Chr01.g05233.m1;Chr01.g05477.m1;Chr01.g06718.m1;Chr01.g06938.m1;Chr02.g09937.m1;Chr02.g09938.m1;Chr02.g09939.m1;Chr02.g09940.m1;Chr02.g10976.m1;Chr02.g11327.m1;Chr02.g11623.m1;Chr02.g11670.m1;Chr02.g11944.m1;Chr03.g14001.m1;Chr03.g15099.m1;Chr03.g15520.m1;Chr03.g15691.m1;Chr03.g15838.m1;Chr03.g15850.m1;Chr03.g18633.m1;Chr04.g21622.m1;Chr04.g22512.m1;Chr04.g22696.m1;Chr04.g22999.m1…
855	GO:0006607	NLS-bearing_protein_import_into_nucleus	44	8	0.71005	Chr03.g17610.m1;Chr08.g42596.m1;Chr10.g55937.m1;Chr10.g56369.m1;Chr12.g68130.m1;Chr12.g69304.m1;Chr13.g74198.m1;Chr14.g77034.m1
856	GO:0019693	ribose_phosphate_metabolic_process	568	112	0.71019	Chr01.g01220.m1;Chr01.g01356.m1;Chr01.g01510.m1;Chr01.g04264.m1;Chr01.g04269.m1;Chr01.g04274.m1;Chr01.g04279.m1;Chr02.g09279.m1;Chr02.g09299.m1;Chr02.g09300.m1;Chr02.g09307.m1;Chr02.g09308.m1;Chr02.g09734.m1;Chr02.g09753.m1;Chr02.g09758.m1;Chr02.g10719.m1;Chr02.g11028.m1;Chr02.g11359.m1;Chr02.g11374.m1;Chr02.g11376.m1;Chr02.g12306.m1;Chr02.g12813.m1;Chr02.g12886.m1;Chr02.g13284.m1;Chr02.g13288.m1…
857	GO:0006730	one-carbon_metabolic_process	65	12	0.71029	Chr01.g04039.m1;Chr01.g04715.m1;Chr01.g06548.m1;Chr07.g40821.m1;Chr09.g48740.m1;Chr10.g57765.m1;Chr11.g57882.m1;Chr11.g57883.m1;Chr11.g58317.m1;Chr11.g58318.m1;Chr11.g60178.m1;Chr11.g61170.m1
858	GO:0010075	regulation_of_meristem_growth	17	3	0.7106	Chr02.g11916.m1;Chr04.g21650.m1;Chr04.g22535.m1
859	GO:0010053	root_epidermal_cell_differentiation	28	5	0.71118	Chr08.g45944.m1;Chr08.g47516.m1;Chr12.g65326.m1;Chr13.g73609.m1;Chr15.g82257.m1
860	GO:0005996	monosaccharide_metabolic_process	198	38	0.71186	Chr01.g01190.m1;Chr01.g02412.m1;Chr02.g08890.m1;Chr03.g16288.m1;Chr04.g21713.m1;Chr04.g22595.m1;Chr04.g25286.m1;Chr04.g25424.m1;Chr05.g30520.m1;Chr05.g30633.m1;Chr06.g32145.m1;Chr06.g32146.m1;Chr06.g32692.m1;Chr06.g32693.m1;Chr06.g32811.m1;Chr08.g42722.m1;Chr08.g43359.m1;Chr08.g43360.m1;Chr08.g44616.m1;Chr08.g44617.m1;Chr08.g45569.m1;Chr08.g45570.m1;Chr10.g53915.m1;Chr11.g62099.m1;Chr11.g62636.m1…
861	GO:0042176	regulation_of_protein_catabolic_process	81	15	0.71827	Chr01.g01340.m1;Chr01.g01341.m1;Chr02.g08958.m1;Chr02.g08960.m1;Chr02.g10257.m1;Chr04.g25222.m1;Chr04.g25352.m1;Chr05.g30988.m1;Chr06.g31793.m1;Chr06.g32330.m1;Chr07.g39259.m1;Chr09.g50370.m1;Chr11.g62336.m1;Chr13.g73693.m1;Chr15.g82175.m1
862	GO:0031050	dsRNA_fragmentation	76	14	0.72192	Chr01.g01574.m1;Chr01.g04114.m1;Chr01.g04115.m1;Chr03.g15234.m1;Chr08.g46228.m1;Chr10.g56561.m1;Chr10.g56562.m1;Chr11.g60776.m1;Chr11.g60777.m1;Chr11.g61098.m1;Chr11.g63211.m1;Chr12.g65060.m1;Chr13.g73979.m1;Chr14.g79156.m1
863	GO:0043331	response_to_dsRNA	76	14	0.72192	Chr01.g01574.m1;Chr01.g04114.m1;Chr01.g04115.m1;Chr03.g15234.m1;Chr08.g46228.m1;Chr10.g56561.m1;Chr10.g56562.m1;Chr11.g60776.m1;Chr11.g60777.m1;Chr11.g61098.m1;Chr11.g63211.m1;Chr12.g65060.m1;Chr13.g73979.m1;Chr14.g79156.m1
864	GO:0070918	production_of_small_RNA_involved_in_gene_silencing_by_RNA	76	14	0.72192	Chr01.g01574.m1;Chr01.g04114.m1;Chr01.g04115.m1;Chr03.g15234.m1;Chr08.g46228.m1;Chr10.g56561.m1;Chr10.g56562.m1;Chr11.g60776.m1;Chr11.g60777.m1;Chr11.g61098.m1;Chr11.g63211.m1;Chr12.g65060.m1;Chr13.g73979.m1;Chr14.g79156.m1
865	GO:0071359	cellular_response_to_dsRNA	76	14	0.72192	Chr01.g01574.m1;Chr01.g04114.m1;Chr01.g04115.m1;Chr03.g15234.m1;Chr08.g46228.m1;Chr10.g56561.m1;Chr10.g56562.m1;Chr11.g60776.m1;Chr11.g60777.m1;Chr11.g61098.m1;Chr11.g63211.m1;Chr12.g65060.m1;Chr13.g73979.m1;Chr14.g79156.m1
866	GO:0043207	response_to_external_biotic_stimulus	285	55	0.72555	Chr01.g00789.m1;Chr01.g00790.m1;Chr02.g10138.m1;Chr02.g10448.m1;Chr02.g12092.m1;Chr03.g15099.m1;Chr03.g15109.m1;Chr03.g18363.m1;Chr03.g19256.m1;Chr03.g19264.m1;Chr03.g19270.m1;Chr03.g19272.m1;Chr03.g19273.m1;Chr03.g19275.m1;Chr03.g19277.m1;Chr03.g19604.m1;Chr03.g19609.m1;Chr03.g19613.m1;Chr04.g21470.m1;Chr04.g22367.m1;Chr04.g24072.m1;Chr04.g24353.m1;Chr05.g28118.m1;Chr05.g30172.m1;Chr06.g36071.m1…
867	GO:0051707	response_to_other_organism	285	55	0.72555	Chr01.g00789.m1;Chr01.g00790.m1;Chr02.g10138.m1;Chr02.g10448.m1;Chr02.g12092.m1;Chr03.g15099.m1;Chr03.g15109.m1;Chr03.g18363.m1;Chr03.g19256.m1;Chr03.g19264.m1;Chr03.g19270.m1;Chr03.g19272.m1;Chr03.g19273.m1;Chr03.g19275.m1;Chr03.g19277.m1;Chr03.g19604.m1;Chr03.g19609.m1;Chr03.g19613.m1;Chr04.g21470.m1;Chr04.g22367.m1;Chr04.g24072.m1;Chr04.g24353.m1;Chr05.g28118.m1;Chr05.g30172.m1;Chr06.g36071.m1…
868	GO:0046470	phosphatidylcholine_metabolic_process	50	9	0.72692	Chr01.g01012.m1;Chr02.g09393.m1;Chr02.g09863.m1;Chr04.g24410.m1;Chr04.g24820.m1;Chr07.g41005.m1;Chr09.g48559.m1;Chr11.g61932.m1;Chr11.g63762.m1
869	GO:0097164	ammonium_ion_metabolic_process	50	9	0.72692	Chr01.g01012.m1;Chr02.g09393.m1;Chr02.g09863.m1;Chr04.g24410.m1;Chr04.g24820.m1;Chr07.g41005.m1;Chr09.g48559.m1;Chr11.g61932.m1;Chr11.g63762.m1
870	GO:0051225	spindle_assembly	34	6	0.72832	Chr01.g05480.m1;Chr01.g06941.m1;Chr08.g45541.m1;Chr11.g59358.m1;Chr12.g65763.m1;Chr12.g65889.m1
871	GO:0046434	organophosphate_catabolic_process	45	8	0.73452	Chr03.g15653.m1;Chr07.g37500.m1;Chr08.g43929.m1;Chr08.g44307.m1;Chr09.g52229.m1;Chr12.g67015.m1;Chr14.g78461.m1;Chr14.g78637.m1
872	GO:0071310	cellular_response_to_organic_substance	612	120	0.73928	Chr01.g01574.m1;Chr01.g02461.m1;Chr01.g04114.m1;Chr01.g04115.m1;Chr01.g05233.m1;Chr01.g05477.m1;Chr01.g06029.m1;Chr01.g06718.m1;Chr01.g06938.m1;Chr01.g07477.m1;Chr02.g09937.m1;Chr02.g09938.m1;Chr02.g09939.m1;Chr02.g09940.m1;Chr02.g10976.m1;Chr02.g11327.m1;Chr02.g11623.m1;Chr02.g11670.m1;Chr02.g11944.m1;Chr02.g12116.m1;Chr02.g12277.m2;Chr02.g12524.m1;Chr03.g14001.m1;Chr03.g15234.m1;Chr03.g15520.m1…
873	GO:0006066	alcohol_metabolic_process	77	14	0.74047	Chr07.g38402.m1;Chr08.g42468.m1;Chr08.g45519.m1;Chr08.g45521.m1;Chr08.g45522.m1;Chr09.g51233.m1;Chr09.g51313.m1;Chr12.g65782.m1;Chr12.g65783.m1;Chr12.g65784.m1;Chr12.g65904.m1;Chr12.g65905.m1;Chr12.g68000.m1;Chr12.g69436.m1
874	GO:0006486	protein_glycosylation	175	33	0.74099	Chr01.g04718.m1;Chr01.g06249.m1;Chr01.g07707.m1;Chr02.g08264.m1;Chr02.g08265.m1;Chr02.g08266.m1;Chr02.g09006.m1;Chr02.g09466.m1;Chr02.g10138.m1;Chr02.g10448.m1;Chr02.g13877.m1;Chr02.g13878.m1;Chr04.g24072.m1;Chr04.g24353.m1;Chr04.g25179.m1;Chr04.g25317.m1;Chr04.g26008.m1;Chr04.g26010.m1;Chr04.g26012.m1;Chr04.g26013.m1;Chr05.g30448.m1;Chr06.g32880.m1;Chr07.g37353.m1;Chr07.g37657.m1;Chr09.g52055.m1…
875	GO:0043413	macromolecule_glycosylation	175	33	0.74099	Chr01.g04718.m1;Chr01.g06249.m1;Chr01.g07707.m1;Chr02.g08264.m1;Chr02.g08265.m1;Chr02.g08266.m1;Chr02.g09006.m1;Chr02.g09466.m1;Chr02.g10138.m1;Chr02.g10448.m1;Chr02.g13877.m1;Chr02.g13878.m1;Chr04.g24072.m1;Chr04.g24353.m1;Chr04.g25179.m1;Chr04.g25317.m1;Chr04.g26008.m1;Chr04.g26010.m1;Chr04.g26012.m1;Chr04.g26013.m1;Chr05.g30448.m1;Chr06.g32880.m1;Chr07.g37353.m1;Chr07.g37657.m1;Chr09.g52055.m1…
876	GO:0006898	receptor-mediated_endocytosis	12	2	0.7411	Chr03.g15239.m1;Chr14.g79147.m1
877	GO:0042762	regulation_of_sulfur_metabolic_process	12	2	0.7411	Chr07.g36859.m1;Chr09.g52849.m1
878	GO:0045898	regulation_of_RNA_polymerase_II_transcriptional_preinitiation_complex_assembly	12	2	0.7411	Chr13.g73693.m1;Chr15.g82175.m1
879	GO:0045899	positive_regulation_of_RNA_polymerase_II_transcriptional_preinitiation_complex_a...	12	2	0.7411	Chr13.g73693.m1;Chr15.g82175.m1
880	GO:1900618	regulation_of_shoot_system_morphogenesis	12	2	0.7411	Chr03.g19485.m1;Chr14.g75470.m1
881	GO:1905428	regulation_of_plant_organ_formation	12	2	0.7411	Chr03.g19485.m1;Chr14.g75470.m1
882	GO:0009648	photoperiodism	56	10	0.74213	Chr08.g44881.m1;Chr08.g44882.m1;Chr08.g44892.m1;Chr08.g44893.m1;Chr08.g44996.m1;Chr08.g45000.m1;Chr08.g45001.m1;Chr08.g45004.m1;Chr12.g66499.m1;Chr12.g66502.m1
883	GO:0009064	glutamine_family_amino_acid_metabolic_process	155	29	0.74673	Chr01.g06059.m1;Chr01.g06087.m1;Chr01.g07507.m1;Chr01.g07538.m1;Chr02.g12426.m1;Chr02.g12466.m1;Chr03.g17900.m1;Chr03.g19485.m1;Chr04.g21085.m1;Chr04.g21116.m1;Chr04.g21899.m1;Chr04.g21929.m1;Chr05.g27333.m1;Chr05.g28360.m1;Chr05.g28532.m1;Chr05.g28664.m1;Chr06.g34817.m1;Chr06.g34891.m1;Chr06.g34969.m1;Chr06.g35589.m1;Chr11.g58790.m1;Chr11.g58814.m1;Chr12.g65838.m1;Chr12.g65978.m1;Chr13.g71157.m1…
884	GO:0051026	chiasma_assembly	18	3	0.74802	Chr02.g10967.m1;Chr04.g23384.m1;Chr04.g23717.m1
885	GO:1900864	mitochondrial_RNA_modification	18	3	0.74802	Chr01.g01312.m1;Chr11.g62369.m1;Chr11.g63484.m1
886	GO:0009851	auxin_biosynthetic_process	6	1	0.74897	Chr10.g53411.m1
887	GO:0030091	protein_repair	46	8	0.75754	Chr01.g00994.m1;Chr07.g40387.m1;Chr08.g47207.m1;Chr09.g49046.m1;Chr10.g55540.m1;Chr11.g61915.m1;Chr11.g63787.m1;Chr12.g64128.m1
888	GO:0045088	regulation_of_innate_immune_response	46	8	0.75754	Chr02.g12092.m1;Chr04.g21470.m1;Chr07.g37164.m1;Chr08.g42316.m1;Chr09.g52538.m1;Chr12.g67866.m1;Chr12.g69584.m1;Chr13.g70598.m1
889	GO:0050776	regulation_of_immune_response	46	8	0.75754	Chr02.g12092.m1;Chr04.g21470.m1;Chr07.g37164.m1;Chr08.g42316.m1;Chr09.g52538.m1;Chr12.g67866.m1;Chr12.g69584.m1;Chr13.g70598.m1
890	GO:1901699	cellular_response_to_nitrogen_compound	78	14	0.75819	Chr01.g01574.m1;Chr01.g04114.m1;Chr01.g04115.m1;Chr03.g15234.m1;Chr08.g46228.m1;Chr10.g56561.m1;Chr10.g56562.m1;Chr11.g60776.m1;Chr11.g60777.m1;Chr11.g61098.m1;Chr11.g63211.m1;Chr12.g65060.m1;Chr13.g73979.m1;Chr14.g79156.m1
891	GO:0051345	positive_regulation_of_hydrolase_activity	187	35	0.76179	Chr01.g02411.m1;Chr01.g04938.m1;Chr01.g04983.m1;Chr01.g04984.m1;Chr02.g11254.m1;Chr02.g12321.m1;Chr02.g12362.m1;Chr04.g21190.m1;Chr04.g21240.m1;Chr04.g22006.m1;Chr04.g22101.m1;Chr04.g23069.m1;Chr07.g37011.m1;Chr07.g37012.m1;Chr07.g38818.m1;Chr07.g41390.m1;Chr08.g45648.m1;Chr08.g46072.m1;Chr08.g46982.m1;Chr09.g48129.m1;Chr09.g50853.m1;Chr09.g52684.m1;Chr09.g52685.m1;Chr10.g53389.m1;Chr11.g59883.m1…
892	GO:0051606	detection_of_stimulus	73	13	0.76312	Chr01.g01593.m1;Chr01.g01600.m1;Chr01.g01605.m1;Chr01.g01924.m1;Chr02.g12092.m1;Chr04.g21470.m1;Chr04.g22367.m1;Chr11.g61856.m1;Chr11.g61861.m1;Chr11.g63190.m1;Chr11.g63194.m1;Chr13.g71816.m1;Chr15.g83504.m1
893	GO:0046835	carbohydrate_phosphorylation	89	16	0.76607	Chr02.g11028.m1;Chr03.g14038.m1;Chr03.g16288.m1;Chr04.g23313.m1;Chr07.g41701.m1;Chr08.g43359.m1;Chr08.g43360.m1;Chr09.g47810.m1;Chr10.g53537.m1;Chr12.g67747.m1;Chr12.g68508.m1;Chr12.g68509.m1;Chr13.g70113.m1;Chr14.g77746.m1;Chr14.g77895.m1;Chr14.g80709.m1
894	GO:0048831	regulation_of_shoot_system_development	136	25	0.76736	Chr01.g01369.m1;Chr02.g09178.m1;Chr02.g09644.m1;Chr02.g11327.m1;Chr03.g19485.m1;Chr04.g22999.m1;Chr04.g24625.m1;Chr04.g24992.m1;Chr06.g31384.m1;Chr08.g44881.m1;Chr08.g44882.m1;Chr08.g44892.m1;Chr08.g44893.m1;Chr08.g44996.m1;Chr08.g45000.m1;Chr08.g45001.m1;Chr08.g45004.m1;Chr08.g45167.m1;Chr11.g62311.m1;Chr11.g63425.m1;Chr12.g66354.m1;Chr12.g66499.m1;Chr12.g66502.m1;Chr12.g67760.m1;Chr14.g75470.m1
895	GO:0072523	purine-containing_compound_catabolic_process	41	7	0.76744	Chr10.g57098.m1;Chr13.g74062.m1;Chr13.g74063.m1;Chr13.g74064.m1;Chr13.g74068.m1;Chr15.g81783.m1;Chr15.g81786.m1
896	GO:0006760	folic_acid-containing_compound_metabolic_process	68	12	0.76864	Chr01.g04039.m1;Chr01.g04715.m1;Chr01.g06548.m1;Chr07.g40821.m1;Chr09.g48740.m1;Chr10.g57765.m1;Chr11.g57882.m1;Chr11.g57883.m1;Chr11.g58317.m1;Chr11.g58318.m1;Chr11.g60178.m1;Chr11.g61170.m1
897	GO:0005982	starch_metabolic_process	63	11	0.77485	Chr01.g00887.m1;Chr01.g01118.m1;Chr07.g39026.m1;Chr08.g42677.m1;Chr09.g50570.m1;Chr09.g50630.m1;Chr11.g62031.m1;Chr11.g63654.m1;Chr11.g63895.m1;Chr12.g68207.m1;Chr12.g69225.m1
898	GO:0044764	multi-organism_cellular_process	63	11	0.77485	Chr01.g00789.m1;Chr01.g00790.m1;Chr03.g18363.m1;Chr05.g30172.m1;Chr06.g36071.m1;Chr08.g45366.m1;Chr11.g62197.m1;Chr11.g62773.m1;Chr12.g65793.m1;Chr13.g73979.m1;Chr14.g76457.m1
899	GO:0009066	aspartate_family_amino_acid_metabolic_process	147	27	0.7755	Chr01.g04462.m1;Chr02.g11419.m1;Chr03.g19604.m1;Chr03.g19609.m1;Chr03.g19613.m1;Chr04.g22890.m1;Chr07.g40054.m1;Chr07.g41877.m1;Chr07.g41998.m1;Chr08.g45137.m1;Chr09.g48301.m1;Chr09.g49416.m1;Chr10.g53818.m1;Chr10.g57675.m1;Chr11.g58156.m1;Chr11.g58173.m1;Chr11.g58174.m1;Chr11.g58188.m1;Chr11.g60479.m1;Chr11.g60481.m1;Chr11.g60786.m1;Chr11.g60849.m1;Chr11.g60851.m1;Chr11.g61106.m1;Chr12.g66401.m1…
900	GO:0007010	cytoskeleton_organization	250	47	0.77896	Chr01.g04631.m2;Chr01.g05480.m1;Chr01.g06499.m1;Chr01.g06500.m1;Chr01.g06502.m1;Chr01.g06941.m1;Chr01.g07962.m1;Chr01.g07963.m1;Chr01.g07966.m1;Chr01.g07967.m1;Chr02.g10975.m1;Chr03.g15673.m1;Chr03.g17981.m1;Chr03.g17982.m1;Chr03.g18118.m1;Chr03.g18119.m2;Chr04.g23378.m1;Chr04.g23723.m1;Chr05.g26593.m1;Chr05.g26881.m1;Chr05.g27395.m1;Chr05.g27527.m1;Chr06.g36036.m1;Chr06.g36292.m1;Chr07.g41151.m1…
901	GO:0000079	regulation_of_cyclin-dependent_protein_serine/threonine_kinase_activity	36	6	0.77939	Chr05.g29780.m1;Chr06.g33762.m1;Chr07.g38263.m1;Chr07.g39387.m1;Chr08.g42934.m1;Chr09.g51447.m1
902	GO:1904029	regulation_of_cyclin-dependent_protein_kinase_activity	36	6	0.77939	Chr05.g29780.m1;Chr06.g33762.m1;Chr07.g38263.m1;Chr07.g39387.m1;Chr08.g42934.m1;Chr09.g51447.m1
903	GO:0006829	zinc_II_ion_transport	74	13	0.78032	Chr01.g04458.m1;Chr01.g04461.m1;Chr01.g05653.m1;Chr01.g05656.m1;Chr01.g07104.m1;Chr01.g07111.m1;Chr05.g30097.m1;Chr11.g59195.m1;Chr11.g59198.m1;Chr11.g60483.m1;Chr11.g60852.m1;Chr13.g71191.m1;Chr15.g84122.m1
904	GO:0071577	zinc_II_ion_transmembrane_transport	74	13	0.78032	Chr01.g04458.m1;Chr01.g04461.m1;Chr01.g05653.m1;Chr01.g05656.m1;Chr01.g07104.m1;Chr01.g07111.m1;Chr05.g30097.m1;Chr11.g59195.m1;Chr11.g59198.m1;Chr11.g60483.m1;Chr11.g60852.m1;Chr13.g71191.m1;Chr15.g84122.m1
905	GO:0009308	amine_metabolic_process	199	37	0.78067	Chr01.g01008.m1;Chr01.g01009.m1;Chr01.g01098.m1;Chr01.g03568.m1;Chr01.g03590.m1;Chr01.g03680.m1;Chr01.g03699.m1;Chr01.g03726.m1;Chr01.g04280.m1;Chr01.g06047.m1;Chr01.g06235.m1;Chr01.g07493.m1;Chr01.g07695.m1;Chr02.g08659.m1;Chr03.g16161.m1;Chr04.g25614.m1;Chr07.g37502.m1;Chr08.g43937.m1;Chr08.g44312.m1;Chr09.g52228.m1;Chr11.g58244.m1;Chr11.g58632.m1;Chr11.g58828.m1;Chr11.g60653.m1;Chr11.g60986.m1…
906	GO:0035266	meristem_growth	19	3	0.78144	Chr02.g11916.m1;Chr04.g21650.m1;Chr04.g22535.m1
907	GO:0030258	lipid_modification	189	35	0.78363	Chr01.g06342.m1;Chr01.g07806.m1;Chr02.g11015.m1;Chr02.g11128.m1;Chr03.g15239.m1;Chr03.g15607.m1;Chr03.g16501.m1;Chr03.g19133.m1;Chr04.g23210.m1;Chr04.g23322.m1;Chr04.g23770.m1;Chr05.g31080.m1;Chr06.g31679.m1;Chr06.g32224.m1;Chr07.g40514.m1;Chr07.g40636.m1;Chr07.g41598.m1;Chr08.g43527.m1;Chr08.g44440.m1;Chr09.g47916.m1;Chr09.g47919.m1;Chr09.g48942.m1;Chr11.g58092.m1;Chr11.g58527.m1;Chr12.g66855.m1…
908	GO:0043087	regulation_of_GTPase_activity	189	35	0.78363	Chr01.g02411.m1;Chr01.g04938.m1;Chr01.g04983.m1;Chr01.g04984.m1;Chr02.g11254.m1;Chr02.g12321.m1;Chr02.g12362.m1;Chr04.g21190.m1;Chr04.g21240.m1;Chr04.g22006.m1;Chr04.g22101.m1;Chr04.g23069.m1;Chr07.g37011.m1;Chr07.g37012.m1;Chr07.g38818.m1;Chr07.g41390.m1;Chr08.g45648.m1;Chr08.g46072.m1;Chr08.g46982.m1;Chr09.g48129.m1;Chr09.g50853.m1;Chr09.g52684.m1;Chr09.g52685.m1;Chr10.g53389.m1;Chr11.g59883.m1…
909	GO:0010029	regulation_of_seed_germination	25	4	0.78685	Chr02.g11327.m1;Chr04.g22999.m1;Chr06.g31384.m1;Chr12.g67760.m1
910	GO:0015807	L-amino_acid_transport	25	4	0.78685	Chr10.g55580.m1;Chr10.g55582.m1;Chr10.g55720.m1;Chr10.g55722.m1
911	GO:0009060	aerobic_respiration	101	18	0.78816	Chr01.g01804.m1;Chr01.g01805.m1;Chr01.g02128.m1;Chr01.g02129.m1;Chr03.g16157.m1;Chr05.g29143.m1;Chr05.g30702.m1;Chr06.g32067.m1;Chr06.g32076.m1;Chr06.g32618.m1;Chr06.g34344.m1;Chr07.g38351.m1;Chr09.g51369.m1;Chr11.g62924.m1;Chr11.g62925.m1;Chr11.g62980.m1;Chr11.g62981.m1;Chr14.g77914.m1
912	GO:0000226	microtubule_cytoskeleton_organization	122	22	0.78816	Chr01.g04631.m2;Chr01.g05480.m1;Chr01.g06941.m1;Chr02.g10975.m1;Chr03.g17981.m1;Chr03.g17982.m1;Chr03.g18118.m1;Chr03.g18119.m2;Chr04.g23378.m1;Chr04.g23723.m1;Chr05.g26593.m1;Chr05.g27527.m1;Chr06.g36292.m1;Chr07.g41545.m1;Chr08.g45541.m1;Chr09.g47981.m1;Chr11.g59358.m1;Chr11.g60278.m1;Chr12.g65763.m1;Chr12.g65889.m1;Chr14.g76690.m1;Chr14.g76691.m1
913	GO:0016032	viral_process	42	7	0.78956	Chr05.g30172.m1;Chr06.g36071.m1;Chr08.g45366.m1;Chr11.g62197.m1;Chr11.g62773.m1;Chr12.g65793.m1;Chr13.g73979.m1
914	GO:0072330	monocarboxylic_acid_biosynthetic_process	313	59	0.79499	Chr01.g01166.m1;Chr01.g02713.m1;Chr01.g03183.m1;Chr01.g03191.m1;Chr01.g03203.m1;Chr01.g03228.m1;Chr01.g03664.m1;Chr03.g14192.m1;Chr03.g14873.m1;Chr03.g15099.m1;Chr03.g15308.m1;Chr03.g16158.m1;Chr03.g16861.m1;Chr03.g18520.m1;Chr03.g19600.m1;Chr03.g19811.m1;Chr05.g29067.m1;Chr05.g30842.m1;Chr06.g31936.m1;Chr06.g32463.m1;Chr06.g34371.m1;Chr06.g34625.m1;Chr07.g38010.m1;Chr07.g38011.m1;Chr07.g38054.m1…
915	GO:0009943	adaxial/abaxial_axis_specification	7	1	0.80063	Chr13.g73979.m1
916	GO:0009944	polarity_specification_of_adaxial/abaxial_axis	7	1	0.80063	Chr13.g73979.m1
917	GO:0006305	DNA_alkylation	70	12	0.8027	Chr01.g04114.m1;Chr01.g04115.m1;Chr02.g09370.m1;Chr02.g09832.m1;Chr04.g23242.m1;Chr07.g39898.m1;Chr10.g53520.m1;Chr10.g53522.m1;Chr11.g60776.m1;Chr11.g60777.m1;Chr11.g61098.m1;Chr13.g71252.m1
918	GO:0006306	DNA_methylation	70	12	0.8027	Chr01.g04114.m1;Chr01.g04115.m1;Chr02.g09370.m1;Chr02.g09832.m1;Chr04.g23242.m1;Chr07.g39898.m1;Chr10.g53520.m1;Chr10.g53522.m1;Chr11.g60776.m1;Chr11.g60777.m1;Chr11.g61098.m1;Chr13.g71252.m1
919	GO:0000469	cleavage_involved_in_rRNA_processing	54	9	0.80839	Chr01.g00983.m1;Chr03.g18879.m1;Chr03.g19014.m1;Chr07.g41867.m1;Chr07.g42008.m1;Chr09.g47619.m1;Chr11.g61905.m1;Chr11.g63798.m1;Chr14.g75937.m1
920	GO:0003002	regionalization	76	13	0.81204	Chr01.g01201.m1;Chr02.g09263.m1;Chr02.g09717.m1;Chr04.g24547.m1;Chr04.g24918.m1;Chr04.g25973.m1;Chr05.g28157.m1;Chr06.g35165.m1;Chr08.g46982.m1;Chr11.g62109.m1;Chr11.g63584.m1;Chr12.g64381.m1;Chr13.g73979.m1
921	GO:0071702	organic_substance_transport	2033	403	0.81296	Chr01.g00793.m1;Chr01.g00918.m1;Chr01.g00928.m1;Chr01.g00929.m1;Chr01.g00995.m1;Chr01.g01088.m1;Chr01.g01089.m1;Chr01.g01208.m1;Chr01.g01225.m1;Chr01.g01226.m1;Chr01.g01446.m1;Chr01.g02514.m1;Chr01.g02516.m1;Chr01.g02517.m1;Chr01.g03317.m1;Chr01.g03812.m1;Chr01.g04162.m1;Chr01.g04442.m1;Chr01.g04657.m1;Chr01.g04658.m1;Chr01.g04661.m1;Chr01.g04662.m1;Chr01.g04666.m1;Chr01.g04667.m1;Chr01.g04668.m1…
922	GO:0006221	pyrimidine_nucleotide_biosynthetic_process	87	15	0.81546	Chr01.g01510.m1;Chr02.g11376.m1;Chr03.g17900.m1;Chr04.g22938.m1;Chr05.g28664.m1;Chr06.g34817.m1;Chr08.g46782.m1;Chr11.g62193.m1;Chr11.g63277.m1;Chr12.g64595.m1;Chr13.g71157.m1;Chr13.g71280.m1;Chr13.g72351.m1;Chr14.g76770.m1;Chr15.g84034.m1
923	GO:0055074	calcium_ion_homeostasis	14	2	0.8161	Chr08.g46649.m1;Chr12.g64718.m1
924	GO:0009965	leaf_morphogenesis	49	8	0.81795	Chr02.g09263.m1;Chr02.g09717.m1;Chr04.g24547.m1;Chr04.g24918.m1;Chr05.g28157.m1;Chr06.g35165.m1;Chr08.g46982.m1;Chr12.g64381.m1
925	GO:0046488	phosphatidylinositol_metabolic_process	172	31	0.82164	Chr01.g06342.m1;Chr01.g07806.m1;Chr02.g11015.m1;Chr02.g11128.m1;Chr03.g15239.m1;Chr03.g15607.m1;Chr03.g16501.m1;Chr03.g19133.m1;Chr04.g23210.m1;Chr04.g23322.m1;Chr04.g23770.m1;Chr07.g40514.m1;Chr07.g40636.m1;Chr07.g41598.m1;Chr08.g43527.m1;Chr08.g44440.m1;Chr09.g47916.m1;Chr09.g47919.m1;Chr09.g48942.m1;Chr11.g58092.m1;Chr11.g58527.m1;Chr12.g66855.m1;Chr12.g67504.m1;Chr12.g68299.m1;Chr13.g70982.m1…
926	GO:0007051	spindle_organization	38	6	0.82285	Chr01.g05480.m1;Chr01.g06941.m1;Chr08.g45541.m1;Chr11.g59358.m1;Chr12.g65763.m1;Chr12.g65889.m1
927	GO:1902475	L-alpha-amino_acid_transmembrane_transport	38	6	0.82285	Chr10.g55580.m1;Chr10.g55582.m1;Chr10.g55720.m1;Chr10.g55722.m1;Chr13.g71236.m1;Chr15.g84076.m1
928	GO:0009129	pyrimidine_nucleoside_monophosphate_metabolic_process	50	8	0.83529	Chr01.g01510.m1;Chr02.g11376.m1;Chr04.g22938.m1;Chr08.g46782.m1;Chr11.g62193.m1;Chr11.g63277.m1;Chr12.g64595.m1;Chr13.g72351.m1
929	GO:0009130	pyrimidine_nucleoside_monophosphate_biosynthetic_process	50	8	0.83529	Chr01.g01510.m1;Chr02.g11376.m1;Chr04.g22938.m1;Chr08.g46782.m1;Chr11.g62193.m1;Chr11.g63277.m1;Chr12.g64595.m1;Chr13.g72351.m1
930	GO:0046394	carboxylic_acid_biosynthetic_process	669	128	0.83608	Chr01.g01166.m1;Chr01.g01436.m1;Chr01.g02713.m1;Chr01.g03183.m1;Chr01.g03191.m1;Chr01.g03203.m1;Chr01.g03228.m1;Chr01.g03664.m1;Chr01.g04435.m1;Chr01.g04439.m1;Chr01.g04440.m1;Chr01.g04462.m1;Chr01.g06087.m1;Chr01.g07538.m1;Chr02.g09348.m1;Chr02.g09803.m1;Chr02.g10687.m1;Chr02.g10964.m1;Chr02.g12466.m1;Chr03.g14192.m1;Chr03.g14873.m1;Chr03.g15099.m1;Chr03.g15308.m1;Chr03.g16158.m1;Chr03.g16861.m1…
931	GO:1900140	regulation_of_seedling_development	27	4	0.83611	Chr02.g11327.m1;Chr04.g22999.m1;Chr06.g31384.m1;Chr12.g67760.m1
932	GO:0009845	seed_germination	56	9	0.84157	Chr01.g01200.m1;Chr01.g02783.m1;Chr01.g03122.m1;Chr02.g11327.m1;Chr04.g22999.m1;Chr06.g31384.m1;Chr11.g62106.m1;Chr11.g63586.m1;Chr12.g67760.m1
933	GO:0019953	sexual_reproduction	56	9	0.84157	Chr02.g11733.m1;Chr02.g11816.m1;Chr02.g11817.m1;Chr02.g13328.m1;Chr04.g20251.m1;Chr04.g21739.m1;Chr04.g21740.m1;Chr04.g22620.m1;Chr04.g22621.m1
934	GO:1905393	plant_organ_formation	56	9	0.84157	Chr03.g18009.m1;Chr03.g18139.m1;Chr03.g19485.m1;Chr08.g42863.m1;Chr08.g45944.m1;Chr08.g47516.m1;Chr12.g65326.m1;Chr14.g75470.m1;Chr14.g76666.m1
935	GO:0001944	vasculature_development	8	1	0.84166	Chr03.g17252.m1
936	GO:0009616	virus_induced_gene_silencing	8	1	0.84166	Chr13.g73979.m1
937	GO:0010218	response_to_far_red_light	8	1	0.84166	Chr09.g50095.m1
938	GO:0010492	maintenance_of_shoot_apical_meristem_identity	8	1	0.84166	Chr13.g73979.m1
939	GO:0033567	DNA_replication,_Okazaki_fragment_processing	8	1	0.84166	Chr08.g46644.m1
940	GO:0052018	modulation_by_symbiont_of_RNA_levels_in_host	8	1	0.84166	Chr13.g73979.m1
941	GO:0052249	modulation_of_RNA_levels_in_other_organism_involved_in_symbiotic_interaction	8	1	0.84166	Chr13.g73979.m1
942	GO:0072358	cardiovascular_system_development	8	1	0.84166	Chr03.g17252.m1
943	GO:0072359	circulatory_system_development	8	1	0.84166	Chr03.g17252.m1
944	GO:0006220	pyrimidine_nucleotide_metabolic_process	89	15	0.8417	Chr01.g01510.m1;Chr02.g11376.m1;Chr03.g17900.m1;Chr04.g22938.m1;Chr05.g28664.m1;Chr06.g34817.m1;Chr08.g46782.m1;Chr11.g62193.m1;Chr11.g63277.m1;Chr12.g64595.m1;Chr13.g71157.m1;Chr13.g71280.m1;Chr13.g72351.m1;Chr14.g76770.m1;Chr15.g84034.m1
945	GO:0009101	glycoprotein_biosynthetic_process	185	33	0.84499	Chr01.g04718.m1;Chr01.g06249.m1;Chr01.g07707.m1;Chr02.g08264.m1;Chr02.g08265.m1;Chr02.g08266.m1;Chr02.g09006.m1;Chr02.g09466.m1;Chr02.g10138.m1;Chr02.g10448.m1;Chr02.g13877.m1;Chr02.g13878.m1;Chr04.g24072.m1;Chr04.g24353.m1;Chr04.g25179.m1;Chr04.g25317.m1;Chr04.g26008.m1;Chr04.g26010.m1;Chr04.g26012.m1;Chr04.g26013.m1;Chr05.g30448.m1;Chr06.g32880.m1;Chr07.g37353.m1;Chr07.g37657.m1;Chr09.g52055.m1…
946	GO:0060260	regulation_of_transcription_initiation_from_RNA_polymerase_II_promoter	15	2	0.84577	Chr13.g73693.m1;Chr15.g82175.m1
947	GO:0060261	positive_regulation_of_transcription_initiation_from_RNA_polymerase_II_promoter	15	2	0.84577	Chr13.g73693.m1;Chr15.g82175.m1
948	GO:2000142	regulation_of_DNA-templated_transcription,_initiation	15	2	0.84577	Chr13.g73693.m1;Chr15.g82175.m1
949	GO:2000144	positive_regulation_of_DNA-templated_transcription,_initiation	15	2	0.84577	Chr13.g73693.m1;Chr15.g82175.m1
950	GO:0009063	cellular_amino_acid_catabolic_process	73	12	0.84669	Chr03.g16158.m1;Chr03.g18520.m1;Chr08.g43212.m1;Chr08.g43213.m1;Chr08.g43214.m1;Chr12.g68668.m1;Chr12.g68669.m1;Chr12.g68670.m1;Chr12.g68671.m1;Chr12.g68673.m1;Chr14.g76320.m1;Chr14.g77913.m1
951	GO:0035194	posttranscriptional_gene_silencing_by_RNA	84	14	0.84717	Chr01.g01574.m1;Chr01.g04114.m1;Chr01.g04115.m1;Chr03.g15234.m1;Chr08.g46228.m1;Chr10.g56561.m1;Chr10.g56562.m1;Chr11.g60776.m1;Chr11.g60777.m1;Chr11.g61098.m1;Chr11.g63211.m1;Chr12.g65060.m1;Chr13.g73979.m1;Chr14.g79156.m1
952	GO:0009123	nucleoside_monophosphate_metabolic_process	449	84	0.85176	Chr01.g01220.m1;Chr01.g01356.m1;Chr01.g01510.m1;Chr01.g04264.m1;Chr01.g04269.m1;Chr01.g04274.m1;Chr01.g04279.m1;Chr02.g10719.m1;Chr02.g11028.m1;Chr02.g11359.m1;Chr02.g11374.m1;Chr02.g11376.m1;Chr02.g12306.m1;Chr02.g12813.m1;Chr02.g12886.m1;Chr03.g14038.m1;Chr03.g14669.m1;Chr03.g14671.m1;Chr03.g16034.m1;Chr03.g18778.m1;Chr03.g18924.m1;Chr04.g20684.m1;Chr04.g20766.m1;Chr04.g21257.m1;Chr04.g22120.m1…
953	GO:0009100	glycoprotein_metabolic_process	186	33	0.85343	Chr01.g04718.m1;Chr01.g06249.m1;Chr01.g07707.m1;Chr02.g08264.m1;Chr02.g08265.m1;Chr02.g08266.m1;Chr02.g09006.m1;Chr02.g09466.m1;Chr02.g10138.m1;Chr02.g10448.m1;Chr02.g13877.m1;Chr02.g13878.m1;Chr04.g24072.m1;Chr04.g24353.m1;Chr04.g25179.m1;Chr04.g25317.m1;Chr04.g26008.m1;Chr04.g26010.m1;Chr04.g26012.m1;Chr04.g26013.m1;Chr05.g30448.m1;Chr06.g32880.m1;Chr07.g37353.m1;Chr07.g37657.m1;Chr09.g52055.m1…
954	GO:1902531	regulation_of_intracellular_signal_transduction	181	32	0.85559	Chr01.g04370.m1;Chr01.g04983.m1;Chr01.g04984.m1;Chr02.g11144.m1;Chr02.g11254.m1;Chr02.g12362.m1;Chr03.g14864.m1;Chr03.g16054.m1;Chr03.g19131.m1;Chr04.g21190.m1;Chr04.g22006.m1;Chr04.g23069.m1;Chr04.g23190.m1;Chr05.g31348.m1;Chr06.g31388.m1;Chr08.g45648.m1;Chr10.g53389.m1;Chr11.g59883.m1;Chr11.g59884.m1;Chr11.g60162.m1;Chr11.g60574.m1;Chr11.g60935.m1;Chr11.g62796.m1;Chr12.g65634.m1;Chr13.g70899.m1…
955	GO:0015996	chlorophyll_catabolic_process	28	4	0.85693	Chr02.g11327.m1;Chr04.g22999.m1;Chr06.g31384.m1;Chr12.g67760.m1
956	GO:0046149	pigment_catabolic_process	28	4	0.85693	Chr02.g11327.m1;Chr04.g22999.m1;Chr06.g31384.m1;Chr12.g67760.m1
957	GO:0009226	nucleotide-sugar_biosynthetic_process	40	6	0.85921	Chr02.g13499.m1;Chr04.g20068.m1;Chr05.g26945.m1;Chr06.g35968.m1;Chr08.g47151.m1;Chr12.g64208.m1
958	GO:0006308	DNA_catabolic_process	22	3	0.86029	Chr02.g10967.m1;Chr04.g23384.m1;Chr04.g23717.m1
959	GO:0010243	response_to_organonitrogen_compound	22	3	0.86029	Chr02.g12092.m1;Chr04.g21470.m1;Chr04.g22367.m1
960	GO:0008610	lipid_biosynthetic_process	730	139	0.86053	Chr01.g02713.m1;Chr01.g03183.m1;Chr01.g03191.m1;Chr01.g03203.m1;Chr01.g03228.m1;Chr01.g03664.m1;Chr01.g05956.m1;Chr01.g05957.m1;Chr01.g06180.m1;Chr01.g06404.m1;Chr01.g07400.m1;Chr01.g07401.m1;Chr01.g07402.m1;Chr01.g07641.m1;Chr01.g07642.m1;Chr01.g07643.m1;Chr01.g07646.m1;Chr02.g09239.m1;Chr02.g09279.m1;Chr02.g09299.m1;Chr02.g09300.m1;Chr02.g09307.m1;Chr02.g09308.m1;Chr02.g09693.m1;Chr02.g09734.m1…
961	GO:1901659	glycosyl_compound_biosynthetic_process	282	51	0.86775	Chr01.g01356.m1;Chr01.g01510.m1;Chr01.g04264.m1;Chr01.g04269.m1;Chr01.g04274.m1;Chr01.g04279.m1;Chr01.g05959.m1;Chr01.g07404.m1;Chr01.g07405.m1;Chr01.g07412.m1;Chr02.g11376.m1;Chr02.g12306.m1;Chr03.g13974.m1;Chr03.g14669.m1;Chr03.g14671.m1;Chr03.g17900.m1;Chr04.g21257.m1;Chr04.g22120.m1;Chr04.g22938.m1;Chr05.g28664.m1;Chr05.g28871.m1;Chr05.g30720.m1;Chr06.g32054.m1;Chr06.g32604.m1;Chr06.g34817.m1…
962	GO:0016441	posttranscriptional_gene_silencing	86	14	0.87047	Chr01.g01574.m1;Chr01.g04114.m1;Chr01.g04115.m1;Chr03.g15234.m1;Chr08.g46228.m1;Chr10.g56561.m1;Chr10.g56562.m1;Chr11.g60776.m1;Chr11.g60777.m1;Chr11.g61098.m1;Chr11.g63211.m1;Chr12.g65060.m1;Chr13.g73979.m1;Chr14.g79156.m1
963	GO:0001763	morphogenesis_of_a_branching_structure	16	2	0.87101	Chr03.g19485.m1;Chr14.g75470.m1
964	GO:0010223	secondary_shoot_formation	16	2	0.87101	Chr03.g19485.m1;Chr14.g75470.m1
965	GO:0010346	shoot_axis_formation	16	2	0.87101	Chr03.g19485.m1;Chr14.g75470.m1
966	GO:0015718	monocarboxylic_acid_transport	16	2	0.87101	Chr05.g28157.m1;Chr06.g35165.m1
967	GO:0016036	cellular_response_to_phosphate_starvation	16	2	0.87101	Chr07.g36859.m1;Chr09.g52849.m1
968	GO:0042908	xenobiotic_transport	16	2	0.87101	Chr05.g27051.m1;Chr06.g35866.m1
969	GO:0042558	pteridine-containing_compound_metabolic_process	75	12	0.87152	Chr01.g04039.m1;Chr01.g04715.m1;Chr01.g06548.m1;Chr07.g40821.m1;Chr09.g48740.m1;Chr10.g57765.m1;Chr11.g57882.m1;Chr11.g57883.m1;Chr11.g58317.m1;Chr11.g58318.m1;Chr11.g60178.m1;Chr11.g61170.m1
970	GO:0000041	transition_metal_ion_transport	178	31	0.87373	Chr01.g04458.m1;Chr01.g04461.m1;Chr01.g05653.m1;Chr01.g05656.m1;Chr01.g07104.m1;Chr01.g07111.m1;Chr02.g10937.m1;Chr02.g10938.m1;Chr02.g11327.m1;Chr04.g22999.m1;Chr04.g23411.m1;Chr04.g23412.m1;Chr04.g23686.m1;Chr04.g23687.m1;Chr05.g29115.m1;Chr05.g30097.m1;Chr06.g31384.m1;Chr07.g40399.m1;Chr08.g43190.m1;Chr09.g49034.m1;Chr10.g55554.m1;Chr10.g55686.m1;Chr11.g59195.m1;Chr11.g59198.m1;Chr11.g60483.m1…
971	GO:0032196	transposition	9	1	0.87424	Chr01.g04638.m1
972	GO:0032988	ribonucleoprotein_complex_disassembly	9	1	0.87424	Chr07.g40956.m1
973	GO:0009909	regulation_of_flower_development	103	17	0.87583	Chr01.g01369.m1;Chr02.g11327.m1;Chr04.g22999.m1;Chr06.g31384.m1;Chr08.g44881.m1;Chr08.g44882.m1;Chr08.g44892.m1;Chr08.g44893.m1;Chr08.g44996.m1;Chr08.g45000.m1;Chr08.g45001.m1;Chr08.g45004.m1;Chr11.g62311.m1;Chr11.g63425.m1;Chr12.g66499.m1;Chr12.g66502.m1;Chr12.g67760.m1
974	GO:0009664	plant-type_cell_wall_organization	189	33	0.8767	Chr01.g02360.m1;Chr01.g02508.m1;Chr02.g11200.m1;Chr03.g18019.m1;Chr03.g18153.m1;Chr04.g23137.m1;Chr05.g26901.m1;Chr05.g26902.m1;Chr05.g27362.m1;Chr05.g27363.m1;Chr05.g28788.m1;Chr05.g28789.m1;Chr05.g30219.m1;Chr06.g33182.m1;Chr06.g34498.m1;Chr06.g34499.m1;Chr06.g34724.m1;Chr06.g34725.m1;Chr06.g36013.m1;Chr06.g36014.m1;Chr08.g47079.m1;Chr08.g47080.m1;Chr10.g55935.m1;Chr10.g56365.m1;Chr11.g62541.m1…
975	GO:0000902	cell_morphogenesis	226	40	0.87722	Chr01.g01236.m1;Chr01.g01277.m1;Chr03.g14766.m1;Chr03.g14778.m1;Chr03.g16335.m1;Chr03.g16809.m1;Chr03.g19855.m1;Chr05.g26881.m1;Chr05.g27395.m1;Chr05.g29006.m1;Chr05.g30985.m1;Chr05.g31050.m1;Chr06.g31706.m1;Chr06.g32248.m1;Chr06.g34415.m1;Chr06.g34668.m1;Chr06.g36036.m1;Chr07.g41729.m1;Chr08.g46649.m1;Chr08.g47356.m1;Chr09.g47780.m1;Chr10.g53488.m1;Chr10.g55015.m1;Chr10.g55213.m1;Chr11.g62401.m1…
976	GO:0007129	synapsis	23	3	0.88037	Chr02.g10967.m1;Chr04.g23384.m1;Chr04.g23717.m1
977	GO:0044255	cellular_lipid_metabolic_process	1124	216	0.88162	Chr01.g02713.m1;Chr01.g03183.m1;Chr01.g03191.m1;Chr01.g03203.m1;Chr01.g03228.m1;Chr01.g03664.m1;Chr01.g05490.m1;Chr01.g05493.m1;Chr01.g06342.m1;Chr01.g06948.m1;Chr01.g06951.m1;Chr01.g07806.m1;Chr02.g09279.m1;Chr02.g09299.m1;Chr02.g09300.m1;Chr02.g09307.m1;Chr02.g09308.m1;Chr02.g09455.m1;Chr02.g09734.m1;Chr02.g09753.m1;Chr02.g09758.m1;Chr02.g09900.m1;Chr02.g10933.m1;Chr02.g10998.m1;Chr02.g11000.m1…
978	GO:0051238	sequestering_of_metal_ion	48	7	0.89015	Chr01.g04458.m1;Chr01.g04461.m1;Chr05.g30097.m1;Chr11.g60483.m1;Chr11.g60852.m1;Chr13.g71191.m1;Chr15.g84122.m1
979	GO:0019439	aromatic_compound_catabolic_process	312	56	0.89063	Chr01.g01792.m1;Chr01.g01793.m1;Chr01.g02108.m1;Chr01.g02111.m1;Chr01.g04821.m1;Chr01.g05775.m1;Chr01.g07213.m1;Chr01.g07229.m1;Chr01.g07666.m1;Chr02.g10060.m1;Chr02.g10061.m1;Chr02.g10375.m1;Chr02.g10376.m1;Chr02.g10967.m1;Chr02.g11327.m1;Chr02.g12207.m1;Chr02.g12303.m1;Chr02.g12666.m1;Chr02.g12794.m1;Chr04.g20786.m1;Chr04.g20923.m1;Chr04.g21263.m1;Chr04.g21266.m1;Chr04.g21353.m1;Chr04.g22126.m1…
980	GO:0010200	response_to_chitin	17	2	0.8924	Chr02.g12092.m1;Chr04.g21470.m1
981	GO:0006508	proteolysis	2449	480	0.89656	Chr01.g00892.m1;Chr01.g00994.m1;Chr01.g01030.m1;Chr01.g01031.m1;Chr01.g01032.m1;Chr01.g01034.m1;Chr01.g01094.m1;Chr01.g01258.m1;Chr01.g01340.m1;Chr01.g01341.m1;Chr01.g01517.m1;Chr01.g01638.m1;Chr01.g01650.m1;Chr01.g01769.m1;Chr01.g01808.m1;Chr01.g01809.m1;Chr01.g01839.m1;Chr01.g01856.m1;Chr01.g01861.m1;Chr01.g01862.m1;Chr01.g01863.m1;Chr01.g01864.m1;Chr01.g01896.m1;Chr01.g01897.m1;Chr01.g01899.m1…
982	GO:1905392	plant_organ_morphogenesis	144	24	0.89968	Chr02.g09263.m1;Chr02.g09717.m1;Chr02.g10696.m1;Chr03.g14183.m1;Chr03.g18009.m1;Chr03.g18139.m1;Chr04.g23804.m1;Chr04.g24547.m1;Chr04.g24918.m1;Chr05.g28157.m1;Chr05.g30650.m1;Chr06.g32125.m1;Chr06.g32673.m1;Chr06.g35165.m1;Chr08.g42863.m1;Chr08.g45944.m1;Chr08.g46982.m1;Chr08.g47516.m1;Chr12.g64381.m1;Chr12.g65326.m1;Chr13.g73609.m1;Chr14.g76666.m1;Chr14.g80557.m1;Chr15.g82257.m1
983	GO:0098586	cellular_response_to_virus	10	1	0.90012	Chr13.g73979.m1
984	GO:0006304	DNA_modification	78	12	0.90262	Chr01.g04114.m1;Chr01.g04115.m1;Chr02.g09370.m1;Chr02.g09832.m1;Chr04.g23242.m1;Chr07.g39898.m1;Chr10.g53520.m1;Chr10.g53522.m1;Chr11.g60776.m1;Chr11.g60777.m1;Chr11.g61098.m1;Chr13.g71252.m1
985	GO:0044728	DNA_methylation_or_demethylation	78	12	0.90262	Chr01.g04114.m1;Chr01.g04115.m1;Chr02.g09370.m1;Chr02.g09832.m1;Chr04.g23242.m1;Chr07.g39898.m1;Chr10.g53520.m1;Chr10.g53522.m1;Chr11.g60776.m1;Chr11.g60777.m1;Chr11.g61098.m1;Chr13.g71252.m1
986	GO:0009086	methionine_biosynthetic_process	55	8	0.90324	Chr01.g04462.m1;Chr08.g45137.m1;Chr10.g53818.m1;Chr11.g60479.m1;Chr11.g60481.m1;Chr11.g60849.m1;Chr11.g60851.m1;Chr12.g66401.m1
987	GO:0009734	auxin-activated_signaling_pathway	177	30	0.90371	Chr01.g06029.m1;Chr01.g07477.m1;Chr02.g12277.m2;Chr02.g12524.m1;Chr03.g16164.m1;Chr03.g18009.m1;Chr03.g18139.m1;Chr03.g18544.m1;Chr04.g21035.m1;Chr04.g21293.m1;Chr04.g21851.m1;Chr04.g22151.m1;Chr05.g30764.m1;Chr06.g32009.m1;Chr06.g32553.m1;Chr07.g37911.m1;Chr07.g40581.m1;Chr07.g40704.m1;Chr08.g42863.m1;Chr08.g45944.m1;Chr08.g47516.m1;Chr09.g48859.m1;Chr09.g51807.m1;Chr09.g52815.m1;Chr10.g57201.m1…
988	GO:0071365	cellular_response_to_auxin_stimulus	177	30	0.90371	Chr01.g06029.m1;Chr01.g07477.m1;Chr02.g12277.m2;Chr02.g12524.m1;Chr03.g16164.m1;Chr03.g18009.m1;Chr03.g18139.m1;Chr03.g18544.m1;Chr04.g21035.m1;Chr04.g21293.m1;Chr04.g21851.m1;Chr04.g22151.m1;Chr05.g30764.m1;Chr06.g32009.m1;Chr06.g32553.m1;Chr07.g37911.m1;Chr07.g40581.m1;Chr07.g40704.m1;Chr08.g42863.m1;Chr08.g45944.m1;Chr08.g47516.m1;Chr09.g48859.m1;Chr09.g51807.m1;Chr09.g52815.m1;Chr10.g57201.m1…
989	GO:0031347	regulation_of_defense_response	123	20	0.90574	Chr02.g10138.m1;Chr02.g10448.m1;Chr02.g12092.m1;Chr04.g21470.m1;Chr04.g22312.m1;Chr04.g22323.m1;Chr04.g24072.m1;Chr04.g24353.m1;Chr05.g30172.m1;Chr06.g36071.m1;Chr07.g37164.m1;Chr08.g42316.m1;Chr08.g45366.m1;Chr09.g52538.m1;Chr11.g62197.m1;Chr11.g62773.m1;Chr12.g65793.m1;Chr12.g67866.m1;Chr12.g69584.m1;Chr13.g70598.m1
990	GO:0009768	photosynthesis,_light_harvesting_in_photosystem_I	31	4	0.90634	Chr05.g27034.m1;Chr05.g27037.m1;Chr06.g35875.m1;Chr06.g35879.m1
991	GO:0048443	stamen_development	31	4	0.90634	Chr03.g18009.m1;Chr03.g18139.m1;Chr08.g42863.m1;Chr14.g76666.m1
992	GO:0048466	androecium_development	31	4	0.90634	Chr03.g18009.m1;Chr03.g18139.m1;Chr08.g42863.m1;Chr14.g76666.m1
993	GO:0009414	response_to_water_deprivation	107	17	0.91014	Chr01.g05757.m1;Chr01.g05766.m1;Chr02.g13329.m1;Chr03.g15099.m1;Chr04.g20247.m1;Chr05.g30836.m1;Chr06.g31941.m1;Chr06.g32469.m1;Chr07.g38003.m1;Chr07.g38081.m1;Chr08.g43337.m1;Chr08.g43340.m1;Chr09.g51642.m1;Chr09.g51718.m1;Chr11.g59081.m1;Chr11.g59086.m1;Chr13.g74561.m1
994	GO:0035265	organ_growth	18	2	0.91045	Chr03.g14183.m1;Chr14.g80557.m1
995	GO:0044702	single_organism_reproductive_process	964	182	0.91398	Chr01.g01369.m1;Chr01.g01750.m1;Chr01.g01751.m1;Chr01.g01752.m1;Chr01.g02069.m1;Chr01.g02070.m1;Chr01.g02071.m1;Chr01.g02508.m1;Chr01.g05248.m1;Chr01.g05250.m1;Chr01.g05252.m1;Chr01.g05253.m1;Chr01.g05874.m1;Chr01.g06170.m1;Chr01.g06289.m1;Chr01.g06290.m1;Chr01.g06294.m1;Chr01.g06295.m1;Chr01.g06296.m1;Chr01.g06546.m1;Chr01.g06736.m1;Chr01.g06738.m1;Chr01.g06739.m1;Chr01.g06742.m1;Chr01.g07327.m1…
996	GO:0044257	cellular_protein_catabolic_process	949	179	0.91453	Chr01.g00892.m1;Chr01.g00994.m1;Chr01.g01094.m1;Chr01.g01258.m1;Chr01.g01340.m1;Chr01.g01341.m1;Chr01.g01650.m1;Chr01.g01769.m1;Chr01.g01897.m1;Chr01.g01964.m1;Chr01.g02083.m1;Chr01.g02234.m1;Chr01.g02402.m1;Chr01.g02716.m1;Chr01.g02721.m1;Chr01.g02726.m1;Chr01.g02843.m1;Chr01.g03070.m1;Chr01.g03180.m1;Chr01.g03187.m1;Chr01.g03196.m1;Chr01.g04454.m1;Chr01.g04456.m1;Chr01.g04457.m1;Chr01.g04475.m1…
997	GO:0009067	aspartate_family_amino_acid_biosynthetic_process	119	19	0.91642	Chr01.g04462.m1;Chr03.g19604.m1;Chr03.g19609.m1;Chr03.g19613.m1;Chr07.g40054.m1;Chr08.g45137.m1;Chr09.g48301.m1;Chr09.g49416.m1;Chr10.g53818.m1;Chr10.g57675.m1;Chr11.g60479.m1;Chr11.g60481.m1;Chr11.g60786.m1;Chr11.g60849.m1;Chr11.g60851.m1;Chr11.g61106.m1;Chr12.g66401.m1;Chr13.g70895.m1;Chr14.g75364.m1
998	GO:0009955	adaxial/abaxial_pattern_specification	11	1	0.92068	Chr13.g73979.m1
999	GO:0009956	radial_pattern_formation	11	1	0.92068	Chr04.g25973.m1
1000	GO:0007389	pattern_specification_process	103	16	0.92161	Chr01.g01201.m1;Chr02.g09263.m1;Chr02.g09717.m1;Chr03.g18544.m1;Chr04.g24547.m1;Chr04.g24918.m1;Chr04.g25973.m1;Chr05.g28157.m1;Chr05.g30985.m1;Chr06.g35165.m1;Chr08.g46982.m1;Chr11.g62109.m1;Chr11.g63584.m1;Chr12.g64381.m1;Chr13.g73979.m1;Chr14.g76306.m1
1001	GO:0006555	methionine_metabolic_process	57	8	0.92284	Chr01.g04462.m1;Chr08.g45137.m1;Chr10.g53818.m1;Chr11.g60479.m1;Chr11.g60481.m1;Chr11.g60849.m1;Chr11.g60851.m1;Chr12.g66401.m1
1002	GO:1990267	response_to_transition_metal_nanoparticle	51	7	0.92291	Chr01.g04458.m1;Chr01.g04461.m1;Chr05.g30097.m1;Chr11.g60483.m1;Chr11.g60852.m1;Chr13.g71191.m1;Chr15.g84122.m1
1003	GO:0061077	chaperone-mediated_protein_folding	63	9	0.92339	Chr03.g14336.m1;Chr07.g40788.m1;Chr08.g44553.m1;Chr08.g46439.m1;Chr09.g48765.m1;Chr12.g64912.m1;Chr13.g70001.m1;Chr14.g80379.m1;Chr15.g85306.m1
1004	GO:1901698	response_to_nitrogen_compound	109	17	0.92412	Chr01.g01574.m1;Chr01.g04114.m1;Chr01.g04115.m1;Chr02.g12092.m1;Chr03.g15234.m1;Chr04.g21470.m1;Chr04.g22367.m1;Chr08.g46228.m1;Chr10.g56561.m1;Chr10.g56562.m1;Chr11.g60776.m1;Chr11.g60777.m1;Chr11.g61098.m1;Chr11.g63211.m1;Chr12.g65060.m1;Chr13.g73979.m1;Chr14.g79156.m1
1005	GO:0032269	negative_regulation_of_cellular_protein_metabolic_process	240	41	0.92509	Chr01.g01808.m1;Chr01.g01809.m1;Chr01.g01839.m1;Chr01.g01861.m1;Chr01.g01862.m1;Chr01.g01863.m1;Chr01.g01864.m1;Chr01.g02131.m1;Chr01.g02132.m1;Chr01.g02137.m1;Chr01.g02163.m1;Chr01.g02167.m1;Chr01.g02193.m1;Chr01.g02197.m1;Chr01.g02198.m1;Chr01.g02199.m1;Chr01.g02201.m1;Chr01.g06072.m1;Chr01.g07522.m1;Chr02.g11684.m1;Chr02.g11755.m1;Chr04.g22683.m1;Chr05.g28269.m1;Chr05.g28271.m1;Chr06.g35068.m1…
1006	GO:0051248	negative_regulation_of_protein_metabolic_process	240	41	0.92509	Chr01.g01808.m1;Chr01.g01809.m1;Chr01.g01839.m1;Chr01.g01861.m1;Chr01.g01862.m1;Chr01.g01863.m1;Chr01.g01864.m1;Chr01.g02131.m1;Chr01.g02132.m1;Chr01.g02137.m1;Chr01.g02163.m1;Chr01.g02167.m1;Chr01.g02193.m1;Chr01.g02197.m1;Chr01.g02198.m1;Chr01.g02199.m1;Chr01.g02201.m1;Chr01.g06072.m1;Chr01.g07522.m1;Chr02.g11684.m1;Chr02.g11755.m1;Chr04.g22683.m1;Chr05.g28269.m1;Chr05.g28271.m1;Chr06.g35068.m1…
1007	GO:0051123	RNA_polymerase_II_transcriptional_preinitiation_complex_assembly	19	2	0.92563	Chr13.g73693.m1;Chr15.g82175.m1
1008	GO:0070897	DNA-templated_transcriptional_preinitiation_complex_assembly	19	2	0.92563	Chr13.g73693.m1;Chr15.g82175.m1
1009	GO:0080147	root_hair_cell_development	19	2	0.92563	Chr13.g73609.m1;Chr15.g82257.m1
1010	GO:0044248	cellular_catabolic_process	1972	381	0.92635	Chr01.g00851.m1;Chr01.g00892.m1;Chr01.g00994.m1;Chr01.g01094.m1;Chr01.g01119.m1;Chr01.g01258.m1;Chr01.g01340.m1;Chr01.g01341.m1;Chr01.g01650.m1;Chr01.g01769.m1;Chr01.g01792.m1;Chr01.g01793.m1;Chr01.g01897.m1;Chr01.g01964.m1;Chr01.g02083.m1;Chr01.g02108.m1;Chr01.g02111.m1;Chr01.g02234.m1;Chr01.g02402.m1;Chr01.g02716.m1;Chr01.g02721.m1;Chr01.g02726.m1;Chr01.g02843.m1;Chr01.g03070.m1;Chr01.g03180.m1…
1011	GO:0009117	nucleotide_metabolic_process	694	128	0.92776	Chr01.g01220.m1;Chr01.g01356.m1;Chr01.g01510.m1;Chr01.g04264.m1;Chr01.g04269.m1;Chr01.g04274.m1;Chr01.g04279.m1;Chr01.g06382.m1;Chr01.g07838.m1;Chr02.g09279.m1;Chr02.g09299.m1;Chr02.g09300.m1;Chr02.g09307.m1;Chr02.g09308.m1;Chr02.g09734.m1;Chr02.g09753.m1;Chr02.g09758.m1;Chr02.g10719.m1;Chr02.g11028.m1;Chr02.g11359.m1;Chr02.g11374.m1;Chr02.g11376.m1;Chr02.g11419.m1;Chr02.g12306.m1;Chr02.g12813.m1…
1012	GO:0006091	generation_of_precursor_metabolites_and_energy	607	111	0.92893	Chr01.g00887.m1;Chr01.g00994.m1;Chr01.g01118.m1;Chr01.g01220.m1;Chr01.g01804.m1;Chr01.g01805.m1;Chr01.g02128.m1;Chr01.g02129.m1;Chr02.g08023.m1;Chr02.g08036.m1;Chr02.g08054.m1;Chr02.g08058.m1;Chr02.g10719.m1;Chr02.g11028.m1;Chr02.g11359.m1;Chr02.g11374.m1;Chr02.g11376.m1;Chr02.g12813.m1;Chr02.g12886.m1;Chr02.g13595.m1;Chr03.g14038.m1;Chr03.g14364.m1;Chr03.g16034.m1;Chr03.g16157.m1;Chr03.g18778.m1…
1013	GO:0050793	regulation_of_developmental_process	389	69	0.92909	Chr01.g00789.m1;Chr01.g00790.m1;Chr01.g01236.m1;Chr01.g01277.m1;Chr01.g01369.m1;Chr02.g09052.m1;Chr02.g09053.m1;Chr02.g09178.m1;Chr02.g09520.m1;Chr02.g09644.m1;Chr02.g11327.m1;Chr02.g11916.m1;Chr03.g14183.m1;Chr03.g14766.m1;Chr03.g14778.m1;Chr03.g16335.m1;Chr03.g16809.m1;Chr03.g19485.m1;Chr03.g19855.m1;Chr04.g21650.m1;Chr04.g22535.m1;Chr04.g22999.m1;Chr04.g24625.m1;Chr04.g24992.m1;Chr04.g25130.m1…
1014	GO:0006787	porphyrin-containing_compound_catabolic_process	33	4	0.93022	Chr02.g11327.m1;Chr04.g22999.m1;Chr06.g31384.m1;Chr12.g67760.m1
1015	GO:0033015	tetrapyrrole_catabolic_process	33	4	0.93022	Chr02.g11327.m1;Chr04.g22999.m1;Chr06.g31384.m1;Chr12.g67760.m1
1016	GO:0051187	cofactor_catabolic_process	33	4	0.93022	Chr02.g11327.m1;Chr04.g22999.m1;Chr06.g31384.m1;Chr12.g67760.m1
1017	GO:0009767	photosynthetic_electron_transport_chain	93	14	0.93064	Chr01.g00994.m1;Chr02.g08023.m1;Chr02.g08036.m1;Chr02.g08054.m1;Chr02.g08058.m1;Chr07.g40387.m1;Chr08.g42204.m1;Chr08.g42220.m1;Chr08.g47207.m1;Chr09.g49046.m1;Chr10.g55540.m1;Chr11.g61915.m1;Chr11.g63787.m1;Chr12.g64128.m1
1018	GO:0035601	protein_deacylation	64	9	0.93144	Chr01.g00789.m1;Chr01.g00790.m1;Chr01.g04282.m1;Chr02.g11247.m1;Chr04.g23080.m1;Chr06.g31374.m1;Chr10.g53353.m1;Chr11.g60649.m1;Chr11.g60984.m1
1019	GO:2000280	regulation_of_root_development	46	6	0.93308	Chr02.g09052.m1;Chr02.g09053.m1;Chr02.g09520.m1;Chr04.g25130.m1;Chr07.g36859.m1;Chr09.g52849.m1
1020	GO:0032870	cellular_response_to_hormone_stimulus	490	88	0.93476	Chr01.g02461.m1;Chr01.g05233.m1;Chr01.g05477.m1;Chr01.g06029.m1;Chr01.g06718.m1;Chr01.g06938.m1;Chr01.g07477.m1;Chr02.g09937.m1;Chr02.g09938.m1;Chr02.g09939.m1;Chr02.g09940.m1;Chr02.g10976.m1;Chr02.g11327.m1;Chr02.g11623.m1;Chr02.g11670.m1;Chr02.g11944.m1;Chr02.g12277.m2;Chr02.g12524.m1;Chr03.g14001.m1;Chr03.g15520.m1;Chr03.g15691.m1;Chr03.g15838.m1;Chr03.g15850.m1;Chr03.g16164.m1;Chr03.g18009.m1…
1021	GO:0071495	cellular_response_to_endogenous_stimulus	490	88	0.93476	Chr01.g02461.m1;Chr01.g05233.m1;Chr01.g05477.m1;Chr01.g06029.m1;Chr01.g06718.m1;Chr01.g06938.m1;Chr01.g07477.m1;Chr02.g09937.m1;Chr02.g09938.m1;Chr02.g09939.m1;Chr02.g09940.m1;Chr02.g10976.m1;Chr02.g11327.m1;Chr02.g11623.m1;Chr02.g11670.m1;Chr02.g11944.m1;Chr02.g12277.m2;Chr02.g12524.m1;Chr03.g14001.m1;Chr03.g15520.m1;Chr03.g15691.m1;Chr03.g15838.m1;Chr03.g15850.m1;Chr03.g16164.m1;Chr03.g18009.m1…
1022	GO:0009415	response_to_water	111	17	0.93624	Chr01.g05757.m1;Chr01.g05766.m1;Chr02.g13329.m1;Chr03.g15099.m1;Chr04.g20247.m1;Chr05.g30836.m1;Chr06.g31941.m1;Chr06.g32469.m1;Chr07.g38003.m1;Chr07.g38081.m1;Chr08.g43337.m1;Chr08.g43340.m1;Chr09.g51642.m1;Chr09.g51718.m1;Chr11.g59081.m1;Chr11.g59086.m1;Chr13.g74561.m1
1023	GO:0034605	cellular_response_to_heat	12	1	0.937	Chr13.g71252.m1
1024	GO:0065001	specification_of_axis_polarity	12	1	0.937	Chr13.g73979.m1
1025	GO:0010584	pollen_exine_formation	27	3	0.93728	Chr02.g10827.m1;Chr02.g11392.m1;Chr04.g22916.m1
1026	GO:0090351	seedling_development	65	9	0.93874	Chr01.g01200.m1;Chr01.g02783.m1;Chr01.g03122.m1;Chr02.g11327.m1;Chr04.g22999.m1;Chr06.g31384.m1;Chr11.g62106.m1;Chr11.g63586.m1;Chr12.g67760.m1
1027	GO:0009867	jasmonic_acid_mediated_signaling_pathway	47	6	0.94131	Chr07.g37164.m1;Chr08.g42316.m1;Chr09.g52538.m1;Chr12.g67866.m1;Chr12.g69584.m1;Chr13.g70598.m1
1028	GO:0009902	chloroplast_relocation	47	6	0.94131	Chr05.g30765.m1;Chr06.g32008.m1;Chr06.g32550.m1;Chr07.g41898.m1;Chr07.g41976.m1;Chr09.g47595.m1
1029	GO:0019750	chloroplast_localization	47	6	0.94131	Chr05.g30765.m1;Chr06.g32008.m1;Chr06.g32550.m1;Chr07.g41898.m1;Chr07.g41976.m1;Chr09.g47595.m1
1030	GO:0051644	plastid_localization	47	6	0.94131	Chr05.g30765.m1;Chr06.g32008.m1;Chr06.g32550.m1;Chr07.g41898.m1;Chr07.g41976.m1;Chr09.g47595.m1
1031	GO:0051667	establishment_of_plastid_localization	47	6	0.94131	Chr05.g30765.m1;Chr06.g32008.m1;Chr06.g32550.m1;Chr07.g41898.m1;Chr07.g41976.m1;Chr09.g47595.m1
1032	GO:0071395	cellular_response_to_jasmonic_acid_stimulus	47	6	0.94131	Chr07.g37164.m1;Chr08.g42316.m1;Chr09.g52538.m1;Chr12.g67866.m1;Chr12.g69584.m1;Chr13.g70598.m1
1033	GO:0009396	folic_acid-containing_compound_biosynthetic_process	41	5	0.94407	Chr01.g06548.m1;Chr11.g57882.m1;Chr11.g57883.m1;Chr11.g58317.m1;Chr11.g58318.m1
1034	GO:0045787	positive_regulation_of_cell_cycle	41	5	0.94407	Chr05.g29780.m1;Chr06.g33762.m1;Chr07.g38263.m1;Chr08.g42934.m1;Chr09.g51447.m1
1035	GO:0009084	glutamine_family_amino_acid_biosynthetic_process	60	8	0.94579	Chr01.g06087.m1;Chr01.g07538.m1;Chr02.g12466.m1;Chr04.g21085.m1;Chr04.g21899.m1;Chr05.g28532.m1;Chr06.g34891.m1;Chr11.g58790.m1
1036	GO:0051156	glucose_6-phosphate_metabolic_process	60	8	0.94579	Chr02.g11028.m1;Chr03.g14038.m1;Chr04.g23313.m1;Chr07.g41701.m1;Chr09.g47810.m1;Chr10.g53537.m1;Chr13.g70113.m1;Chr14.g80709.m1
1037	GO:0048609	multicellular_organismal_reproductive_process	54	7	0.94681	Chr02.g11733.m1;Chr02.g11816.m1;Chr02.g11817.m1;Chr04.g21739.m1;Chr04.g21740.m1;Chr04.g22620.m1;Chr04.g22621.m1
1038	GO:0009593	detection_of_chemical_stimulus	28	3	0.94692	Chr02.g12092.m1;Chr04.g21470.m1;Chr04.g22367.m1
1039	GO:0010090	trichome_morphogenesis	28	3	0.94692	Chr05.g29006.m1;Chr06.g34415.m1;Chr06.g34668.m1
1040	GO:0045143	homologous_chromosome_segregation	28	3	0.94692	Chr02.g10967.m1;Chr04.g23384.m1;Chr04.g23717.m1
1041	GO:0072530	purine-containing_compound_transmembrane_transport	28	3	0.94692	Chr05.g30307.m1;Chr06.g33049.m1;Chr09.g51906.m1
1042	GO:0009636	response_to_toxic_substance	374	65	0.94755	Chr01.g01465.m1;Chr01.g02448.m1;Chr01.g02449.m1;Chr02.g08023.m1;Chr02.g08036.m1;Chr02.g08054.m1;Chr02.g08058.m1;Chr02.g10973.m1;Chr02.g11327.m1;Chr03.g17533.m1;Chr03.g18019.m1;Chr03.g18153.m1;Chr04.g22999.m1;Chr04.g23380.m1;Chr04.g23721.m1;Chr05.g27155.m1;Chr05.g27156.m1;Chr05.g27157.m1;Chr05.g30246.m1;Chr05.g30247.m1;Chr05.g30248.m1;Chr05.g30249.m1;Chr06.g31384.m1;Chr06.g33055.m1;Chr06.g33137.m1…
1043	GO:0010087	phloem_or_xylem_histogenesis	48	6	0.94861	Chr02.g11327.m1;Chr04.g22999.m1;Chr06.g31384.m1;Chr08.g46982.m1;Chr12.g64381.m1;Chr12.g67760.m1
1044	GO:0000380	alternative_mRNA_splicing,_via_spliceosome	21	2	0.94899	Chr01.g02783.m1;Chr01.g03122.m1
1045	GO:0000381	regulation_of_alternative_mRNA_splicing,_via_spliceosome	21	2	0.94899	Chr01.g02783.m1;Chr01.g03122.m1
1046	GO:0009306	protein_secretion	21	2	0.94899	Chr03.g14025.m1;Chr14.g80724.m1
1047	GO:0006353	DNA-templated_transcription,_termination	13	1	0.94997	Chr13.g73979.m1
1048	GO:0006206	pyrimidine_nucleobase_metabolic_process	61	8	0.95196	Chr01.g01510.m1;Chr02.g11376.m1;Chr04.g22938.m1;Chr08.g46782.m1;Chr11.g62193.m1;Chr11.g63277.m1;Chr12.g64595.m1;Chr13.g72351.m1
1049	GO:0048509	regulation_of_meristem_development	55	7	0.95316	Chr02.g11327.m1;Chr02.g11916.m1;Chr04.g21650.m1;Chr04.g22535.m1;Chr04.g22999.m1;Chr06.g31384.m1;Chr12.g67760.m1
1050	GO:0009834	plant-type_secondary_cell_wall_biogenesis	36	4	0.95583	Chr05.g28789.m1;Chr06.g34498.m1;Chr06.g34724.m1;Chr13.g74669.m1
1051	GO:0010026	trichome_differentiation	36	4	0.95583	Chr05.g29006.m1;Chr05.g30985.m1;Chr06.g34415.m1;Chr06.g34668.m1
1052	GO:0043624	cellular_protein_complex_disassembly	80	11	0.95627	Chr02.g08753.m1;Chr02.g08756.m1;Chr02.g08758.m1;Chr05.g28315.m1;Chr06.g35037.m1;Chr08.g44871.m1;Chr08.g44872.m1;Chr08.g44975.m1;Chr08.g44976.m1;Chr12.g66523.m1;Chr12.g66524.m1
1053	GO:0051336	regulation_of_hydrolase_activity	420	73	0.9566	Chr01.g01808.m1;Chr01.g01809.m1;Chr01.g01839.m1;Chr01.g01861.m1;Chr01.g01862.m1;Chr01.g01863.m1;Chr01.g01864.m1;Chr01.g02131.m1;Chr01.g02132.m1;Chr01.g02137.m1;Chr01.g02163.m1;Chr01.g02167.m1;Chr01.g02193.m1;Chr01.g02197.m1;Chr01.g02198.m1;Chr01.g02199.m1;Chr01.g02201.m1;Chr01.g02411.m1;Chr01.g04938.m1;Chr01.g04983.m1;Chr01.g04984.m1;Chr01.g06072.m1;Chr01.g07522.m1;Chr02.g11254.m1;Chr02.g12321.m1…
1054	GO:0032879	regulation_of_localization	172	27	0.95724	Chr01.g04458.m1;Chr01.g04461.m1;Chr02.g11327.m1;Chr03.g15099.m1;Chr03.g15239.m1;Chr04.g22999.m1;Chr05.g28138.m1;Chr05.g30097.m1;Chr06.g31384.m1;Chr06.g35178.m1;Chr07.g38081.m1;Chr08.g46790.m1;Chr09.g51642.m1;Chr10.g53950.m1;Chr10.g57812.m1;Chr11.g60483.m1;Chr11.g60852.m1;Chr12.g64588.m1;Chr12.g67760.m1;Chr13.g71191.m1;Chr13.g73609.m1;Chr13.g73902.m1;Chr13.g74885.m1;Chr14.g79147.m1;Chr15.g81964.m1…
1055	GO:0048366	leaf_development	139	21	0.95983	Chr02.g09263.m1;Chr02.g09717.m1;Chr03.g15099.m1;Chr04.g24547.m1;Chr04.g24918.m1;Chr05.g28157.m1;Chr05.g29143.m1;Chr05.g30702.m1;Chr06.g32067.m1;Chr06.g32076.m1;Chr06.g32618.m1;Chr06.g34344.m1;Chr06.g35165.m1;Chr07.g38081.m1;Chr07.g38351.m1;Chr08.g46982.m1;Chr09.g51369.m1;Chr09.g51642.m1;Chr10.g57501.m1;Chr10.g57675.m1;Chr12.g64381.m1
1056	GO:0006631	fatty_acid_metabolic_process	331	56	0.95992	Chr01.g02713.m1;Chr01.g03183.m1;Chr01.g03191.m1;Chr01.g03203.m1;Chr01.g03228.m1;Chr01.g03664.m1;Chr02.g10998.m1;Chr02.g11000.m1;Chr03.g14873.m1;Chr03.g15099.m1;Chr03.g15114.m1;Chr03.g15308.m1;Chr03.g16861.m1;Chr03.g19600.m1;Chr03.g19811.m1;Chr04.g23346.m1;Chr04.g23350.m1;Chr04.g23748.m1;Chr04.g23753.m1;Chr05.g29067.m1;Chr05.g30842.m1;Chr05.g31080.m1;Chr06.g31679.m1;Chr06.g31936.m1;Chr06.g32224.m1…
1057	GO:0009850	auxin_metabolic_process	14	1	0.96026	Chr10.g53411.m1
1058	GO:0010267	production_of_ta-siRNAs_involved_in_RNA_interference	14	1	0.96026	Chr13.g73979.m1
1059	GO:0032989	cellular_component_morphogenesis	261	43	0.96027	Chr01.g01236.m1;Chr01.g01277.m1;Chr02.g10827.m1;Chr02.g11392.m1;Chr03.g14766.m1;Chr03.g14778.m1;Chr03.g16335.m1;Chr03.g16809.m1;Chr03.g19855.m1;Chr04.g22916.m1;Chr05.g26881.m1;Chr05.g27395.m1;Chr05.g29006.m1;Chr05.g30985.m1;Chr05.g31050.m1;Chr06.g31706.m1;Chr06.g32248.m1;Chr06.g34415.m1;Chr06.g34668.m1;Chr06.g36036.m1;Chr07.g41729.m1;Chr08.g46649.m1;Chr08.g47356.m1;Chr09.g47780.m1;Chr10.g53488.m1…
1060	GO:0043094	cellular_metabolic_compound_salvage	122	18	0.96041	Chr01.g01510.m1;Chr02.g11376.m1;Chr04.g22938.m1;Chr05.g26763.m1;Chr06.g36139.m1;Chr08.g46782.m1;Chr08.g47301.m1;Chr08.g47302.m1;Chr08.g47303.m1;Chr11.g62193.m1;Chr11.g63277.m1;Chr12.g64022.m1;Chr12.g64023.m1;Chr12.g64024.m1;Chr12.g64047.m1;Chr12.g64048.m1;Chr12.g64595.m1;Chr13.g72351.m1
1061	GO:0044763	single-organism_cellular_process	10051	2007	0.9618	Chr01.g00887.m1;Chr01.g00994.m1;Chr01.g01008.m1;Chr01.g01009.m1;Chr01.g01111.m1;Chr01.g01118.m1;Chr01.g01166.m1;Chr01.g01203.m1;Chr01.g01220.m1;Chr01.g01229.m1;Chr01.g01236.m1;Chr01.g01277.m1;Chr01.g01338.m1;Chr01.g01356.m1;Chr01.g01423.m1;Chr01.g01436.m1;Chr01.g01443.m1;Chr01.g01510.m1;Chr01.g01551.m1;Chr01.g01552.m1;Chr01.g01553.m1;Chr01.g01554.m1;Chr01.g01556.m1;Chr01.g01558.m1;Chr01.g01574.m1…
1062	GO:1901361	organic_cyclic_compound_catabolic_process	332	56	0.96218	Chr01.g01792.m1;Chr01.g01793.m1;Chr01.g02108.m1;Chr01.g02111.m1;Chr01.g04821.m1;Chr01.g05775.m1;Chr01.g07213.m1;Chr01.g07229.m1;Chr01.g07666.m1;Chr02.g10060.m1;Chr02.g10061.m1;Chr02.g10375.m1;Chr02.g10376.m1;Chr02.g10967.m1;Chr02.g11327.m1;Chr02.g12207.m1;Chr02.g12303.m1;Chr02.g12666.m1;Chr02.g12794.m1;Chr04.g20786.m1;Chr04.g20923.m1;Chr04.g21263.m1;Chr04.g21266.m1;Chr04.g21353.m1;Chr04.g22126.m1…
1063	GO:0009311	oligosaccharide_metabolic_process	146	22	0.96413	Chr01.g06057.m1;Chr01.g07505.m1;Chr02.g12485.m1;Chr02.g13207.m1;Chr03.g15099.m1;Chr03.g19551.m1;Chr04.g20380.m1;Chr04.g21066.m1;Chr04.g21879.m1;Chr05.g28321.m1;Chr06.g35032.m1;Chr07.g38081.m1;Chr09.g51642.m1;Chr10.g56095.m1;Chr10.g56097.m1;Chr10.g56522.m1;Chr10.g56523.m1;Chr11.g58818.m1;Chr13.g72493.m1;Chr14.g75417.m1;Chr14.g75418.m1;Chr15.g83230.m1
1064	GO:0043241	protein_complex_disassembly	82	11	0.96497	Chr02.g08753.m1;Chr02.g08756.m1;Chr02.g08758.m1;Chr05.g28315.m1;Chr06.g35037.m1;Chr08.g44871.m1;Chr08.g44872.m1;Chr08.g44975.m1;Chr08.g44976.m1;Chr12.g66523.m1;Chr12.g66524.m1
1065	GO:0098732	macromolecule_deacylation	70	9	0.96592	Chr01.g00789.m1;Chr01.g00790.m1;Chr01.g04282.m1;Chr02.g11247.m1;Chr04.g23080.m1;Chr06.g31374.m1;Chr10.g53353.m1;Chr11.g60649.m1;Chr11.g60984.m1
1066	GO:0018298	protein-chromophore_linkage	118	17	0.96654	Chr02.g08023.m1;Chr02.g08036.m1;Chr02.g08054.m1;Chr02.g08058.m1;Chr05.g27034.m1;Chr05.g27035.m1;Chr05.g27037.m1;Chr05.g27038.m1;Chr06.g35875.m1;Chr06.g35876.m1;Chr06.g35877.m1;Chr06.g35878.m1;Chr06.g35879.m1;Chr07.g40336.m1;Chr08.g42204.m1;Chr08.g42220.m1;Chr09.g49098.m1
1067	GO:0016049	cell_growth	170	26	0.96792	Chr02.g11200.m1;Chr04.g23137.m1;Chr05.g26901.m1;Chr05.g26902.m1;Chr05.g27362.m1;Chr05.g27363.m1;Chr05.g28788.m1;Chr05.g28789.m1;Chr05.g30219.m1;Chr06.g33182.m1;Chr06.g34498.m1;Chr06.g34499.m1;Chr06.g34724.m1;Chr06.g34725.m1;Chr06.g36013.m1;Chr06.g36014.m1;Chr08.g46649.m1;Chr08.g47079.m1;Chr08.g47080.m1;Chr10.g55935.m1;Chr10.g56365.m1;Chr12.g64275.m1;Chr12.g64276.m1;Chr12.g64718.m1;Chr13.g74195.m1…
1068	GO:0040007	growth	237	38	0.9683	Chr02.g11200.m1;Chr02.g11327.m1;Chr02.g11916.m1;Chr03.g14183.m1;Chr03.g15099.m1;Chr04.g21650.m1;Chr04.g22535.m1;Chr04.g22999.m1;Chr04.g23137.m1;Chr05.g26901.m1;Chr05.g26902.m1;Chr05.g27362.m1;Chr05.g27363.m1;Chr05.g28788.m1;Chr05.g28789.m1;Chr05.g30219.m1;Chr06.g31384.m1;Chr06.g33182.m1;Chr06.g34498.m1;Chr06.g34499.m1;Chr06.g34724.m1;Chr06.g34725.m1;Chr06.g36013.m1;Chr06.g36014.m1;Chr07.g38081.m1…
1069	GO:0006826	iron_ion_transport	52	6	0.97033	Chr02.g11327.m1;Chr04.g22999.m1;Chr06.g31384.m1;Chr08.g43190.m1;Chr12.g67760.m1;Chr12.g68696.m1
1070	GO:0009772	photosynthetic_electron_transport_in_photosystem_II	52	6	0.97033	Chr02.g08023.m1;Chr02.g08036.m1;Chr02.g08054.m1;Chr02.g08058.m1;Chr08.g42204.m1;Chr08.g42220.m1
1071	GO:0042455	ribonucleoside_biosynthetic_process	271	44	0.97053	Chr01.g01356.m1;Chr01.g01510.m1;Chr01.g04264.m1;Chr01.g04269.m1;Chr01.g04274.m1;Chr01.g04279.m1;Chr02.g11376.m1;Chr02.g12306.m1;Chr03.g14669.m1;Chr03.g14671.m1;Chr03.g17900.m1;Chr04.g21257.m1;Chr04.g22120.m1;Chr04.g22938.m1;Chr05.g28664.m1;Chr05.g30720.m1;Chr06.g32054.m1;Chr06.g32604.m1;Chr06.g34817.m1;Chr07.g37980.m1;Chr07.g38997.m1;Chr08.g46782.m1;Chr09.g50672.m1;Chr09.g51742.m1;Chr10.g55434.m1…
1072	GO:0006753	nucleoside_phosphate_metabolic_process	717	128	0.97068	Chr01.g01220.m1;Chr01.g01356.m1;Chr01.g01510.m1;Chr01.g04264.m1;Chr01.g04269.m1;Chr01.g04274.m1;Chr01.g04279.m1;Chr01.g06382.m1;Chr01.g07838.m1;Chr02.g09279.m1;Chr02.g09299.m1;Chr02.g09300.m1;Chr02.g09307.m1;Chr02.g09308.m1;Chr02.g09734.m1;Chr02.g09753.m1;Chr02.g09758.m1;Chr02.g10719.m1;Chr02.g11028.m1;Chr02.g11359.m1;Chr02.g11374.m1;Chr02.g11376.m1;Chr02.g11419.m1;Chr02.g12306.m1;Chr02.g12813.m1…
1073	GO:0009755	hormone-mediated_signaling_pathway	486	84	0.97075	Chr01.g02461.m1;Chr01.g05233.m1;Chr01.g05477.m1;Chr01.g06029.m1;Chr01.g06718.m1;Chr01.g06938.m1;Chr01.g07477.m1;Chr02.g09937.m1;Chr02.g09938.m1;Chr02.g09939.m1;Chr02.g09940.m1;Chr02.g10976.m1;Chr02.g11623.m1;Chr02.g11670.m1;Chr02.g11944.m1;Chr02.g12277.m2;Chr02.g12524.m1;Chr03.g14001.m1;Chr03.g15520.m1;Chr03.g15691.m1;Chr03.g15838.m1;Chr03.g15850.m1;Chr03.g16164.m1;Chr03.g18009.m1;Chr03.g18139.m1…
1074	GO:0016485	protein_processing	166	25	0.97206	Chr01.g01517.m1;Chr01.g01650.m1;Chr01.g01964.m1;Chr03.g14385.m1;Chr05.g26969.m1;Chr05.g28032.m1;Chr05.g28036.m1;Chr06.g35260.m1;Chr06.g35946.m1;Chr08.g45176.m1;Chr08.g46710.m1;Chr08.g46711.m1;Chr08.g47157.m1;Chr11.g61817.m1;Chr11.g62185.m1;Chr11.g63152.m1;Chr11.g63270.m1;Chr12.g64198.m1;Chr12.g64672.m1;Chr12.g64673.m1;Chr12.g66346.m1;Chr13.g70714.m1;Chr13.g70717.m1;Chr13.g72466.m1;Chr14.g80331.m1
1075	GO:0032504	multicellular_organism_reproduction	59	7	0.97229	Chr02.g11733.m1;Chr02.g11816.m1;Chr02.g11817.m1;Chr04.g21739.m1;Chr04.g21740.m1;Chr04.g22620.m1;Chr04.g22621.m1
1076	GO:0032984	macromolecular_complex_disassembly	91	12	0.97479	Chr02.g08753.m1;Chr02.g08756.m1;Chr02.g08758.m1;Chr05.g28315.m1;Chr06.g35037.m1;Chr07.g40956.m1;Chr08.g44871.m1;Chr08.g44872.m1;Chr08.g44975.m1;Chr08.g44976.m1;Chr12.g66523.m1;Chr12.g66524.m1
1077	GO:0006426	glycyl-tRNA_aminoacylation	16	1	0.97494	Chr15.g85381.m1
1078	GO:0051726	regulation_of_cell_cycle	257	41	0.97513	Chr01.g04927.m1;Chr01.g05197.m1;Chr01.g05200.m1;Chr01.g05400.m1;Chr01.g06681.m1;Chr01.g06684.m1;Chr01.g06687.m1;Chr01.g06894.m1;Chr03.g16016.m1;Chr03.g17459.m1;Chr05.g29780.m1;Chr05.g29897.m1;Chr05.g30619.m1;Chr06.g32159.m1;Chr06.g32703.m1;Chr06.g33426.m1;Chr06.g33762.m1;Chr07.g38263.m1;Chr07.g38560.m1;Chr07.g39387.m1;Chr08.g42472.m1;Chr08.g42934.m1;Chr08.g47173.m1;Chr09.g51089.m1;Chr09.g51447.m1…
1079	GO:0032501	multicellular_organismal_process	1662	311	0.97546	Chr01.g00789.m1;Chr01.g00790.m1;Chr01.g01200.m1;Chr01.g01201.m1;Chr01.g01369.m1;Chr01.g01497.m1;Chr01.g01498.m1;Chr01.g01499.m1;Chr01.g01500.m1;Chr01.g01501.m1;Chr01.g01676.m1;Chr01.g01750.m1;Chr01.g01751.m1;Chr01.g01752.m1;Chr01.g01995.m1;Chr01.g02069.m1;Chr01.g02070.m1;Chr01.g02071.m1;Chr01.g02508.m1;Chr01.g02783.m1;Chr01.g02843.m1;Chr01.g03070.m1;Chr01.g03122.m1;Chr01.g05248.m1;Chr01.g05250.m1…
1080	GO:0009163	nucleoside_biosynthetic_process	274	44	0.97593	Chr01.g01356.m1;Chr01.g01510.m1;Chr01.g04264.m1;Chr01.g04269.m1;Chr01.g04274.m1;Chr01.g04279.m1;Chr02.g11376.m1;Chr02.g12306.m1;Chr03.g14669.m1;Chr03.g14671.m1;Chr03.g17900.m1;Chr04.g21257.m1;Chr04.g22120.m1;Chr04.g22938.m1;Chr05.g28664.m1;Chr05.g30720.m1;Chr06.g32054.m1;Chr06.g32604.m1;Chr06.g34817.m1;Chr07.g37980.m1;Chr07.g38997.m1;Chr08.g46782.m1;Chr09.g50672.m1;Chr09.g51742.m1;Chr10.g55434.m1…
1081	GO:0009817	defense_response_to_fungus,_incompatible_interaction	25	2	0.97644	Chr02.g12092.m1;Chr04.g21470.m1
1082	GO:0045017	glycerolipid_biosynthetic_process	145	21	0.97649	Chr03.g15099.m1;Chr05.g26773.m1;Chr05.g26777.m1;Chr06.g36127.m1;Chr06.g36128.m1;Chr07.g38081.m1;Chr07.g38550.m1;Chr07.g38552.m1;Chr07.g38553.m1;Chr08.g42468.m1;Chr08.g47232.m1;Chr08.g47244.m1;Chr09.g51098.m1;Chr09.g51100.m1;Chr09.g51105.m1;Chr09.g51108.m1;Chr09.g51642.m1;Chr12.g64107.m1;Chr12.g68000.m1;Chr12.g69436.m1;Chr15.g84317.m1
1083	GO:0042559	pteridine-containing_compound_biosynthetic_process	47	5	0.9768	Chr01.g06548.m1;Chr11.g57882.m1;Chr11.g57883.m1;Chr11.g58317.m1;Chr11.g58318.m1
1084	GO:0071941	nitrogen_cycle_metabolic_process	67	8	0.97749	Chr01.g06087.m1;Chr01.g07538.m1;Chr02.g12466.m1;Chr04.g21085.m1;Chr04.g21899.m1;Chr05.g28532.m1;Chr06.g34891.m1;Chr11.g58790.m1
1085	GO:0000959	mitochondrial_RNA_metabolic_process	33	3	0.97757	Chr01.g01312.m1;Chr11.g62369.m1;Chr11.g63484.m1
1086	GO:0006779	porphyrin-containing_compound_biosynthetic_process	86	11	0.97788	Chr01.g01647.m1;Chr01.g01961.m1;Chr01.g02481.m1;Chr07.g38397.m1;Chr07.g41356.m1;Chr09.g48165.m1;Chr09.g51239.m1;Chr09.g51325.m1;Chr11.g61820.m1;Chr11.g62565.m1;Chr11.g63155.m1
1087	GO:0051603	proteolysis_involved_in_cellular_protein_catabolic_process	932	168	0.97801	Chr01.g00892.m1;Chr01.g01094.m1;Chr01.g01258.m1;Chr01.g01340.m1;Chr01.g01341.m1;Chr01.g01650.m1;Chr01.g01769.m1;Chr01.g01897.m1;Chr01.g01964.m1;Chr01.g02083.m1;Chr01.g02234.m1;Chr01.g02402.m1;Chr01.g02716.m1;Chr01.g02721.m1;Chr01.g02726.m1;Chr01.g02843.m1;Chr01.g03070.m1;Chr01.g03180.m1;Chr01.g03187.m1;Chr01.g03196.m1;Chr01.g04454.m1;Chr01.g04456.m1;Chr01.g04457.m1;Chr01.g04475.m1;Chr01.g05275.m1…
1088	GO:0048468	cell_development	80	10	0.97844	Chr05.g29006.m1;Chr06.g34415.m1;Chr06.g34668.m1;Chr08.g45944.m1;Chr08.g46649.m1;Chr08.g47516.m1;Chr12.g64718.m1;Chr12.g65326.m1;Chr13.g73609.m1;Chr15.g82257.m1
1089	GO:0080134	regulation_of_response_to_stress	158	23	0.97935	Chr01.g01369.m1;Chr02.g10138.m1;Chr02.g10448.m1;Chr02.g12092.m1;Chr04.g21470.m1;Chr04.g22312.m1;Chr04.g22323.m1;Chr04.g24072.m1;Chr04.g24353.m1;Chr05.g30172.m1;Chr06.g36071.m1;Chr07.g37164.m1;Chr08.g42316.m1;Chr08.g45366.m1;Chr09.g52538.m1;Chr11.g62197.m1;Chr11.g62311.m1;Chr11.g62773.m1;Chr11.g63425.m1;Chr12.g65793.m1;Chr12.g67866.m1;Chr12.g69584.m1;Chr13.g70598.m1
1090	GO:0006749	glutathione_metabolic_process	129	18	0.97972	Chr02.g10944.m1;Chr02.g10945.m1;Chr04.g23403.m1;Chr04.g23404.m1;Chr04.g23697.m1;Chr04.g23698.m1;Chr05.g28118.m1;Chr07.g41477.m1;Chr08.g46055.m1;Chr08.g46056.m1;Chr08.g46059.m1;Chr08.g46061.m1;Chr09.g48038.m1;Chr12.g65226.m1;Chr12.g65228.m1;Chr12.g65229.m1;Chr12.g65233.m1;Chr12.g65234.m1
1091	GO:0042023	DNA_endoreduplication	17	1	0.9801	Chr05.g30985.m1
1092	GO:0009626	plant-type_hypersensitive_response	26	2	0.98065	Chr07.g39739.m1;Chr09.g49806.m1
1093	GO:0034050	host_programmed_cell_death_induced_by_symbiont	26	2	0.98065	Chr07.g39739.m1;Chr09.g49806.m1
1094	GO:0048024	regulation_of_mRNA_splicing,_via_spliceosome	26	2	0.98065	Chr01.g02783.m1;Chr01.g03122.m1
1095	GO:0050684	regulation_of_mRNA_processing	26	2	0.98065	Chr01.g02783.m1;Chr01.g03122.m1
1096	GO:0009753	response_to_jasmonic_acid	55	6	0.98067	Chr07.g37164.m1;Chr08.g42316.m1;Chr09.g52538.m1;Chr12.g67866.m1;Chr12.g69584.m1;Chr13.g70598.m1
1097	GO:0006563	L-serine_metabolic_process	75	9	0.98171	Chr01.g04039.m1;Chr01.g04715.m1;Chr07.g40821.m1;Chr08.g44718.m1;Chr09.g48740.m1;Chr10.g57765.m1;Chr11.g60178.m1;Chr11.g61170.m1;Chr12.g66708.m1
1098	GO:0090627	plant_epidermal_cell_differentiation	49	5	0.98292	Chr08.g45944.m1;Chr08.g47516.m1;Chr12.g65326.m1;Chr13.g73609.m1;Chr15.g82257.m1
1099	GO:0000470	maturation_of_LSU-rRNA	82	10	0.98314	Chr01.g03153.m1;Chr01.g06261.m1;Chr01.g07726.m1;Chr06.g35202.m1;Chr09.g48903.m1;Chr11.g58184.m1;Chr11.g58212.m1;Chr11.g58606.m1;Chr11.g58910.m1;Chr12.g64799.m1
1100	GO:0072528	pyrimidine-containing_compound_biosynthetic_process	113	15	0.98339	Chr01.g01510.m1;Chr02.g11376.m1;Chr03.g17900.m1;Chr04.g22938.m1;Chr05.g28664.m1;Chr06.g34817.m1;Chr08.g46782.m1;Chr11.g62193.m1;Chr11.g63277.m1;Chr12.g64595.m1;Chr13.g71157.m1;Chr13.g71280.m1;Chr13.g72351.m1;Chr14.g76770.m1;Chr15.g84034.m1
1101	GO:0006754	ATP_biosynthetic_process	131	18	0.9834	Chr01.g01356.m1;Chr03.g14669.m1;Chr03.g14671.m1;Chr05.g30720.m1;Chr06.g32054.m1;Chr06.g32604.m1;Chr07.g37980.m1;Chr07.g38997.m1;Chr09.g50672.m1;Chr09.g51742.m1;Chr10.g55434.m1;Chr11.g62323.m1;Chr11.g63439.m1;Chr13.g74541.m1;Chr14.g79820.m1;Chr14.g79822.m1;Chr14.g80031.m1;Chr14.g80033.m1
1102	GO:0012501	programmed_cell_death	76	9	0.98391	Chr01.g02843.m1;Chr01.g03070.m1;Chr07.g39739.m1;Chr08.g42289.m1;Chr09.g49806.m1;Chr12.g67834.m1;Chr12.g69614.m1;Chr13.g70558.m1;Chr13.g70562.m1
1103	GO:0033993	response_to_lipid	357	58	0.98411	Chr01.g02461.m1;Chr01.g05233.m1;Chr01.g05477.m1;Chr01.g06718.m1;Chr01.g06938.m1;Chr02.g09937.m1;Chr02.g09938.m1;Chr02.g09939.m1;Chr02.g09940.m1;Chr02.g10976.m1;Chr02.g11327.m1;Chr02.g11623.m1;Chr02.g11670.m1;Chr02.g11944.m1;Chr03.g14001.m1;Chr03.g15099.m1;Chr03.g15520.m1;Chr03.g15691.m1;Chr03.g15838.m1;Chr03.g15850.m1;Chr03.g18633.m1;Chr04.g21622.m1;Chr04.g22512.m1;Chr04.g22696.m1;Chr04.g22999.m1…
1104	GO:0008616	queuosine_biosynthetic_process	18	1	0.98419	Chr10.g56387.m1
1105	GO:0044003	modification_by_symbiont_of_host_morphology_or_physiology	18	1	0.98419	Chr13.g73979.m1
1106	GO:0046116	queuosine_metabolic_process	18	1	0.98419	Chr10.g56387.m1
1107	GO:0010208	pollen_wall_assembly	35	3	0.98428	Chr02.g10827.m1;Chr02.g11392.m1;Chr04.g22916.m1
1108	GO:0010927	cellular_component_assembly_involved_in_morphogenesis	35	3	0.98428	Chr02.g10827.m1;Chr02.g11392.m1;Chr04.g22916.m1
1109	GO:0034969	histone_arginine_methylation	35	3	0.98428	Chr01.g01369.m1;Chr11.g62311.m1;Chr11.g63425.m1
1110	GO:0085029	extracellular_matrix_assembly	35	3	0.98428	Chr02.g10827.m1;Chr02.g11392.m1;Chr04.g22916.m1
1111	GO:0001934	positive_regulation_of_protein_phosphorylation	156	22	0.9855	Chr01.g04370.m1;Chr02.g11144.m1;Chr03.g14864.m1;Chr03.g16054.m1;Chr03.g19131.m1;Chr04.g23190.m1;Chr05.g29780.m1;Chr05.g31348.m1;Chr06.g31388.m1;Chr06.g33762.m1;Chr07.g38263.m1;Chr07.g39387.m1;Chr08.g42934.m1;Chr09.g51447.m1;Chr11.g60162.m1;Chr11.g60574.m1;Chr11.g60935.m1;Chr11.g62796.m1;Chr13.g72151.m1;Chr14.g75809.m1;Chr14.g78022.m1;Chr14.g79615.m1
1112	GO:0009266	response_to_temperature_stimulus	162	23	0.98569	Chr01.g01369.m1;Chr01.g01517.m1;Chr02.g11327.m1;Chr04.g22999.m1;Chr05.g26969.m1;Chr05.g28118.m1;Chr06.g31384.m1;Chr06.g35946.m1;Chr07.g38402.m1;Chr07.g41477.m1;Chr08.g42722.m1;Chr08.g47157.m1;Chr09.g48038.m1;Chr09.g51233.m1;Chr09.g51313.m1;Chr11.g62185.m1;Chr11.g62311.m1;Chr11.g63270.m1;Chr11.g63425.m1;Chr12.g64198.m1;Chr12.g67760.m1;Chr12.g69181.m1;Chr13.g71252.m1
1113	GO:0030163	protein_catabolic_process	1125	203	0.98595	Chr01.g00892.m1;Chr01.g00994.m1;Chr01.g01094.m1;Chr01.g01258.m1;Chr01.g01340.m1;Chr01.g01341.m1;Chr01.g01650.m1;Chr01.g01769.m1;Chr01.g01897.m1;Chr01.g01964.m1;Chr01.g02083.m1;Chr01.g02234.m1;Chr01.g02402.m1;Chr01.g02716.m1;Chr01.g02721.m1;Chr01.g02726.m1;Chr01.g02843.m1;Chr01.g03070.m1;Chr01.g03180.m1;Chr01.g03187.m1;Chr01.g03196.m1;Chr01.g04454.m1;Chr01.g04456.m1;Chr01.g04457.m1;Chr01.g04475.m1…
1114	GO:0006006	glucose_metabolic_process	64	7	0.9861	Chr01.g01190.m1;Chr02.g08890.m1;Chr04.g25286.m1;Chr04.g25424.m1;Chr11.g62099.m1;Chr11.g63597.m1;Chr13.g71418.m1
1115	GO:0042255	ribosome_assembly	127	17	0.98647	Chr01.g06543.m1;Chr03.g18726.m1;Chr05.g28294.m1;Chr05.g28301.m1;Chr07.g38340.m1;Chr07.g38382.m1;Chr07.g39927.m1;Chr07.g40255.m1;Chr09.g49173.m1;Chr09.g49556.m1;Chr09.g51250.m1;Chr09.g51339.m1;Chr09.g51380.m1;Chr11.g57889.m1;Chr12.g66887.m1;Chr13.g71137.m1;Chr14.g76120.m1
1116	GO:0000245	spliceosomal_complex_assembly	71	8	0.9868	Chr02.g09187.m1;Chr02.g10991.m1;Chr02.g11341.m1;Chr04.g22985.m1;Chr04.g23360.m1;Chr04.g23361.m1;Chr04.g23738.m1;Chr04.g23740.m1
1117	GO:0016556	mRNA_modification	36	3	0.98686	Chr01.g01312.m1;Chr11.g62369.m1;Chr11.g63484.m1
1118	GO:0043484	regulation_of_RNA_splicing	28	2	0.98698	Chr01.g02783.m1;Chr01.g03122.m1
1119	GO:0048444	floral_organ_morphogenesis	28	2	0.98698	Chr03.g14183.m1;Chr14.g80557.m1
1120	GO:0009691	cytokinin_biosynthetic_process	19	1	0.98745	Chr03.g16161.m1
1121	GO:0010216	maintenance_of_DNA_methylation	19	1	0.98745	Chr13.g73979.m1
1122	GO:0051049	regulation_of_transport	146	20	0.98784	Chr02.g11327.m1;Chr03.g15099.m1;Chr03.g15239.m1;Chr04.g22999.m1;Chr05.g28138.m1;Chr06.g31384.m1;Chr06.g35178.m1;Chr07.g38081.m1;Chr08.g46790.m1;Chr09.g51642.m1;Chr10.g53950.m1;Chr10.g57812.m1;Chr12.g64588.m1;Chr12.g67760.m1;Chr13.g73609.m1;Chr13.g73902.m1;Chr13.g74885.m1;Chr14.g79147.m1;Chr15.g81964.m1;Chr15.g82257.m1
1123	GO:0099402	plant_organ_development	416	68	0.988	Chr01.g01497.m1;Chr01.g01498.m1;Chr01.g01499.m1;Chr01.g01500.m1;Chr01.g01501.m1;Chr01.g06170.m1;Chr01.g07630.m1;Chr02.g09052.m1;Chr02.g09053.m1;Chr02.g09263.m1;Chr02.g09520.m1;Chr02.g09717.m1;Chr02.g10696.m1;Chr02.g11916.m1;Chr03.g14183.m1;Chr03.g15099.m1;Chr03.g18009.m1;Chr03.g18139.m1;Chr03.g18544.m1;Chr04.g21650.m1;Chr04.g22535.m1;Chr04.g23804.m1;Chr04.g24547.m1;Chr04.g24918.m1;Chr04.g25130.m1…
1124	GO:0006650	glycerophospholipid_metabolic_process	211	31	0.98873	Chr01.g06342.m1;Chr01.g07806.m1;Chr02.g11015.m1;Chr02.g11128.m1;Chr03.g15239.m1;Chr03.g15607.m1;Chr03.g16501.m1;Chr03.g19133.m1;Chr04.g23210.m1;Chr04.g23322.m1;Chr04.g23770.m1;Chr07.g40514.m1;Chr07.g40636.m1;Chr07.g41598.m1;Chr08.g43527.m1;Chr08.g44440.m1;Chr09.g47916.m1;Chr09.g47919.m1;Chr09.g48942.m1;Chr11.g58092.m1;Chr11.g58527.m1;Chr12.g66855.m1;Chr12.g67504.m1;Chr12.g68299.m1;Chr13.g70982.m1…
1125	GO:0030003	cellular_cation_homeostasis	285	44	0.98904	Chr01.g01356.m1;Chr01.g01423.m1;Chr01.g04337.m1;Chr01.g04458.m1;Chr01.g04461.m1;Chr03.g14598.m1;Chr03.g14669.m1;Chr03.g14671.m1;Chr05.g30097.m1;Chr05.g30720.m1;Chr05.g31220.m1;Chr06.g31528.m1;Chr06.g32054.m1;Chr06.g32604.m1;Chr07.g36738.m1;Chr07.g36739.m1;Chr07.g37980.m1;Chr07.g38997.m1;Chr08.g42716.m1;Chr08.g46649.m1;Chr09.g50672.m1;Chr09.g51742.m1;Chr09.g52962.m1;Chr10.g55434.m1;Chr10.g56052.m1…
1126	GO:0045860	positive_regulation_of_protein_kinase_activity	153	21	0.98906	Chr01.g04370.m1;Chr02.g11144.m1;Chr03.g14864.m1;Chr03.g16054.m1;Chr03.g19131.m1;Chr04.g23190.m1;Chr05.g29780.m1;Chr05.g31348.m1;Chr06.g31388.m1;Chr06.g33762.m1;Chr07.g38263.m1;Chr08.g42934.m1;Chr09.g51447.m1;Chr11.g60162.m1;Chr11.g60574.m1;Chr11.g60935.m1;Chr11.g62796.m1;Chr13.g72151.m1;Chr14.g75809.m1;Chr14.g78022.m1;Chr14.g79615.m1
1127	GO:0015980	energy_derivation_by_oxidation_of_organic_compounds	240	36	0.98914	Chr01.g00887.m1;Chr01.g01118.m1;Chr01.g01804.m1;Chr01.g01805.m1;Chr01.g02128.m1;Chr01.g02129.m1;Chr02.g13595.m1;Chr03.g14364.m1;Chr03.g16157.m1;Chr05.g29143.m1;Chr05.g30702.m1;Chr06.g32067.m1;Chr06.g32076.m1;Chr06.g32618.m1;Chr06.g34344.m1;Chr07.g38351.m1;Chr07.g38500.m1;Chr07.g39026.m1;Chr08.g42677.m1;Chr08.g47180.m1;Chr09.g50570.m1;Chr09.g50630.m1;Chr09.g51151.m1;Chr09.g51369.m1;Chr11.g62031.m1…
1128	GO:0048437	floral_organ_development	117	15	0.9893	Chr01.g06170.m1;Chr01.g07630.m1;Chr02.g11916.m1;Chr03.g14183.m1;Chr03.g18009.m1;Chr03.g18139.m1;Chr04.g21650.m1;Chr04.g22535.m1;Chr05.g30650.m1;Chr06.g32125.m1;Chr06.g32673.m1;Chr08.g42863.m1;Chr11.g58696.m1;Chr14.g76666.m1;Chr14.g80557.m1
1129	GO:1903311	regulation_of_mRNA_metabolic_process	29	2	0.98933	Chr01.g02783.m1;Chr01.g03122.m1
1130	GO:0009165	nucleotide_biosynthetic_process	369	59	0.98962	Chr01.g01356.m1;Chr01.g01510.m1;Chr01.g04264.m1;Chr01.g04269.m1;Chr01.g04274.m1;Chr01.g04279.m1;Chr01.g06382.m1;Chr01.g07838.m1;Chr02.g11376.m1;Chr02.g11419.m1;Chr02.g12306.m1;Chr03.g14669.m1;Chr03.g14671.m1;Chr03.g17900.m1;Chr04.g21257.m1;Chr04.g22120.m1;Chr04.g22890.m1;Chr04.g22938.m1;Chr05.g28664.m1;Chr05.g29609.m1;Chr05.g30720.m1;Chr05.g31035.m1;Chr06.g31724.m1;Chr06.g32054.m1;Chr06.g32267.m1…
1131	GO:0010501	RNA_secondary_structure_unwinding	142	19	0.99006	Chr01.g05411.m1;Chr01.g05426.m1;Chr01.g05634.m1;Chr01.g06909.m1;Chr01.g07089.m1;Chr02.g12539.m1;Chr03.g19455.m1;Chr04.g21021.m1;Chr04.g21834.m1;Chr08.g42669.m1;Chr10.g56093.m1;Chr10.g56520.m1;Chr11.g59208.m1;Chr11.g59409.m1;Chr11.g59411.m1;Chr12.g65008.m1;Chr12.g68197.m1;Chr12.g69233.m1;Chr14.g75498.m1
1132	GO:0009607	response_to_biotic_stimulus	392	63	0.99029	Chr01.g00789.m1;Chr01.g00790.m1;Chr01.g00942.m1;Chr02.g10138.m1;Chr02.g10448.m1;Chr02.g12092.m1;Chr03.g15099.m1;Chr03.g15109.m1;Chr03.g18363.m1;Chr03.g19256.m1;Chr03.g19264.m1;Chr03.g19270.m1;Chr03.g19272.m1;Chr03.g19273.m1;Chr03.g19275.m1;Chr03.g19277.m1;Chr03.g19604.m1;Chr03.g19609.m1;Chr03.g19613.m1;Chr04.g21470.m1;Chr04.g22367.m1;Chr04.g24072.m1;Chr04.g24353.m1;Chr05.g26629.m1;Chr05.g27492.m1…
1133	GO:0070192	chromosome_organization_involved_in_meiotic_cell_cycle	38	3	0.99086	Chr02.g10967.m1;Chr04.g23384.m1;Chr04.g23717.m1
1134	GO:0006465	signal_peptide_processing	67	7	0.99095	Chr05.g28032.m1;Chr05.g28036.m1;Chr06.g35260.m1;Chr08.g45176.m1;Chr12.g66346.m1;Chr13.g70714.m1;Chr13.g70717.m1
1135	GO:0051716	cellular_response_to_stimulus	3183	604	0.99115	Chr01.g01111.m1;Chr01.g01236.m1;Chr01.g01277.m1;Chr01.g01551.m1;Chr01.g01552.m1;Chr01.g01553.m1;Chr01.g01554.m1;Chr01.g01556.m1;Chr01.g01558.m1;Chr01.g01574.m1;Chr01.g01921.m1;Chr01.g02259.m1;Chr01.g02461.m1;Chr01.g03981.m1;Chr01.g04103.m1;Chr01.g04114.m1;Chr01.g04115.m1;Chr01.g04370.m1;Chr01.g04447.m1;Chr01.g04727.m1;Chr01.g04863.m1;Chr01.g04864.m1;Chr01.g04952.m1;Chr01.g04953.m1;Chr01.g04955.m1…
1136	GO:0009860	pollen_tube_growth	30	2	0.99127	Chr08.g46649.m1;Chr12.g64718.m1
1137	GO:0000186	activation_of_MAPKK_activity	125	16	0.99129	Chr01.g04370.m1;Chr02.g11144.m1;Chr03.g14864.m1;Chr03.g16054.m1;Chr03.g19131.m1;Chr04.g23190.m1;Chr05.g31348.m1;Chr06.g31388.m1;Chr11.g60162.m1;Chr11.g60574.m1;Chr11.g60935.m1;Chr11.g62796.m1;Chr13.g72151.m1;Chr14.g75809.m1;Chr14.g78022.m1;Chr14.g79615.m1
1138	GO:0042327	positive_regulation_of_phosphorylation	162	22	0.99191	Chr01.g04370.m1;Chr02.g11144.m1;Chr03.g14864.m1;Chr03.g16054.m1;Chr03.g19131.m1;Chr04.g23190.m1;Chr05.g29780.m1;Chr05.g31348.m1;Chr06.g31388.m1;Chr06.g33762.m1;Chr07.g38263.m1;Chr07.g39387.m1;Chr08.g42934.m1;Chr09.g51447.m1;Chr11.g60162.m1;Chr11.g60574.m1;Chr11.g60935.m1;Chr11.g62796.m1;Chr13.g72151.m1;Chr14.g75809.m1;Chr14.g78022.m1;Chr14.g79615.m1
1139	GO:0044786	cell_cycle_DNA_replication	21	1	0.99208	Chr05.g30985.m1
1140	GO:0048638	regulation_of_developmental_growth	54	5	0.99224	Chr02.g11916.m1;Chr03.g14183.m1;Chr04.g21650.m1;Chr04.g22535.m1;Chr14.g80557.m1
1141	GO:0042221	response_to_chemical	1915	353	0.99253	Chr01.g01465.m1;Chr01.g01574.m1;Chr01.g02289.m1;Chr01.g02292.m1;Chr01.g02448.m1;Chr01.g02449.m1;Chr01.g02461.m1;Chr01.g03581.m1;Chr01.g03708.m1;Chr01.g04114.m1;Chr01.g04115.m1;Chr01.g04458.m1;Chr01.g04461.m1;Chr01.g05233.m1;Chr01.g05477.m1;Chr01.g05757.m1;Chr01.g05766.m1;Chr01.g06029.m1;Chr01.g06135.m1;Chr01.g06140.m1;Chr01.g06448.m1;Chr01.g06718.m1;Chr01.g06938.m1;Chr01.g07213.m1;Chr01.g07477.m1…
1142	GO:0006575	cellular_modified_amino_acid_metabolic_process	210	30	0.99258	Chr01.g04039.m1;Chr01.g04715.m1;Chr01.g06548.m1;Chr02.g10944.m1;Chr02.g10945.m1;Chr04.g23403.m1;Chr04.g23404.m1;Chr04.g23697.m1;Chr04.g23698.m1;Chr05.g28118.m1;Chr07.g40821.m1;Chr07.g41477.m1;Chr08.g46055.m1;Chr08.g46056.m1;Chr08.g46059.m1;Chr08.g46061.m1;Chr09.g48038.m1;Chr09.g48740.m1;Chr10.g57765.m1;Chr11.g57882.m1;Chr11.g57883.m1;Chr11.g58317.m1;Chr11.g58318.m1;Chr11.g60178.m1;Chr11.g61170.m1…
1143	GO:0033014	tetrapyrrole_biosynthetic_process	95	11	0.99266	Chr01.g01647.m1;Chr01.g01961.m1;Chr01.g02481.m1;Chr07.g38397.m1;Chr07.g41356.m1;Chr09.g48165.m1;Chr09.g51239.m1;Chr09.g51325.m1;Chr11.g61820.m1;Chr11.g62565.m1;Chr11.g63155.m1
1144	GO:0006164	purine_nucleotide_biosynthetic_process	245	36	0.9928	Chr01.g01356.m1;Chr01.g04264.m1;Chr01.g04269.m1;Chr01.g04274.m1;Chr01.g04279.m1;Chr01.g06382.m1;Chr01.g07838.m1;Chr02.g12306.m1;Chr03.g14669.m1;Chr03.g14671.m1;Chr04.g21257.m1;Chr04.g22120.m1;Chr05.g29609.m1;Chr05.g30720.m1;Chr05.g31035.m1;Chr06.g31724.m1;Chr06.g32054.m1;Chr06.g32267.m1;Chr06.g32604.m1;Chr07.g37980.m1;Chr07.g38997.m1;Chr09.g50672.m1;Chr09.g51742.m1;Chr10.g55434.m1;Chr11.g58056.m1…
1145	GO:0048584	positive_regulation_of_response_to_stimulus	217	31	0.99332	Chr01.g01369.m1;Chr01.g04370.m1;Chr02.g10138.m1;Chr02.g10448.m1;Chr02.g11144.m1;Chr02.g12092.m1;Chr03.g14864.m1;Chr03.g16054.m1;Chr03.g19131.m1;Chr04.g21470.m1;Chr04.g23190.m1;Chr04.g24072.m1;Chr04.g24353.m1;Chr05.g31348.m1;Chr06.g31388.m1;Chr07.g37164.m1;Chr08.g42316.m1;Chr09.g52538.m1;Chr11.g60162.m1;Chr11.g60574.m1;Chr11.g60935.m1;Chr11.g62311.m1;Chr11.g62796.m1;Chr11.g63425.m1;Chr12.g67866.m1…
1146	GO:0010562	positive_regulation_of_phosphorus_metabolic_process	164	22	0.99339	Chr01.g04370.m1;Chr02.g11144.m1;Chr03.g14864.m1;Chr03.g16054.m1;Chr03.g19131.m1;Chr04.g23190.m1;Chr05.g29780.m1;Chr05.g31348.m1;Chr06.g31388.m1;Chr06.g33762.m1;Chr07.g38263.m1;Chr07.g39387.m1;Chr08.g42934.m1;Chr09.g51447.m1;Chr11.g60162.m1;Chr11.g60574.m1;Chr11.g60935.m1;Chr11.g62796.m1;Chr13.g72151.m1;Chr14.g75809.m1;Chr14.g78022.m1;Chr14.g79615.m1
1147	GO:0045937	positive_regulation_of_phosphate_metabolic_process	164	22	0.99339	Chr01.g04370.m1;Chr02.g11144.m1;Chr03.g14864.m1;Chr03.g16054.m1;Chr03.g19131.m1;Chr04.g23190.m1;Chr05.g29780.m1;Chr05.g31348.m1;Chr06.g31388.m1;Chr06.g33762.m1;Chr07.g38263.m1;Chr07.g39387.m1;Chr08.g42934.m1;Chr09.g51447.m1;Chr11.g60162.m1;Chr11.g60574.m1;Chr11.g60935.m1;Chr11.g62796.m1;Chr13.g72151.m1;Chr14.g75809.m1;Chr14.g78022.m1;Chr14.g79615.m1
1148	GO:0009735	response_to_cytokinin	96	11	0.99354	Chr03.g19604.m1;Chr03.g19609.m1;Chr03.g19613.m1;Chr05.g29006.m1;Chr06.g34415.m1;Chr06.g34668.m1;Chr07.g40054.m1;Chr09.g48301.m1;Chr11.g60786.m1;Chr11.g61106.m1;Chr14.g75364.m1
1149	GO:0042451	purine_nucleoside_biosynthetic_process	200	28	0.99364	Chr01.g01356.m1;Chr01.g04264.m1;Chr01.g04269.m1;Chr01.g04274.m1;Chr01.g04279.m1;Chr02.g12306.m1;Chr03.g14669.m1;Chr03.g14671.m1;Chr04.g21257.m1;Chr04.g22120.m1;Chr05.g30720.m1;Chr06.g32054.m1;Chr06.g32604.m1;Chr07.g37980.m1;Chr07.g38997.m1;Chr09.g50672.m1;Chr09.g51742.m1;Chr10.g55434.m1;Chr11.g60655.m1;Chr11.g60987.m1;Chr11.g60989.m1;Chr11.g62323.m1;Chr11.g63439.m1;Chr13.g74541.m1;Chr14.g79820.m1…
1150	GO:0046129	purine_ribonucleoside_biosynthetic_process	200	28	0.99364	Chr01.g01356.m1;Chr01.g04264.m1;Chr01.g04269.m1;Chr01.g04274.m1;Chr01.g04279.m1;Chr02.g12306.m1;Chr03.g14669.m1;Chr03.g14671.m1;Chr04.g21257.m1;Chr04.g22120.m1;Chr05.g30720.m1;Chr06.g32054.m1;Chr06.g32604.m1;Chr07.g37980.m1;Chr07.g38997.m1;Chr09.g50672.m1;Chr09.g51742.m1;Chr10.g55434.m1;Chr11.g60655.m1;Chr11.g60987.m1;Chr11.g60989.m1;Chr11.g62323.m1;Chr11.g63439.m1;Chr13.g74541.m1;Chr14.g79820.m1…
1151	GO:0042435	indole-containing_compound_biosynthetic_process	40	3	0.99367	Chr05.g28118.m1;Chr07.g41477.m1;Chr09.g48038.m1
1152	GO:0009798	axis_specification	22	1	0.99371	Chr13.g73979.m1
1153	GO:0009156	ribonucleoside_monophosphate_biosynthetic_process	247	36	0.99392	Chr01.g01356.m1;Chr01.g01510.m1;Chr01.g04264.m1;Chr01.g04269.m1;Chr01.g04274.m1;Chr01.g04279.m1;Chr02.g11376.m1;Chr02.g12306.m1;Chr03.g14669.m1;Chr03.g14671.m1;Chr04.g21257.m1;Chr04.g22120.m1;Chr04.g22938.m1;Chr05.g30720.m1;Chr06.g32054.m1;Chr06.g32604.m1;Chr07.g37980.m1;Chr07.g38997.m1;Chr08.g46782.m1;Chr09.g50672.m1;Chr09.g51742.m1;Chr10.g55434.m1;Chr11.g60655.m1;Chr11.g60987.m1;Chr11.g60989.m1…
1154	GO:1901700	response_to_oxygen-containing_compound	628	105	0.994	Chr01.g02461.m1;Chr01.g05233.m1;Chr01.g05477.m1;Chr01.g05757.m1;Chr01.g05766.m1;Chr01.g06448.m1;Chr01.g06718.m1;Chr01.g06938.m1;Chr02.g09937.m1;Chr02.g09938.m1;Chr02.g09939.m1;Chr02.g09940.m1;Chr02.g10976.m1;Chr02.g11327.m1;Chr02.g11623.m1;Chr02.g11670.m1;Chr02.g11944.m1;Chr02.g12092.m1;Chr02.g12116.m1;Chr02.g13329.m1;Chr03.g14001.m1;Chr03.g15099.m1;Chr03.g15520.m1;Chr03.g15691.m1;Chr03.g15838.m1…
1155	GO:0033674	positive_regulation_of_kinase_activity	159	21	0.99404	Chr01.g04370.m1;Chr02.g11144.m1;Chr03.g14864.m1;Chr03.g16054.m1;Chr03.g19131.m1;Chr04.g23190.m1;Chr05.g29780.m1;Chr05.g31348.m1;Chr06.g31388.m1;Chr06.g33762.m1;Chr07.g38263.m1;Chr08.g42934.m1;Chr09.g51447.m1;Chr11.g60162.m1;Chr11.g60574.m1;Chr11.g60935.m1;Chr11.g62796.m1;Chr13.g72151.m1;Chr14.g75809.m1;Chr14.g78022.m1;Chr14.g79615.m1
1156	GO:0031334	positive_regulation_of_protein_complex_assembly	32	2	0.99417	Chr13.g73693.m1;Chr15.g82175.m1
1157	GO:0009127	purine_nucleoside_monophosphate_biosynthetic_process	201	28	0.99421	Chr01.g01356.m1;Chr01.g04264.m1;Chr01.g04269.m1;Chr01.g04274.m1;Chr01.g04279.m1;Chr02.g12306.m1;Chr03.g14669.m1;Chr03.g14671.m1;Chr04.g21257.m1;Chr04.g22120.m1;Chr05.g30720.m1;Chr06.g32054.m1;Chr06.g32604.m1;Chr07.g37980.m1;Chr07.g38997.m1;Chr09.g50672.m1;Chr09.g51742.m1;Chr10.g55434.m1;Chr11.g60655.m1;Chr11.g60987.m1;Chr11.g60989.m1;Chr11.g62323.m1;Chr11.g63439.m1;Chr13.g74541.m1;Chr14.g79820.m1…
1158	GO:0009168	purine_ribonucleoside_monophosphate_biosynthetic_process	201	28	0.99421	Chr01.g01356.m1;Chr01.g04264.m1;Chr01.g04269.m1;Chr01.g04274.m1;Chr01.g04279.m1;Chr02.g12306.m1;Chr03.g14669.m1;Chr03.g14671.m1;Chr04.g21257.m1;Chr04.g22120.m1;Chr05.g30720.m1;Chr06.g32054.m1;Chr06.g32604.m1;Chr07.g37980.m1;Chr07.g38997.m1;Chr09.g50672.m1;Chr09.g51742.m1;Chr10.g55434.m1;Chr11.g60655.m1;Chr11.g60987.m1;Chr11.g60989.m1;Chr11.g62323.m1;Chr11.g63439.m1;Chr13.g74541.m1;Chr14.g79820.m1…
1159	GO:0051028	mRNA_transport	56	5	0.99439	Chr08.g44915.m1;Chr08.g44921.m1;Chr08.g44924.m1;Chr08.g45017.m1;Chr08.g45032.m1
1160	GO:0098869	cellular_oxidant_detoxification	356	55	0.99452	Chr01.g01465.m1;Chr01.g02448.m1;Chr01.g02449.m1;Chr02.g10973.m1;Chr03.g17533.m1;Chr03.g18019.m1;Chr03.g18153.m1;Chr04.g23380.m1;Chr04.g23721.m1;Chr05.g27155.m1;Chr05.g27156.m1;Chr05.g27157.m1;Chr05.g30246.m1;Chr05.g30247.m1;Chr05.g30248.m1;Chr05.g30249.m1;Chr06.g33055.m1;Chr06.g33137.m1;Chr06.g33138.m1;Chr06.g33140.m1;Chr06.g35732.m1;Chr06.g35734.m1;Chr06.g35735.m1;Chr07.g38751.m1;Chr07.g38752.m1…
1161	GO:1990748	cellular_detoxification	356	55	0.99452	Chr01.g01465.m1;Chr01.g02448.m1;Chr01.g02449.m1;Chr02.g10973.m1;Chr03.g17533.m1;Chr03.g18019.m1;Chr03.g18153.m1;Chr04.g23380.m1;Chr04.g23721.m1;Chr05.g27155.m1;Chr05.g27156.m1;Chr05.g27157.m1;Chr05.g30246.m1;Chr05.g30247.m1;Chr05.g30248.m1;Chr05.g30249.m1;Chr06.g33055.m1;Chr06.g33137.m1;Chr06.g33138.m1;Chr06.g33140.m1;Chr06.g35732.m1;Chr06.g35734.m1;Chr06.g35735.m1;Chr07.g38751.m1;Chr07.g38752.m1…
1162	GO:0042273	ribosomal_large_subunit_biogenesis	178	24	0.9946	Chr01.g03153.m1;Chr01.g06261.m1;Chr01.g06543.m1;Chr01.g07726.m1;Chr03.g18726.m1;Chr06.g35202.m1;Chr07.g38340.m1;Chr07.g38382.m1;Chr07.g39927.m1;Chr07.g40255.m1;Chr09.g48903.m1;Chr09.g49173.m1;Chr09.g49556.m1;Chr09.g51250.m1;Chr09.g51339.m1;Chr09.g51380.m1;Chr11.g57889.m1;Chr11.g58184.m1;Chr11.g58212.m1;Chr11.g58606.m1;Chr11.g58910.m1;Chr12.g64799.m1;Chr13.g71137.m1;Chr14.g76120.m1
1163	GO:0051604	protein_maturation	184	25	0.99462	Chr01.g01517.m1;Chr01.g01650.m1;Chr01.g01964.m1;Chr03.g14385.m1;Chr05.g26969.m1;Chr05.g28032.m1;Chr05.g28036.m1;Chr06.g35260.m1;Chr06.g35946.m1;Chr08.g45176.m1;Chr08.g46710.m1;Chr08.g46711.m1;Chr08.g47157.m1;Chr11.g61817.m1;Chr11.g62185.m1;Chr11.g63152.m1;Chr11.g63270.m1;Chr12.g64198.m1;Chr12.g64672.m1;Chr12.g64673.m1;Chr12.g66346.m1;Chr13.g70714.m1;Chr13.g70717.m1;Chr13.g72466.m1;Chr14.g80331.m1
1164	GO:0009630	gravitropism	41	3	0.99474	Chr08.g45944.m1;Chr08.g47516.m1;Chr12.g65326.m1
1165	GO:0009145	purine_nucleoside_triphosphate_biosynthetic_process	142	18	0.99482	Chr01.g01356.m1;Chr03.g14669.m1;Chr03.g14671.m1;Chr05.g30720.m1;Chr06.g32054.m1;Chr06.g32604.m1;Chr07.g37980.m1;Chr07.g38997.m1;Chr09.g50672.m1;Chr09.g51742.m1;Chr10.g55434.m1;Chr11.g62323.m1;Chr11.g63439.m1;Chr13.g74541.m1;Chr14.g79820.m1;Chr14.g79822.m1;Chr14.g80031.m1;Chr14.g80033.m1
1166	GO:0009206	purine_ribonucleoside_triphosphate_biosynthetic_process	142	18	0.99482	Chr01.g01356.m1;Chr03.g14669.m1;Chr03.g14671.m1;Chr05.g30720.m1;Chr06.g32054.m1;Chr06.g32604.m1;Chr07.g37980.m1;Chr07.g38997.m1;Chr09.g50672.m1;Chr09.g51742.m1;Chr10.g55434.m1;Chr11.g62323.m1;Chr11.g63439.m1;Chr13.g74541.m1;Chr14.g79820.m1;Chr14.g79822.m1;Chr14.g80031.m1;Chr14.g80033.m1
1167	GO:0010073	meristem_maintenance	49	4	0.99485	Chr02.g11916.m1;Chr04.g21650.m1;Chr04.g22535.m1;Chr13.g73979.m1
1168	GO:2000241	regulation_of_reproductive_process	136	17	0.99493	Chr01.g01369.m1;Chr02.g11327.m1;Chr04.g22999.m1;Chr06.g31384.m1;Chr08.g44881.m1;Chr08.g44882.m1;Chr08.g44892.m1;Chr08.g44893.m1;Chr08.g44996.m1;Chr08.g45000.m1;Chr08.g45001.m1;Chr08.g45004.m1;Chr11.g62311.m1;Chr11.g63425.m1;Chr12.g66499.m1;Chr12.g66502.m1;Chr12.g67760.m1
1169	GO:0009260	ribonucleotide_biosynthetic_process	290	43	0.99521	Chr01.g01356.m1;Chr01.g01510.m1;Chr01.g04264.m1;Chr01.g04269.m1;Chr01.g04274.m1;Chr01.g04279.m1;Chr02.g11376.m1;Chr02.g12306.m1;Chr03.g14669.m1;Chr03.g14671.m1;Chr03.g17900.m1;Chr04.g21257.m1;Chr04.g22120.m1;Chr04.g22938.m1;Chr05.g28664.m1;Chr05.g30720.m1;Chr06.g32054.m1;Chr06.g32604.m1;Chr06.g34817.m1;Chr07.g37980.m1;Chr07.g38997.m1;Chr08.g46782.m1;Chr09.g50672.m1;Chr09.g51742.m1;Chr10.g55434.m1…
1170	GO:0046390	ribose_phosphate_biosynthetic_process	290	43	0.99521	Chr01.g01356.m1;Chr01.g01510.m1;Chr01.g04264.m1;Chr01.g04269.m1;Chr01.g04274.m1;Chr01.g04279.m1;Chr02.g11376.m1;Chr02.g12306.m1;Chr03.g14669.m1;Chr03.g14671.m1;Chr03.g17900.m1;Chr04.g21257.m1;Chr04.g22120.m1;Chr04.g22938.m1;Chr05.g28664.m1;Chr05.g30720.m1;Chr06.g32054.m1;Chr06.g32604.m1;Chr06.g34817.m1;Chr07.g37980.m1;Chr07.g38997.m1;Chr08.g46782.m1;Chr09.g50672.m1;Chr09.g51742.m1;Chr10.g55434.m1…
1171	GO:0006801	superoxide_metabolic_process	33	2	0.99524	Chr08.g44718.m1;Chr12.g66708.m1
1172	GO:0098754	detoxification	358	55	0.99526	Chr01.g01465.m1;Chr01.g02448.m1;Chr01.g02449.m1;Chr02.g10973.m1;Chr03.g17533.m1;Chr03.g18019.m1;Chr03.g18153.m1;Chr04.g23380.m1;Chr04.g23721.m1;Chr05.g27155.m1;Chr05.g27156.m1;Chr05.g27157.m1;Chr05.g30246.m1;Chr05.g30247.m1;Chr05.g30248.m1;Chr05.g30249.m1;Chr06.g33055.m1;Chr06.g33137.m1;Chr06.g33138.m1;Chr06.g33140.m1;Chr06.g35732.m1;Chr06.g35734.m1;Chr06.g35735.m1;Chr07.g38751.m1;Chr07.g38752.m1…
1173	GO:0006873	cellular_ion_homeostasis	296	44	0.99532	Chr01.g01356.m1;Chr01.g01423.m1;Chr01.g04337.m1;Chr01.g04458.m1;Chr01.g04461.m1;Chr03.g14598.m1;Chr03.g14669.m1;Chr03.g14671.m1;Chr05.g30097.m1;Chr05.g30720.m1;Chr05.g31220.m1;Chr06.g31528.m1;Chr06.g32054.m1;Chr06.g32604.m1;Chr07.g36738.m1;Chr07.g36739.m1;Chr07.g37980.m1;Chr07.g38997.m1;Chr08.g42716.m1;Chr08.g46649.m1;Chr09.g50672.m1;Chr09.g51742.m1;Chr09.g52962.m1;Chr10.g55434.m1;Chr10.g56052.m1…
1174	GO:0043410	positive_regulation_of_MAPK_cascade	131	16	0.9956	Chr01.g04370.m1;Chr02.g11144.m1;Chr03.g14864.m1;Chr03.g16054.m1;Chr03.g19131.m1;Chr04.g23190.m1;Chr05.g31348.m1;Chr06.g31388.m1;Chr11.g60162.m1;Chr11.g60574.m1;Chr11.g60935.m1;Chr11.g62796.m1;Chr13.g72151.m1;Chr14.g75809.m1;Chr14.g78022.m1;Chr14.g79615.m1
1175	GO:1902533	positive_regulation_of_intracellular_signal_transduction	131	16	0.9956	Chr01.g04370.m1;Chr02.g11144.m1;Chr03.g14864.m1;Chr03.g16054.m1;Chr03.g19131.m1;Chr04.g23190.m1;Chr05.g31348.m1;Chr06.g31388.m1;Chr11.g60162.m1;Chr11.g60574.m1;Chr11.g60935.m1;Chr11.g62796.m1;Chr13.g72151.m1;Chr14.g75809.m1;Chr14.g78022.m1;Chr14.g79615.m1
1176	GO:0009408	response_to_heat	99	11	0.99563	Chr01.g01517.m1;Chr05.g26969.m1;Chr05.g28118.m1;Chr06.g35946.m1;Chr07.g41477.m1;Chr08.g47157.m1;Chr09.g48038.m1;Chr11.g62185.m1;Chr11.g63270.m1;Chr12.g64198.m1;Chr13.g71252.m1
1177	GO:0008299	isoprenoid_biosynthetic_process	162	21	0.99565	Chr02.g09279.m1;Chr02.g09299.m1;Chr02.g09300.m1;Chr02.g09307.m1;Chr02.g09308.m1;Chr02.g09734.m1;Chr02.g09753.m1;Chr02.g09758.m1;Chr02.g13284.m1;Chr02.g13288.m1;Chr02.g13309.m1;Chr04.g20267.m1;Chr04.g24514.m1;Chr04.g24515.m1;Chr04.g24533.m1;Chr04.g24534.m1;Chr04.g24535.m1;Chr04.g24884.m1;Chr04.g24902.m1;Chr04.g24903.m1;Chr04.g24904.m1
1178	GO:0019395	fatty_acid_oxidation	50	4	0.99567	Chr05.g31080.m1;Chr06.g31679.m1;Chr06.g32224.m1;Chr13.g70226.m1
1179	GO:0009723	response_to_ethylene	58	5	0.99596	Chr02.g09052.m1;Chr02.g09053.m1;Chr02.g09520.m1;Chr04.g25130.m1;Chr06.g31626.m1
1180	GO:0009846	pollen_germination	24	1	0.99604	Chr10.g53389.m1
1181	GO:0019318	hexose_metabolic_process	132	16	0.99609	Chr01.g01190.m1;Chr01.g02412.m1;Chr02.g08890.m1;Chr04.g25286.m1;Chr04.g25424.m1;Chr08.g42722.m1;Chr08.g45569.m1;Chr08.g45570.m1;Chr11.g62099.m1;Chr11.g62636.m1;Chr11.g63597.m1;Chr12.g65723.m1;Chr12.g65724.m1;Chr12.g69181.m1;Chr13.g71418.m1;Chr13.g71977.m1
1182	GO:0006012	galactose_metabolic_process	34	2	0.99612	Chr08.g42722.m1;Chr12.g69181.m1
1183	GO:0010565	regulation_of_cellular_ketone_metabolic_process	34	2	0.99612	Chr07.g39739.m1;Chr09.g49806.m1
1184	GO:0030433	ER-associated_ubiquitin-dependent_protein_catabolic_process	34	2	0.99612	Chr13.g73693.m1;Chr15.g82175.m1
1185	GO:0006778	porphyrin-containing_compound_metabolic_process	126	15	0.99623	Chr01.g01647.m1;Chr01.g01961.m1;Chr01.g02481.m1;Chr02.g11327.m1;Chr04.g22999.m1;Chr06.g31384.m1;Chr07.g38397.m1;Chr07.g41356.m1;Chr09.g48165.m1;Chr09.g51239.m1;Chr09.g51325.m1;Chr11.g61820.m1;Chr11.g62565.m1;Chr11.g63155.m1;Chr12.g67760.m1
1186	GO:1901135	carbohydrate_derivative_metabolic_process	1242	219	0.99638	Chr01.g01220.m1;Chr01.g01356.m1;Chr01.g01510.m1;Chr01.g01595.m1;Chr01.g04264.m1;Chr01.g04269.m1;Chr01.g04274.m1;Chr01.g04279.m1;Chr01.g04718.m1;Chr01.g05959.m1;Chr01.g06249.m1;Chr01.g07404.m1;Chr01.g07405.m1;Chr01.g07412.m1;Chr01.g07707.m1;Chr02.g08264.m1;Chr02.g08265.m1;Chr02.g08266.m1;Chr02.g09006.m1;Chr02.g09248.m1;Chr02.g09279.m1;Chr02.g09299.m1;Chr02.g09300.m1;Chr02.g09307.m1;Chr02.g09308.m1…
1187	GO:0051186	cofactor_metabolic_process	718	120	0.99641	Chr01.g01220.m1;Chr01.g01647.m1;Chr01.g01961.m1;Chr01.g02481.m1;Chr01.g04039.m1;Chr01.g04715.m1;Chr01.g06548.m1;Chr02.g09279.m1;Chr02.g09299.m1;Chr02.g09300.m1;Chr02.g09307.m1;Chr02.g09308.m1;Chr02.g09734.m1;Chr02.g09753.m1;Chr02.g09758.m1;Chr02.g10719.m1;Chr02.g11028.m1;Chr02.g11327.m1;Chr02.g11359.m1;Chr02.g11374.m1;Chr02.g11376.m1;Chr02.g11419.m1;Chr02.g12813.m1;Chr02.g12886.m1;Chr02.g13284.m1…
1188	GO:0015748	organophosphate_ester_transport	101	11	0.99664	Chr01.g05141.m1;Chr01.g06611.m1;Chr02.g13101.m1;Chr04.g20483.m1;Chr05.g29013.m1;Chr06.g34408.m1;Chr06.g34661.m1;Chr11.g59695.m1;Chr13.g71318.m1;Chr13.g73706.m1;Chr15.g84007.m1
1189	GO:0035670	plant-type_ovary_development	35	2	0.99684	Chr03.g14183.m1;Chr14.g80557.m1
1190	GO:0036503	ERAD_pathway	35	2	0.99684	Chr13.g73693.m1;Chr15.g82175.m1
1191	GO:0048481	plant_ovule_development	35	2	0.99684	Chr03.g14183.m1;Chr14.g80557.m1
1192	GO:1901293	nucleoside_phosphate_biosynthetic_process	386	59	0.99685	Chr01.g01356.m1;Chr01.g01510.m1;Chr01.g04264.m1;Chr01.g04269.m1;Chr01.g04274.m1;Chr01.g04279.m1;Chr01.g06382.m1;Chr01.g07838.m1;Chr02.g11376.m1;Chr02.g11419.m1;Chr02.g12306.m1;Chr03.g14669.m1;Chr03.g14671.m1;Chr03.g17900.m1;Chr04.g21257.m1;Chr04.g22120.m1;Chr04.g22890.m1;Chr04.g22938.m1;Chr05.g28664.m1;Chr05.g29609.m1;Chr05.g30720.m1;Chr05.g31035.m1;Chr06.g31724.m1;Chr06.g32054.m1;Chr06.g32267.m1…
1193	GO:0034440	lipid_oxidation	52	4	0.99695	Chr05.g31080.m1;Chr06.g31679.m1;Chr06.g32224.m1;Chr13.g70226.m1
1194	GO:1901136	carbohydrate_derivative_catabolic_process	147	18	0.99705	Chr02.g09248.m1;Chr02.g09705.m1;Chr03.g15653.m1;Chr04.g24548.m1;Chr07.g37500.m1;Chr08.g43929.m1;Chr08.g44307.m1;Chr09.g52229.m1;Chr10.g57098.m1;Chr12.g67015.m1;Chr13.g74062.m1;Chr13.g74063.m1;Chr13.g74064.m1;Chr13.g74068.m1;Chr14.g78461.m1;Chr14.g78637.m1;Chr15.g81783.m1;Chr15.g81786.m1
1195	GO:0006383	transcription_from_RNA_polymerase_III_promoter	45	3	0.99752	Chr03.g14153.m1;Chr13.g70448.m1;Chr14.g80591.m1
1196	GO:0000460	maturation_of_5.8S_rRNA	61	5	0.99755	Chr01.g06261.m1;Chr01.g07726.m1;Chr11.g58184.m1;Chr11.g58212.m1;Chr11.g58606.m1
1197	GO:0040008	regulation_of_growth	61	5	0.99755	Chr02.g11916.m1;Chr03.g14183.m1;Chr04.g21650.m1;Chr04.g22535.m1;Chr14.g80557.m1
1198	GO:0044272	sulfur_compound_biosynthetic_process	90	9	0.99763	Chr02.g10944.m1;Chr02.g10945.m1;Chr04.g23403.m1;Chr04.g23404.m1;Chr04.g23697.m1;Chr04.g23698.m1;Chr05.g28118.m1;Chr07.g41477.m1;Chr09.g48038.m1
1199	GO:0072527	pyrimidine-containing_compound_metabolic_process	130	15	0.99768	Chr01.g01510.m1;Chr02.g11376.m1;Chr03.g17900.m1;Chr04.g22938.m1;Chr05.g28664.m1;Chr06.g34817.m1;Chr08.g46782.m1;Chr11.g62193.m1;Chr11.g63277.m1;Chr12.g64595.m1;Chr13.g71157.m1;Chr13.g71280.m1;Chr13.g72351.m1;Chr14.g76770.m1;Chr15.g84034.m1
1200	GO:0050790	regulation_of_catalytic_activity	1010	173	0.99774	Chr01.g01808.m1;Chr01.g01809.m1;Chr01.g01839.m1;Chr01.g01861.m1;Chr01.g01862.m1;Chr01.g01863.m1;Chr01.g01864.m1;Chr01.g02131.m1;Chr01.g02132.m1;Chr01.g02137.m1;Chr01.g02163.m1;Chr01.g02167.m1;Chr01.g02193.m1;Chr01.g02197.m1;Chr01.g02198.m1;Chr01.g02199.m1;Chr01.g02201.m1;Chr01.g02411.m1;Chr01.g02746.m1;Chr01.g03159.m1;Chr01.g04370.m1;Chr01.g04938.m1;Chr01.g04983.m1;Chr01.g04984.m1;Chr01.g06072.m1…
1201	GO:0043405	regulation_of_MAP_kinase_activity	137	16	0.99784	Chr01.g04370.m1;Chr02.g11144.m1;Chr03.g14864.m1;Chr03.g16054.m1;Chr03.g19131.m1;Chr04.g23190.m1;Chr05.g31348.m1;Chr06.g31388.m1;Chr11.g60162.m1;Chr11.g60574.m1;Chr11.g60935.m1;Chr11.g62796.m1;Chr13.g72151.m1;Chr14.g75809.m1;Chr14.g78022.m1;Chr14.g79615.m1
1202	GO:0043408	regulation_of_MAPK_cascade	137	16	0.99784	Chr01.g04370.m1;Chr02.g11144.m1;Chr03.g14864.m1;Chr03.g16054.m1;Chr03.g19131.m1;Chr04.g23190.m1;Chr05.g31348.m1;Chr06.g31388.m1;Chr11.g60162.m1;Chr11.g60574.m1;Chr11.g60935.m1;Chr11.g62796.m1;Chr13.g72151.m1;Chr14.g75809.m1;Chr14.g78022.m1;Chr14.g79615.m1
1203	GO:0006887	exocytosis	187	24	0.99786	Chr01.g05894.m1;Chr01.g07340.m1;Chr02.g12625.m1;Chr02.g12649.m1;Chr02.g12650.m1;Chr02.g12652.m1;Chr02.g12654.m1;Chr02.g12659.m1;Chr03.g16223.m1;Chr04.g20928.m1;Chr04.g20934.m1;Chr04.g20935.m1;Chr04.g20937.m1;Chr04.g20940.m1;Chr04.g20959.m1;Chr05.g28811.m1;Chr05.g30843.m1;Chr06.g31933.m1;Chr06.g32461.m1;Chr07.g38018.m1;Chr09.g51706.m1;Chr11.g58966.m1;Chr12.g66233.m1;Chr14.g77818.m1
1204	GO:0000904	cell_morphogenesis_involved_in_differentiation	62	5	0.99793	Chr05.g29006.m1;Chr06.g34415.m1;Chr06.g34668.m1;Chr08.g46649.m1;Chr12.g64718.m1
1205	GO:0051301	cell_division	230	31	0.99801	Chr01.g00994.m1;Chr01.g01951.m1;Chr01.g05547.m1;Chr01.g07009.m1;Chr02.g09362.m1;Chr02.g09363.m1;Chr02.g09820.m1;Chr02.g09823.m1;Chr02.g11546.m1;Chr03.g15291.m1;Chr03.g16147.m1;Chr03.g18544.m1;Chr04.g22778.m1;Chr04.g24451.m1;Chr04.g24452.m1;Chr04.g24857.m1;Chr05.g30805.m1;Chr06.g31971.m1;Chr06.g32504.m1;Chr07.g36859.m1;Chr07.g41595.m1;Chr08.g43201.m1;Chr09.g47922.m1;Chr09.g52849.m1;Chr11.g59291.m1…
1206	GO:0010074	maintenance_of_meristem_identity	27	1	0.99801	Chr13.g73979.m1
1207	GO:0032940	secretion_by_cell	200	26	0.99803	Chr01.g05894.m1;Chr01.g07340.m1;Chr02.g12625.m1;Chr02.g12649.m1;Chr02.g12650.m1;Chr02.g12652.m1;Chr02.g12654.m1;Chr02.g12659.m1;Chr03.g14025.m1;Chr03.g16223.m1;Chr04.g20928.m1;Chr04.g20934.m1;Chr04.g20935.m1;Chr04.g20937.m1;Chr04.g20940.m1;Chr04.g20959.m1;Chr05.g28811.m1;Chr05.g30843.m1;Chr06.g31933.m1;Chr06.g32461.m1;Chr07.g38018.m1;Chr09.g51706.m1;Chr11.g58966.m1;Chr12.g66233.m1;Chr14.g77818.m1…
1208	GO:0065009	regulation_of_molecular_function	1029	176	0.99806	Chr01.g01808.m1;Chr01.g01809.m1;Chr01.g01839.m1;Chr01.g01861.m1;Chr01.g01862.m1;Chr01.g01863.m1;Chr01.g01864.m1;Chr01.g02131.m1;Chr01.g02132.m1;Chr01.g02137.m1;Chr01.g02163.m1;Chr01.g02167.m1;Chr01.g02193.m1;Chr01.g02197.m1;Chr01.g02198.m1;Chr01.g02199.m1;Chr01.g02201.m1;Chr01.g02411.m1;Chr01.g02746.m1;Chr01.g03159.m1;Chr01.g04370.m1;Chr01.g04938.m1;Chr01.g04983.m1;Chr01.g04984.m1;Chr01.g06072.m1…
1209	GO:0008652	cellular_amino_acid_biosynthetic_process	279	39	0.9983	Chr01.g04462.m1;Chr01.g06087.m1;Chr01.g07538.m1;Chr02.g10687.m1;Chr02.g10964.m1;Chr02.g12466.m1;Chr03.g19604.m1;Chr03.g19609.m1;Chr03.g19613.m1;Chr04.g21085.m1;Chr04.g21899.m1;Chr04.g23388.m1;Chr04.g23714.m1;Chr04.g23819.m1;Chr05.g28532.m1;Chr06.g34891.m1;Chr07.g40054.m1;Chr07.g41524.m1;Chr08.g45137.m1;Chr08.g45232.m1;Chr09.g47994.m1;Chr09.g48301.m1;Chr09.g49416.m1;Chr10.g53818.m1;Chr10.g57675.m1…
1210	GO:0051347	positive_regulation_of_transferase_activity	171	21	0.99837	Chr01.g04370.m1;Chr02.g11144.m1;Chr03.g14864.m1;Chr03.g16054.m1;Chr03.g19131.m1;Chr04.g23190.m1;Chr05.g29780.m1;Chr05.g31348.m1;Chr06.g31388.m1;Chr06.g33762.m1;Chr07.g38263.m1;Chr08.g42934.m1;Chr09.g51447.m1;Chr11.g60162.m1;Chr11.g60574.m1;Chr11.g60935.m1;Chr11.g62796.m1;Chr13.g72151.m1;Chr14.g75809.m1;Chr14.g78022.m1;Chr14.g79615.m1
1211	GO:0046903	secretion	202	26	0.9984	Chr01.g05894.m1;Chr01.g07340.m1;Chr02.g12625.m1;Chr02.g12649.m1;Chr02.g12650.m1;Chr02.g12652.m1;Chr02.g12654.m1;Chr02.g12659.m1;Chr03.g14025.m1;Chr03.g16223.m1;Chr04.g20928.m1;Chr04.g20934.m1;Chr04.g20935.m1;Chr04.g20937.m1;Chr04.g20940.m1;Chr04.g20959.m1;Chr05.g28811.m1;Chr05.g30843.m1;Chr06.g31933.m1;Chr06.g32461.m1;Chr07.g38018.m1;Chr09.g51706.m1;Chr11.g58966.m1;Chr12.g66233.m1;Chr14.g77818.m1…
1212	GO:0010017	red_or_far-red_light_signaling_pathway	28	1	0.99842	Chr09.g50095.m1
1213	GO:0051701	interaction_with_host	28	1	0.99842	Chr13.g73979.m1
1214	GO:0071489	cellular_response_to_red_or_far_red_light	28	1	0.99842	Chr09.g50095.m1
1215	GO:0000003	reproduction	1071	183	0.99846	Chr01.g01369.m1;Chr01.g01750.m1;Chr01.g01751.m1;Chr01.g01752.m1;Chr01.g02069.m1;Chr01.g02070.m1;Chr01.g02071.m1;Chr01.g02508.m1;Chr01.g05248.m1;Chr01.g05250.m1;Chr01.g05252.m1;Chr01.g05253.m1;Chr01.g05874.m1;Chr01.g06170.m1;Chr01.g06289.m1;Chr01.g06290.m1;Chr01.g06294.m1;Chr01.g06295.m1;Chr01.g06296.m1;Chr01.g06546.m1;Chr01.g06736.m1;Chr01.g06738.m1;Chr01.g06739.m1;Chr01.g06742.m1;Chr01.g07327.m1…
1216	GO:0022414	reproductive_process	1071	183	0.99846	Chr01.g01369.m1;Chr01.g01750.m1;Chr01.g01751.m1;Chr01.g01752.m1;Chr01.g02069.m1;Chr01.g02070.m1;Chr01.g02071.m1;Chr01.g02508.m1;Chr01.g05248.m1;Chr01.g05250.m1;Chr01.g05252.m1;Chr01.g05253.m1;Chr01.g05874.m1;Chr01.g06170.m1;Chr01.g06289.m1;Chr01.g06290.m1;Chr01.g06294.m1;Chr01.g06295.m1;Chr01.g06296.m1;Chr01.g06546.m1;Chr01.g06736.m1;Chr01.g06738.m1;Chr01.g06739.m1;Chr01.g06742.m1;Chr01.g07327.m1…
1217	GO:0050832	defense_response_to_fungus	93	9	0.99847	Chr02.g10138.m1;Chr02.g10448.m1;Chr02.g12092.m1;Chr04.g21470.m1;Chr04.g24072.m1;Chr04.g24353.m1;Chr05.g28118.m1;Chr07.g41477.m1;Chr09.g48038.m1
1218	GO:0009967	positive_regulation_of_signal_transduction	140	16	0.99851	Chr01.g04370.m1;Chr02.g11144.m1;Chr03.g14864.m1;Chr03.g16054.m1;Chr03.g19131.m1;Chr04.g23190.m1;Chr05.g31348.m1;Chr06.g31388.m1;Chr11.g60162.m1;Chr11.g60574.m1;Chr11.g60935.m1;Chr11.g62796.m1;Chr13.g72151.m1;Chr14.g75809.m1;Chr14.g78022.m1;Chr14.g79615.m1
1219	GO:0010647	positive_regulation_of_cell_communication	140	16	0.99851	Chr01.g04370.m1;Chr02.g11144.m1;Chr03.g14864.m1;Chr03.g16054.m1;Chr03.g19131.m1;Chr04.g23190.m1;Chr05.g31348.m1;Chr06.g31388.m1;Chr11.g60162.m1;Chr11.g60574.m1;Chr11.g60935.m1;Chr11.g62796.m1;Chr13.g72151.m1;Chr14.g75809.m1;Chr14.g78022.m1;Chr14.g79615.m1
1220	GO:0023056	positive_regulation_of_signaling	140	16	0.99851	Chr01.g04370.m1;Chr02.g11144.m1;Chr03.g14864.m1;Chr03.g16054.m1;Chr03.g19131.m1;Chr04.g23190.m1;Chr05.g31348.m1;Chr06.g31388.m1;Chr11.g60162.m1;Chr11.g60574.m1;Chr11.g60935.m1;Chr11.g62796.m1;Chr13.g72151.m1;Chr14.g75809.m1;Chr14.g78022.m1;Chr14.g79615.m1
1221	GO:0033013	tetrapyrrole_metabolic_process	134	15	0.99859	Chr01.g01647.m1;Chr01.g01961.m1;Chr01.g02481.m1;Chr02.g11327.m1;Chr04.g22999.m1;Chr06.g31384.m1;Chr07.g38397.m1;Chr07.g41356.m1;Chr09.g48165.m1;Chr09.g51239.m1;Chr09.g51325.m1;Chr11.g61820.m1;Chr11.g62565.m1;Chr11.g63155.m1;Chr12.g67760.m1
1222	GO:0006535	cysteine_biosynthetic_process_from_serine	39	2	0.99861	Chr08.g44718.m1;Chr12.g66708.m1
1223	GO:0009932	cell_tip_growth	39	2	0.99861	Chr08.g46649.m1;Chr12.g64718.m1
1224	GO:0019344	cysteine_biosynthetic_process	39	2	0.99861	Chr08.g44718.m1;Chr12.g66708.m1
1225	GO:0070592	cell_wall_polysaccharide_biosynthetic_process	39	2	0.99861	Chr01.g02360.m1;Chr11.g62681.m1
1226	GO:0071900	regulation_of_protein_serine/threonine_kinase_activity	179	22	0.99867	Chr01.g04370.m1;Chr02.g11144.m1;Chr03.g14864.m1;Chr03.g16054.m1;Chr03.g19131.m1;Chr04.g23190.m1;Chr05.g29780.m1;Chr05.g31348.m1;Chr06.g31388.m1;Chr06.g33762.m1;Chr07.g38263.m1;Chr07.g39387.m1;Chr08.g42934.m1;Chr09.g51447.m1;Chr11.g60162.m1;Chr11.g60574.m1;Chr11.g60935.m1;Chr11.g62796.m1;Chr13.g72151.m1;Chr14.g75809.m1;Chr14.g78022.m1;Chr14.g79615.m1
1227	GO:0009309	amine_biosynthetic_process	94	9	0.99868	Chr01.g01008.m1;Chr01.g01009.m1;Chr11.g61927.m1;Chr11.g61929.m1;Chr11.g63764.m1;Chr11.g63766.m1;Chr13.g72003.m1;Chr13.g72004.m1;Chr13.g72009.m1
1228	GO:0042401	cellular_biogenic_amine_biosynthetic_process	94	9	0.99868	Chr01.g01008.m1;Chr01.g01009.m1;Chr11.g61927.m1;Chr11.g61929.m1;Chr11.g63764.m1;Chr11.g63766.m1;Chr13.g72003.m1;Chr13.g72004.m1;Chr13.g72009.m1
1229	GO:0090558	plant_epidermis_development	94	9	0.99868	Chr05.g29006.m1;Chr05.g30985.m1;Chr06.g34415.m1;Chr06.g34668.m1;Chr08.g45944.m1;Chr08.g47516.m1;Chr12.g65326.m1;Chr13.g73609.m1;Chr15.g82257.m1
1230	GO:0000462	maturation_of_SSU-rRNA_from_tricistronic_rRNA_transcript_(SSU-rRNA,_5.8S_rRNA,_L...	101	10	0.99868	Chr01.g00983.m1;Chr01.g05165.m1;Chr03.g18879.m1;Chr03.g19014.m1;Chr07.g41867.m1;Chr07.g42008.m1;Chr09.g47619.m1;Chr11.g61905.m1;Chr11.g63798.m1;Chr14.g75937.m1
1231	GO:0006576	cellular_biogenic_amine_metabolic_process	115	12	0.99875	Chr01.g01008.m1;Chr01.g01009.m1;Chr01.g06047.m1;Chr01.g07493.m1;Chr11.g58828.m1;Chr11.g61927.m1;Chr11.g61929.m1;Chr11.g63764.m1;Chr11.g63766.m1;Chr13.g72003.m1;Chr13.g72004.m1;Chr13.g72009.m1
1232	GO:0044106	cellular_amine_metabolic_process	115	12	0.99875	Chr01.g01008.m1;Chr01.g01009.m1;Chr01.g06047.m1;Chr01.g07493.m1;Chr11.g58828.m1;Chr11.g61927.m1;Chr11.g61929.m1;Chr11.g63764.m1;Chr11.g63766.m1;Chr13.g72003.m1;Chr13.g72004.m1;Chr13.g72009.m1
1233	GO:0010150	leaf_senescence	29	1	0.99875	Chr10.g57675.m1
1234	GO:0090693	plant_organ_senescence	29	1	0.99875	Chr10.g57675.m1
1235	GO:2000026	regulation_of_multicellular_organismal_development	247	33	0.99878	Chr01.g00789.m1;Chr01.g00790.m1;Chr01.g01369.m1;Chr02.g09052.m1;Chr02.g09053.m1;Chr02.g09178.m1;Chr02.g09520.m1;Chr02.g09644.m1;Chr02.g11327.m1;Chr03.g19485.m1;Chr04.g22999.m1;Chr04.g24625.m1;Chr04.g24992.m1;Chr04.g25130.m1;Chr06.g31384.m1;Chr07.g36859.m1;Chr08.g44881.m1;Chr08.g44882.m1;Chr08.g44892.m1;Chr08.g44893.m1;Chr08.g44996.m1;Chr08.g45000.m1;Chr08.g45001.m1;Chr08.g45004.m1;Chr08.g45167.m1…
1236	GO:0009914	hormone_transport	49	3	0.99885	Chr08.g45944.m1;Chr08.g47516.m1;Chr12.g65326.m1
1237	GO:0060918	auxin_transport	49	3	0.99885	Chr08.g45944.m1;Chr08.g47516.m1;Chr12.g65326.m1
1238	GO:0044089	positive_regulation_of_cellular_component_biogenesis	40	2	0.99887	Chr13.g73693.m1;Chr15.g82175.m1
1239	GO:0009908	flower_development	260	35	0.9989	Chr01.g01369.m1;Chr01.g06170.m1;Chr01.g07630.m1;Chr02.g11327.m1;Chr02.g11916.m1;Chr03.g14183.m1;Chr03.g18009.m1;Chr03.g18139.m1;Chr04.g21650.m1;Chr04.g22535.m1;Chr04.g22999.m1;Chr05.g28118.m1;Chr05.g30650.m1;Chr06.g31384.m1;Chr06.g32125.m1;Chr06.g32673.m1;Chr07.g41477.m1;Chr08.g42863.m1;Chr08.g44881.m1;Chr08.g44882.m1;Chr08.g44892.m1;Chr08.g44893.m1;Chr08.g44996.m1;Chr08.g45000.m1;Chr08.g45001.m1…
1240	GO:0009605	response_to_external_stimulus	474	72	0.99895	Chr01.g00789.m1;Chr01.g00790.m1;Chr01.g01593.m1;Chr01.g01600.m1;Chr01.g01605.m1;Chr01.g01924.m1;Chr02.g10138.m1;Chr02.g10448.m1;Chr02.g12092.m1;Chr03.g15099.m1;Chr03.g15109.m1;Chr03.g18363.m1;Chr03.g19256.m1;Chr03.g19264.m1;Chr03.g19270.m1;Chr03.g19272.m1;Chr03.g19273.m1;Chr03.g19275.m1;Chr03.g19277.m1;Chr03.g19604.m1;Chr03.g19609.m1;Chr03.g19613.m1;Chr04.g21470.m1;Chr04.g22367.m1;Chr04.g24072.m1…
1241	GO:0006273	lagging_strand_elongation	30	1	0.99901	Chr08.g46644.m1
1242	GO:0009629	response_to_gravity	50	3	0.99905	Chr08.g45944.m1;Chr08.g47516.m1;Chr12.g65326.m1
1243	GO:0006534	cysteine_metabolic_process	41	2	0.99908	Chr08.g44718.m1;Chr12.g66708.m1
1244	GO:0009741	response_to_brassinosteroid	41	2	0.99908	Chr05.g30985.m1;Chr12.g64224.m1
1245	GO:0032147	activation_of_protein_kinase_activity	144	16	0.99909	Chr01.g04370.m1;Chr02.g11144.m1;Chr03.g14864.m1;Chr03.g16054.m1;Chr03.g19131.m1;Chr04.g23190.m1;Chr05.g31348.m1;Chr06.g31388.m1;Chr11.g60162.m1;Chr11.g60574.m1;Chr11.g60935.m1;Chr11.g62796.m1;Chr13.g72151.m1;Chr14.g75809.m1;Chr14.g78022.m1;Chr14.g79615.m1
1246	GO:0055082	cellular_chemical_homeostasis	380	55	0.99915	Chr01.g01356.m1;Chr01.g01423.m1;Chr01.g04337.m1;Chr01.g04458.m1;Chr01.g04461.m1;Chr01.g04893.m1;Chr02.g11028.m1;Chr03.g14038.m1;Chr03.g14598.m1;Chr03.g14669.m1;Chr03.g14671.m1;Chr04.g23313.m1;Chr05.g30097.m1;Chr05.g30720.m1;Chr05.g31220.m1;Chr06.g31528.m1;Chr06.g32054.m1;Chr06.g32604.m1;Chr07.g36738.m1;Chr07.g36739.m1;Chr07.g37980.m1;Chr07.g38997.m1;Chr07.g41701.m1;Chr08.g42716.m1;Chr08.g46649.m1…
1247	GO:0048580	regulation_of_post-embryonic_development	164	19	0.99916	Chr01.g01369.m1;Chr02.g11327.m1;Chr04.g22999.m1;Chr06.g31384.m1;Chr07.g36859.m1;Chr08.g44881.m1;Chr08.g44882.m1;Chr08.g44892.m1;Chr08.g44893.m1;Chr08.g44996.m1;Chr08.g45000.m1;Chr08.g45001.m1;Chr08.g45004.m1;Chr09.g52849.m1;Chr11.g62311.m1;Chr11.g63425.m1;Chr12.g66499.m1;Chr12.g66502.m1;Chr12.g67760.m1
1248	GO:0034968	histone_lysine_methylation	90	8	0.99918	Chr03.g17371.m1;Chr04.g25254.m1;Chr04.g25382.m1;Chr10.g53353.m1;Chr13.g70571.m1;Chr13.g71741.m1;Chr14.g77294.m1;Chr15.g83578.m1
1249	GO:0009124	nucleoside_monophosphate_biosynthetic_process	269	36	0.99918	Chr01.g01356.m1;Chr01.g01510.m1;Chr01.g04264.m1;Chr01.g04269.m1;Chr01.g04274.m1;Chr01.g04279.m1;Chr02.g11376.m1;Chr02.g12306.m1;Chr03.g14669.m1;Chr03.g14671.m1;Chr04.g21257.m1;Chr04.g22120.m1;Chr04.g22938.m1;Chr05.g30720.m1;Chr06.g32054.m1;Chr06.g32604.m1;Chr07.g37980.m1;Chr07.g38997.m1;Chr08.g46782.m1;Chr09.g50672.m1;Chr09.g51742.m1;Chr10.g55434.m1;Chr11.g60655.m1;Chr11.g60987.m1;Chr11.g60989.m1…
1250	GO:0000028	ribosomal_small_subunit_assembly	51	3	0.99922	Chr05.g28294.m1;Chr05.g28301.m1;Chr12.g66887.m1
1251	GO:0009606	tropism	51	3	0.99922	Chr08.g45944.m1;Chr08.g47516.m1;Chr12.g65326.m1
1252	GO:0090626	plant_epidermis_morphogenesis	51	3	0.99922	Chr05.g29006.m1;Chr06.g34415.m1;Chr06.g34668.m1
1253	GO:0065008	regulation_of_biological_quality	1493	260	0.99924	Chr01.g01098.m1;Chr01.g01236.m1;Chr01.g01277.m1;Chr01.g01338.m1;Chr01.g01356.m1;Chr01.g01423.m1;Chr01.g01497.m1;Chr01.g01498.m1;Chr01.g01499.m1;Chr01.g01500.m1;Chr01.g01501.m1;Chr01.g02408.m1;Chr01.g02409.m1;Chr01.g02799.m1;Chr01.g03106.m1;Chr01.g03236.m1;Chr01.g03656.m1;Chr01.g04058.m1;Chr01.g04061.m1;Chr01.g04337.m1;Chr01.g04458.m1;Chr01.g04461.m1;Chr01.g04893.m1;Chr01.g05141.m1;Chr01.g05211.m1…
1254	GO:0048588	developmental_cell_growth	42	2	0.99926	Chr08.g46649.m1;Chr12.g64718.m1
1255	GO:0048507	meristem_development	119	12	0.99928	Chr02.g11327.m1;Chr02.g11916.m1;Chr04.g21650.m1;Chr04.g22535.m1;Chr04.g22999.m1;Chr06.g31384.m1;Chr08.g43937.m1;Chr08.g44312.m1;Chr11.g61320.m1;Chr12.g67004.m1;Chr12.g67760.m1;Chr13.g73979.m1
1256	GO:0051656	establishment_of_organelle_localization	76	6	0.99929	Chr05.g30765.m1;Chr06.g32008.m1;Chr06.g32550.m1;Chr07.g41898.m1;Chr07.g41976.m1;Chr09.g47595.m1
1257	GO:0031047	gene_silencing_by_RNA	133	14	0.99932	Chr01.g01574.m1;Chr01.g04114.m1;Chr01.g04115.m1;Chr03.g15234.m1;Chr08.g46228.m1;Chr10.g56561.m1;Chr10.g56562.m1;Chr11.g60776.m1;Chr11.g60777.m1;Chr11.g61098.m1;Chr11.g63211.m1;Chr12.g65060.m1;Chr13.g73979.m1;Chr14.g79156.m1
1258	GO:0010035	response_to_inorganic_substance	272	36	0.99939	Chr01.g04458.m1;Chr01.g04461.m1;Chr01.g05757.m1;Chr01.g05766.m1;Chr01.g07213.m1;Chr02.g13329.m1;Chr03.g15099.m1;Chr04.g20247.m1;Chr05.g28118.m1;Chr05.g30097.m1;Chr05.g30836.m1;Chr06.g31941.m1;Chr06.g32469.m1;Chr07.g36982.m1;Chr07.g38003.m1;Chr07.g38081.m1;Chr07.g41477.m1;Chr08.g43337.m1;Chr08.g43340.m1;Chr08.g43424.m1;Chr08.g43425.m1;Chr09.g48038.m1;Chr09.g51642.m1;Chr09.g51718.m1;Chr09.g52714.m1…
1259	GO:0010016	shoot_system_morphogenesis	107	10	0.99945	Chr02.g09263.m1;Chr02.g09717.m1;Chr03.g19485.m1;Chr04.g24547.m1;Chr04.g24918.m1;Chr05.g28157.m1;Chr06.g35165.m1;Chr08.g46982.m1;Chr12.g64381.m1;Chr14.g75470.m1
1260	GO:0043085	positive_regulation_of_catalytic_activity	391	56	0.99945	Chr01.g02411.m1;Chr01.g04370.m1;Chr01.g04938.m1;Chr01.g04983.m1;Chr01.g04984.m1;Chr02.g11144.m1;Chr02.g11254.m1;Chr02.g12321.m1;Chr02.g12362.m1;Chr03.g14864.m1;Chr03.g16054.m1;Chr03.g19131.m1;Chr04.g21190.m1;Chr04.g21240.m1;Chr04.g22006.m1;Chr04.g22101.m1;Chr04.g23069.m1;Chr04.g23190.m1;Chr05.g29780.m1;Chr05.g31348.m1;Chr06.g31388.m1;Chr06.g33762.m1;Chr07.g37011.m1;Chr07.g37012.m1;Chr07.g38263.m1…
1261	GO:0044093	positive_regulation_of_molecular_function	391	56	0.99945	Chr01.g02411.m1;Chr01.g04370.m1;Chr01.g04938.m1;Chr01.g04983.m1;Chr01.g04984.m1;Chr02.g11144.m1;Chr02.g11254.m1;Chr02.g12321.m1;Chr02.g12362.m1;Chr03.g14864.m1;Chr03.g16054.m1;Chr03.g19131.m1;Chr04.g21190.m1;Chr04.g21240.m1;Chr04.g22006.m1;Chr04.g22101.m1;Chr04.g23069.m1;Chr04.g23190.m1;Chr05.g29780.m1;Chr05.g31348.m1;Chr06.g31388.m1;Chr06.g33762.m1;Chr07.g37011.m1;Chr07.g37012.m1;Chr07.g38263.m1…
1262	GO:0022411	cellular_component_disassembly	121	12	0.99945	Chr02.g08753.m1;Chr02.g08756.m1;Chr02.g08758.m1;Chr05.g28315.m1;Chr06.g35037.m1;Chr07.g40956.m1;Chr08.g44871.m1;Chr08.g44872.m1;Chr08.g44975.m1;Chr08.g44976.m1;Chr12.g66523.m1;Chr12.g66524.m1
1263	GO:0048646	anatomical_structure_formation_involved_in_morphogenesis	121	12	0.99945	Chr02.g10827.m1;Chr02.g11392.m1;Chr03.g18009.m1;Chr03.g18139.m1;Chr03.g19485.m1;Chr04.g22916.m1;Chr08.g42863.m1;Chr08.g45944.m1;Chr08.g47516.m1;Chr12.g65326.m1;Chr14.g75470.m1;Chr14.g76666.m1
1264	GO:0006414	translational_elongation	219	27	0.9995	Chr03.g15511.m1;Chr03.g18526.m1;Chr03.g18546.m1;Chr03.g18579.m1;Chr05.g26732.m1;Chr05.g26733.m1;Chr05.g29708.m1;Chr05.g29711.m1;Chr05.g29743.m1;Chr06.g33816.m1;Chr06.g33858.m1;Chr06.g33872.m1;Chr06.g36169.m1;Chr06.g36170.m1;Chr07.g36785.m1;Chr07.g36867.m1;Chr07.g36868.m1;Chr07.g40956.m1;Chr09.g52839.m1;Chr09.g52840.m1;Chr13.g73958.m1;Chr14.g76200.m1;Chr14.g76268.m1;Chr14.g76303.m1;Chr14.g76318.m1…
1265	GO:0048827	phyllome_development	219	27	0.9995	Chr02.g09263.m1;Chr02.g09717.m1;Chr03.g14183.m1;Chr03.g15099.m1;Chr03.g18009.m1;Chr03.g18139.m1;Chr04.g24547.m1;Chr04.g24918.m1;Chr05.g28157.m1;Chr05.g29143.m1;Chr05.g30702.m1;Chr06.g32067.m1;Chr06.g32076.m1;Chr06.g32618.m1;Chr06.g34344.m1;Chr06.g35165.m1;Chr07.g38081.m1;Chr07.g38351.m1;Chr08.g42863.m1;Chr08.g46982.m1;Chr09.g51369.m1;Chr09.g51642.m1;Chr10.g57501.m1;Chr10.g57675.m1;Chr12.g64381.m1…
1266	GO:0006271	DNA_strand_elongation_involved_in_DNA_replication	33	1	0.9995	Chr08.g46644.m1
1267	GO:0009742	brassinosteroid_mediated_signaling_pathway	33	1	0.9995	Chr12.g64224.m1
1268	GO:0022616	DNA_strand_elongation	33	1	0.9995	Chr08.g46644.m1
1269	GO:0071367	cellular_response_to_brassinosteroid_stimulus	33	1	0.9995	Chr12.g64224.m1
1270	GO:0009267	cellular_response_to_starvation	44	2	0.99951	Chr07.g36859.m1;Chr09.g52849.m1
1271	GO:0009620	response_to_fungus	108	10	0.99953	Chr02.g10138.m1;Chr02.g10448.m1;Chr02.g12092.m1;Chr04.g21470.m1;Chr04.g22367.m1;Chr04.g24072.m1;Chr04.g24353.m1;Chr05.g28118.m1;Chr07.g41477.m1;Chr09.g48038.m1
1272	GO:0051052	regulation_of_DNA_metabolic_process	79	6	0.99957	Chr05.g30857.m1;Chr05.g30858.m1;Chr06.g31918.m1;Chr06.g31919.m1;Chr06.g32451.m1;Chr06.g32452.m1
1273	GO:0072522	purine-containing_compound_biosynthetic_process	276	36	0.99959	Chr01.g01356.m1;Chr01.g04264.m1;Chr01.g04269.m1;Chr01.g04274.m1;Chr01.g04279.m1;Chr01.g06382.m1;Chr01.g07838.m1;Chr02.g12306.m1;Chr03.g14669.m1;Chr03.g14671.m1;Chr04.g21257.m1;Chr04.g22120.m1;Chr05.g29609.m1;Chr05.g30720.m1;Chr05.g31035.m1;Chr06.g31724.m1;Chr06.g32054.m1;Chr06.g32267.m1;Chr06.g32604.m1;Chr07.g37980.m1;Chr07.g38997.m1;Chr09.g50672.m1;Chr09.g51742.m1;Chr10.g55434.m1;Chr11.g58056.m1…
1274	GO:0046395	carboxylic_acid_catabolic_process	123	12	0.99959	Chr03.g16158.m1;Chr03.g18520.m1;Chr08.g43212.m1;Chr08.g43213.m1;Chr08.g43214.m1;Chr12.g68668.m1;Chr12.g68669.m1;Chr12.g68670.m1;Chr12.g68671.m1;Chr12.g68673.m1;Chr14.g76320.m1;Chr14.g77913.m1
1275	GO:0051239	regulation_of_multicellular_organismal_process	270	35	0.99959	Chr01.g00789.m1;Chr01.g00790.m1;Chr01.g01369.m1;Chr02.g09052.m1;Chr02.g09053.m1;Chr02.g09178.m1;Chr02.g09520.m1;Chr02.g09644.m1;Chr02.g11327.m1;Chr03.g14183.m1;Chr03.g19485.m1;Chr04.g22999.m1;Chr04.g24625.m1;Chr04.g24992.m1;Chr04.g25130.m1;Chr06.g31384.m1;Chr07.g36859.m1;Chr08.g44881.m1;Chr08.g44882.m1;Chr08.g44892.m1;Chr08.g44893.m1;Chr08.g44996.m1;Chr08.g45000.m1;Chr08.g45001.m1;Chr08.g45004.m1…
1276	GO:0006022	aminoglycan_metabolic_process	102	9	0.9996	Chr02.g09248.m1;Chr02.g09705.m1;Chr02.g13499.m1;Chr04.g20068.m1;Chr04.g24548.m1;Chr05.g26945.m1;Chr06.g35968.m1;Chr08.g47151.m1;Chr12.g64208.m1
1277	GO:0019827	stem_cell_population_maintenance	34	1	0.9996	Chr13.g73979.m1
1278	GO:0098727	maintenance_of_cell_number	34	1	0.9996	Chr13.g73979.m1
1279	GO:1903008	organelle_disassembly	34	1	0.9996	Chr07.g40956.m1
1280	GO:0070887	cellular_response_to_chemical_stimulus	757	120	0.99965	Chr01.g01574.m1;Chr01.g02461.m1;Chr01.g04114.m1;Chr01.g04115.m1;Chr01.g05233.m1;Chr01.g05477.m1;Chr01.g06029.m1;Chr01.g06718.m1;Chr01.g06938.m1;Chr01.g07477.m1;Chr02.g09937.m1;Chr02.g09938.m1;Chr02.g09939.m1;Chr02.g09940.m1;Chr02.g10976.m1;Chr02.g11327.m1;Chr02.g11623.m1;Chr02.g11670.m1;Chr02.g11944.m1;Chr02.g12116.m1;Chr02.g12277.m2;Chr02.g12524.m1;Chr03.g14001.m1;Chr03.g15234.m1;Chr03.g15520.m1…
1281	GO:0045944	positive_regulation_of_transcription_from_RNA_polymerase_II_promoter	88	7	0.99965	Chr05.g29780.m1;Chr06.g33762.m1;Chr07.g38263.m1;Chr08.g42934.m1;Chr09.g51447.m1;Chr13.g73693.m1;Chr15.g82175.m1
1282	GO:0006360	transcription_from_RNA_polymerase_I_promoter	35	1	0.99969	Chr01.g05165.m1
1283	GO:0071103	DNA_conformation_change	303	40	0.99969	Chr01.g05013.m1;Chr01.g05015.m1;Chr01.g05757.m1;Chr01.g05766.m1;Chr02.g08949.m1;Chr02.g08952.m1;Chr02.g09378.m1;Chr02.g10249.m1;Chr02.g10254.m1;Chr02.g12181.m1;Chr02.g13329.m1;Chr04.g20247.m1;Chr04.g20250.m1;Chr04.g25202.m1;Chr05.g30836.m1;Chr05.g30985.m1;Chr06.g31941.m1;Chr06.g32469.m1;Chr07.g38003.m1;Chr07.g39311.m1;Chr07.g39673.m1;Chr07.g41251.m1;Chr07.g41252.m1;Chr08.g43337.m1;Chr08.g43340.m1…
1284	GO:0044038	cell_wall_macromolecule_biosynthetic_process	47	2	0.99974	Chr01.g02360.m1;Chr11.g62681.m1
1285	GO:0048868	pollen_tube_development	47	2	0.99974	Chr08.g46649.m1;Chr12.g64718.m1
1286	GO:0070589	cellular_component_macromolecule_biosynthetic_process	47	2	0.99974	Chr01.g02360.m1;Chr11.g62681.m1
1287	GO:0009653	anatomical_structure_morphogenesis	504	74	0.99975	Chr01.g01236.m1;Chr01.g01277.m1;Chr01.g06170.m1;Chr01.g07630.m1;Chr02.g09263.m1;Chr02.g09717.m1;Chr02.g10696.m1;Chr02.g10827.m1;Chr02.g11392.m1;Chr03.g14183.m1;Chr03.g14766.m1;Chr03.g14778.m1;Chr03.g16335.m1;Chr03.g16809.m1;Chr03.g18009.m1;Chr03.g18139.m1;Chr03.g19485.m1;Chr03.g19855.m1;Chr04.g22916.m1;Chr04.g23804.m1;Chr04.g24547.m1;Chr04.g24918.m1;Chr05.g26881.m1;Chr05.g27395.m1;Chr05.g28157.m1…
1288	GO:0044265	cellular_macromolecule_catabolic_process	1111	184	0.99975	Chr01.g00892.m1;Chr01.g00994.m1;Chr01.g01094.m1;Chr01.g01258.m1;Chr01.g01340.m1;Chr01.g01341.m1;Chr01.g01650.m1;Chr01.g01769.m1;Chr01.g01897.m1;Chr01.g01964.m1;Chr01.g02083.m1;Chr01.g02234.m1;Chr01.g02402.m1;Chr01.g02716.m1;Chr01.g02721.m1;Chr01.g02726.m1;Chr01.g02843.m1;Chr01.g03070.m1;Chr01.g03180.m1;Chr01.g03187.m1;Chr01.g03196.m1;Chr01.g04454.m1;Chr01.g04456.m1;Chr01.g04457.m1;Chr01.g04475.m1…
1289	GO:0006265	DNA_topological_change	36	1	0.99975	Chr05.g30985.m1
1290	GO:0044281	small_molecule_metabolic_process	3274	598	0.99975	Chr01.g01008.m1;Chr01.g01009.m1;Chr01.g01166.m1;Chr01.g01190.m1;Chr01.g01220.m1;Chr01.g01229.m1;Chr01.g01356.m1;Chr01.g01436.m1;Chr01.g01510.m1;Chr01.g01804.m1;Chr01.g01805.m1;Chr01.g02128.m1;Chr01.g02129.m1;Chr01.g02412.m1;Chr01.g02713.m1;Chr01.g03183.m1;Chr01.g03191.m1;Chr01.g03203.m1;Chr01.g03228.m1;Chr01.g03664.m1;Chr01.g04018.m1;Chr01.g04019.m1;Chr01.g04039.m1;Chr01.g04264.m1;Chr01.g04269.m1…
1291	GO:0090567	reproductive_shoot_system_development	275	35	0.99975	Chr01.g01369.m1;Chr01.g06170.m1;Chr01.g07630.m1;Chr02.g11327.m1;Chr02.g11916.m1;Chr03.g14183.m1;Chr03.g18009.m1;Chr03.g18139.m1;Chr04.g21650.m1;Chr04.g22535.m1;Chr04.g22999.m1;Chr05.g28118.m1;Chr05.g30650.m1;Chr06.g31384.m1;Chr06.g32125.m1;Chr06.g32673.m1;Chr07.g41477.m1;Chr08.g42863.m1;Chr08.g44881.m1;Chr08.g44882.m1;Chr08.g44892.m1;Chr08.g44893.m1;Chr08.g44996.m1;Chr08.g45000.m1;Chr08.g45001.m1…
1292	GO:0042430	indole-containing_compound_metabolic_process	57	3	0.99976	Chr05.g28118.m1;Chr07.g41477.m1;Chr09.g48038.m1
1293	GO:0032270	positive_regulation_of_cellular_protein_metabolic_process	288	37	0.99977	Chr01.g01340.m1;Chr01.g01341.m1;Chr01.g04370.m1;Chr02.g08958.m1;Chr02.g08960.m1;Chr02.g10257.m1;Chr02.g11144.m1;Chr03.g14864.m1;Chr03.g16054.m1;Chr03.g19131.m1;Chr04.g23190.m1;Chr04.g25222.m1;Chr04.g25352.m1;Chr05.g29780.m1;Chr05.g30988.m1;Chr05.g31348.m1;Chr06.g31388.m1;Chr06.g31793.m1;Chr06.g32330.m1;Chr06.g33762.m1;Chr07.g38263.m1;Chr07.g39259.m1;Chr07.g39387.m1;Chr08.g42934.m1;Chr09.g50370.m1…
1294	GO:0055086	nucleobase-containing_small_molecule_metabolic_process	852	136	0.99977	Chr01.g01220.m1;Chr01.g01356.m1;Chr01.g01510.m1;Chr01.g04264.m1;Chr01.g04269.m1;Chr01.g04274.m1;Chr01.g04279.m1;Chr01.g06382.m1;Chr01.g07838.m1;Chr02.g09279.m1;Chr02.g09299.m1;Chr02.g09300.m1;Chr02.g09307.m1;Chr02.g09308.m1;Chr02.g09734.m1;Chr02.g09753.m1;Chr02.g09758.m1;Chr02.g10719.m1;Chr02.g11028.m1;Chr02.g11359.m1;Chr02.g11374.m1;Chr02.g11376.m1;Chr02.g11419.m1;Chr02.g12306.m1;Chr02.g12813.m1…
1295	GO:0010228	vegetative_to_reproductive_phase_transition_of_meristem	113	10	0.99978	Chr08.g44881.m1;Chr08.g44882.m1;Chr08.g44892.m1;Chr08.g44893.m1;Chr08.g44996.m1;Chr08.g45000.m1;Chr08.g45001.m1;Chr08.g45004.m1;Chr12.g66499.m1;Chr12.g66502.m1
1296	GO:0009069	serine_family_amino_acid_metabolic_process	106	9	0.99979	Chr01.g04039.m1;Chr01.g04715.m1;Chr07.g40821.m1;Chr08.g44718.m1;Chr09.g48740.m1;Chr10.g57765.m1;Chr11.g60178.m1;Chr11.g61170.m1;Chr12.g66708.m1
1297	GO:0043401	steroid_hormone_mediated_signaling_pathway	37	1	0.9998	Chr12.g64224.m1
1298	GO:0048545	response_to_steroid_hormone	37	1	0.9998	Chr12.g64224.m1
1299	GO:0071383	cellular_response_to_steroid_hormone_stimulus	37	1	0.9998	Chr12.g64224.m1
1300	GO:0042743	hydrogen_peroxide_metabolic_process	228	27	0.99982	Chr03.g18019.m1;Chr03.g18153.m1;Chr05.g30246.m1;Chr05.g30247.m1;Chr05.g30248.m1;Chr05.g30249.m1;Chr06.g33055.m1;Chr06.g33137.m1;Chr06.g33138.m1;Chr06.g33140.m1;Chr07.g38751.m1;Chr07.g38752.m1;Chr07.g38756.m1;Chr07.g38757.m1;Chr08.g42875.m1;Chr08.g42876.m1;Chr08.g44718.m1;Chr09.g50899.m1;Chr09.g50901.m1;Chr09.g50904.m1;Chr09.g50905.m1;Chr09.g50908.m1;Chr09.g50909.m1;Chr12.g66708.m1;Chr12.g69015.m1…
1301	GO:0031401	positive_regulation_of_protein_modification_process	196	22	0.99982	Chr01.g04370.m1;Chr02.g11144.m1;Chr03.g14864.m1;Chr03.g16054.m1;Chr03.g19131.m1;Chr04.g23190.m1;Chr05.g29780.m1;Chr05.g31348.m1;Chr06.g31388.m1;Chr06.g33762.m1;Chr07.g38263.m1;Chr07.g39387.m1;Chr08.g42934.m1;Chr09.g51447.m1;Chr11.g60162.m1;Chr11.g60574.m1;Chr11.g60935.m1;Chr11.g62796.m1;Chr13.g72151.m1;Chr14.g75809.m1;Chr14.g78022.m1;Chr14.g79615.m1
1302	GO:0015985	energy_coupled_proton_transport,_down_electrochemical_gradient	92	7	0.99982	Chr05.g30720.m1;Chr06.g32054.m1;Chr06.g32604.m1;Chr07.g37980.m1;Chr07.g38997.m1;Chr09.g50672.m1;Chr09.g51742.m1
1303	GO:0015986	ATP_synthesis_coupled_proton_transport	92	7	0.99982	Chr05.g30720.m1;Chr06.g32054.m1;Chr06.g32604.m1;Chr07.g37980.m1;Chr07.g38997.m1;Chr09.g50672.m1;Chr09.g51742.m1
1304	GO:0045333	cellular_respiration	170	18	0.99982	Chr01.g01804.m1;Chr01.g01805.m1;Chr01.g02128.m1;Chr01.g02129.m1;Chr03.g16157.m1;Chr05.g29143.m1;Chr05.g30702.m1;Chr06.g32067.m1;Chr06.g32076.m1;Chr06.g32618.m1;Chr06.g34344.m1;Chr07.g38351.m1;Chr09.g51369.m1;Chr11.g62924.m1;Chr11.g62925.m1;Chr11.g62980.m1;Chr11.g62981.m1;Chr14.g77914.m1
1305	GO:0051247	positive_regulation_of_protein_metabolic_process	291	37	0.99983	Chr01.g01340.m1;Chr01.g01341.m1;Chr01.g04370.m1;Chr02.g08958.m1;Chr02.g08960.m1;Chr02.g10257.m1;Chr02.g11144.m1;Chr03.g14864.m1;Chr03.g16054.m1;Chr03.g19131.m1;Chr04.g23190.m1;Chr04.g25222.m1;Chr04.g25352.m1;Chr05.g29780.m1;Chr05.g30988.m1;Chr05.g31348.m1;Chr06.g31388.m1;Chr06.g31793.m1;Chr06.g32330.m1;Chr06.g33762.m1;Chr07.g38263.m1;Chr07.g39259.m1;Chr07.g39387.m1;Chr08.g42934.m1;Chr09.g50370.m1…
1306	GO:0019637	organophosphate_metabolic_process	1065	174	0.99984	Chr01.g01220.m1;Chr01.g01356.m1;Chr01.g01510.m1;Chr01.g01595.m1;Chr01.g04264.m1;Chr01.g04269.m1;Chr01.g04274.m1;Chr01.g04279.m1;Chr01.g06342.m1;Chr01.g06382.m1;Chr01.g07806.m1;Chr01.g07838.m1;Chr02.g09279.m1;Chr02.g09299.m1;Chr02.g09300.m1;Chr02.g09307.m1;Chr02.g09308.m1;Chr02.g09734.m1;Chr02.g09753.m1;Chr02.g09758.m1;Chr02.g10719.m1;Chr02.g11015.m1;Chr02.g11028.m1;Chr02.g11128.m1;Chr02.g11359.m1…
1307	GO:0009555	pollen_development	164	17	0.99984	Chr02.g10827.m1;Chr02.g10967.m1;Chr02.g11392.m1;Chr02.g11733.m1;Chr02.g11816.m1;Chr02.g11817.m1;Chr03.g18009.m1;Chr03.g18139.m1;Chr04.g21739.m1;Chr04.g21740.m1;Chr04.g22620.m1;Chr04.g22621.m1;Chr04.g22916.m1;Chr04.g23384.m1;Chr04.g23717.m1;Chr08.g42863.m1;Chr14.g76666.m1
1308	GO:0006664	glycolipid_metabolic_process	108	9	0.99984	Chr02.g10933.m1;Chr04.g23416.m1;Chr04.g23679.m1;Chr05.g27924.m1;Chr06.g34917.m1;Chr06.g35355.m1;Chr13.g70760.m1;Chr13.g70761.m1;Chr15.g84593.m1
1309	GO:0051235	maintenance_of_location	93	7	0.99985	Chr01.g04458.m1;Chr01.g04461.m1;Chr05.g30097.m1;Chr11.g60483.m1;Chr11.g60852.m1;Chr13.g71191.m1;Chr15.g84122.m1
1310	GO:0009152	purine_ribonucleotide_biosynthetic_process	237	28	0.99987	Chr01.g01356.m1;Chr01.g04264.m1;Chr01.g04269.m1;Chr01.g04274.m1;Chr01.g04279.m1;Chr02.g12306.m1;Chr03.g14669.m1;Chr03.g14671.m1;Chr04.g21257.m1;Chr04.g22120.m1;Chr05.g30720.m1;Chr06.g32054.m1;Chr06.g32604.m1;Chr07.g37980.m1;Chr07.g38997.m1;Chr09.g50672.m1;Chr09.g51742.m1;Chr10.g55434.m1;Chr11.g60655.m1;Chr11.g60987.m1;Chr11.g60989.m1;Chr11.g62323.m1;Chr11.g63439.m1;Chr13.g74541.m1;Chr14.g79820.m1…
1311	GO:0009640	photomorphogenesis	51	2	0.99989	Chr02.g11324.m1;Chr04.g23001.m1
1312	GO:0019684	photosynthesis,_light_reaction	220	25	0.9999	Chr01.g00994.m1;Chr02.g08023.m1;Chr02.g08036.m1;Chr02.g08054.m1;Chr02.g08058.m1;Chr05.g27034.m1;Chr05.g27035.m1;Chr05.g27037.m1;Chr05.g27038.m1;Chr06.g35875.m1;Chr06.g35876.m1;Chr06.g35877.m1;Chr06.g35878.m1;Chr06.g35879.m1;Chr07.g40336.m1;Chr07.g40387.m1;Chr08.g42204.m1;Chr08.g42220.m1;Chr08.g47207.m1;Chr09.g49046.m1;Chr09.g49098.m1;Chr10.g55540.m1;Chr11.g61915.m1;Chr11.g63787.m1;Chr12.g64128.m1
1313	GO:0048367	shoot_system_development	457	64	0.9999	Chr01.g01369.m1;Chr01.g06170.m1;Chr01.g07630.m1;Chr02.g09178.m1;Chr02.g09263.m1;Chr02.g09644.m1;Chr02.g09717.m1;Chr02.g11327.m1;Chr02.g11916.m1;Chr03.g14183.m1;Chr03.g15099.m1;Chr03.g18009.m1;Chr03.g18139.m1;Chr03.g19485.m1;Chr04.g21650.m1;Chr04.g22535.m1;Chr04.g22999.m1;Chr04.g24547.m1;Chr04.g24625.m1;Chr04.g24918.m1;Chr04.g24992.m1;Chr05.g28118.m1;Chr05.g28157.m1;Chr05.g29143.m1;Chr05.g30650.m1…
1314	GO:0016053	organic_acid_biosynthetic_process	831	130	0.9999	Chr01.g01166.m1;Chr01.g01436.m1;Chr01.g02713.m1;Chr01.g03183.m1;Chr01.g03191.m1;Chr01.g03203.m1;Chr01.g03228.m1;Chr01.g03664.m1;Chr01.g04435.m1;Chr01.g04439.m1;Chr01.g04440.m1;Chr01.g04462.m1;Chr01.g06087.m1;Chr01.g07538.m1;Chr02.g09348.m1;Chr02.g09803.m1;Chr02.g10687.m1;Chr02.g10964.m1;Chr02.g12466.m1;Chr03.g14192.m1;Chr03.g14873.m1;Chr03.g15099.m1;Chr03.g15308.m1;Chr03.g16158.m1;Chr03.g16861.m1…
1315	GO:0009639	response_to_red_or_far_red_light	103	8	0.9999	Chr01.g03665.m1;Chr02.g11324.m1;Chr04.g23001.m1;Chr06.g35173.m1;Chr09.g47723.m1;Chr09.g50095.m1;Chr12.g64631.m1;Chr12.g65014.m1
1316	GO:0032259	methylation	1084	176	0.9999	Chr01.g01369.m1;Chr01.g01707.m1;Chr01.g02548.m1;Chr01.g02823.m1;Chr01.g03088.m1;Chr01.g03256.m1;Chr01.g03638.m1;Chr01.g04039.m1;Chr01.g04114.m1;Chr01.g04115.m1;Chr01.g04462.m1;Chr01.g04606.m1;Chr01.g04715.m1;Chr01.g04971.m1;Chr01.g05177.m1;Chr01.g06659.m1;Chr02.g09370.m1;Chr02.g09832.m1;Chr02.g10016.m1;Chr02.g10035.m1;Chr02.g10038.m1;Chr02.g10330.m1;Chr02.g10347.m1;Chr02.g10349.m1;Chr02.g12247.m1…
1317	GO:1903509	liposaccharide_metabolic_process	111	9	0.9999	Chr02.g10933.m1;Chr04.g23416.m1;Chr04.g23679.m1;Chr05.g27924.m1;Chr06.g34917.m1;Chr06.g35355.m1;Chr13.g70760.m1;Chr13.g70761.m1;Chr15.g84593.m1
1318	GO:1901605	alpha-amino_acid_metabolic_process	464	65	0.99991	Chr01.g04039.m1;Chr01.g04462.m1;Chr01.g04715.m1;Chr01.g06059.m1;Chr01.g06087.m1;Chr01.g07507.m1;Chr01.g07538.m1;Chr02.g11419.m1;Chr02.g12426.m1;Chr02.g12466.m1;Chr03.g17900.m1;Chr03.g19485.m1;Chr03.g19604.m1;Chr03.g19609.m1;Chr03.g19613.m1;Chr04.g21085.m1;Chr04.g21116.m1;Chr04.g21899.m1;Chr04.g21929.m1;Chr04.g22890.m1;Chr05.g27333.m1;Chr05.g28360.m1;Chr05.g28532.m1;Chr05.g28664.m1;Chr06.g34817.m1…
1319	GO:0042744	hydrogen_peroxide_catabolic_process	221	25	0.99991	Chr03.g18019.m1;Chr03.g18153.m1;Chr05.g30246.m1;Chr05.g30247.m1;Chr05.g30248.m1;Chr05.g30249.m1;Chr06.g33055.m1;Chr06.g33137.m1;Chr06.g33138.m1;Chr06.g33140.m1;Chr07.g38751.m1;Chr07.g38752.m1;Chr07.g38756.m1;Chr07.g38757.m1;Chr08.g42875.m1;Chr08.g42876.m1;Chr09.g50899.m1;Chr09.g50901.m1;Chr09.g50904.m1;Chr09.g50905.m1;Chr09.g50908.m1;Chr09.g50909.m1;Chr12.g69015.m1;Chr12.g69016.m1;Chr14.g76656.m1
1320	GO:0045132	meiotic_chromosome_segregation	62	3	0.99991	Chr02.g10967.m1;Chr04.g23384.m1;Chr04.g23717.m1
1321	GO:0000209	protein_polyubiquitination	148	14	0.99991	Chr01.g01340.m1;Chr01.g01341.m1;Chr02.g08958.m1;Chr02.g08960.m1;Chr02.g10257.m1;Chr04.g25222.m1;Chr04.g25352.m1;Chr05.g30988.m1;Chr06.g31793.m1;Chr06.g32330.m1;Chr07.g39259.m1;Chr09.g50370.m1;Chr09.g51755.m1;Chr11.g62336.m1
1322	GO:0031123	RNA_3'-end_processing	105	8	0.99993	Chr01.g01223.m1;Chr07.g41887.m1;Chr07.g41987.m1;Chr09.g47602.m1;Chr10.g54021.m1;Chr11.g62130.m1;Chr11.g63560.m1;Chr13.g70114.m1
1323	GO:0030490	maturation_of_SSU-rRNA	121	10	0.99994	Chr01.g00983.m1;Chr01.g05165.m1;Chr03.g18879.m1;Chr03.g19014.m1;Chr07.g41867.m1;Chr07.g42008.m1;Chr09.g47619.m1;Chr11.g61905.m1;Chr11.g63798.m1;Chr14.g75937.m1
1324	GO:0031669	cellular_response_to_nutrient_levels	54	2	0.99994	Chr07.g36859.m1;Chr09.g52849.m1
1325	GO:0048438	floral_whorl_development	91	6	0.99995	Chr03.g14183.m1;Chr03.g18009.m1;Chr03.g18139.m1;Chr08.g42863.m1;Chr14.g76666.m1;Chr14.g80557.m1
1326	GO:0015994	chlorophyll_metabolic_process	75	4	0.99996	Chr02.g11327.m1;Chr04.g22999.m1;Chr06.g31384.m1;Chr12.g67760.m1
1327	GO:0048440	carpel_development	56	2	0.99996	Chr03.g14183.m1;Chr14.g80557.m1
1328	GO:0051640	organelle_localization	93	6	0.99996	Chr05.g30765.m1;Chr06.g32008.m1;Chr06.g32550.m1;Chr07.g41898.m1;Chr07.g41976.m1;Chr09.g47595.m1
1329	GO:0042594	response_to_starvation	76	4	0.99996	Chr07.g36859.m1;Chr07.g37347.m1;Chr09.g52351.m1;Chr09.g52849.m1
1330	GO:0010033	response_to_organic_substance	1080	172	0.99997	Chr01.g01574.m1;Chr01.g02461.m1;Chr01.g04114.m1;Chr01.g04115.m1;Chr01.g05233.m1;Chr01.g05477.m1;Chr01.g06029.m1;Chr01.g06135.m1;Chr01.g06448.m1;Chr01.g06718.m1;Chr01.g06938.m1;Chr01.g07477.m1;Chr01.g07587.m1;Chr02.g09052.m1;Chr02.g09053.m1;Chr02.g09520.m1;Chr02.g09937.m1;Chr02.g09938.m1;Chr02.g09939.m1;Chr02.g09940.m1;Chr02.g10138.m1;Chr02.g10448.m1;Chr02.g10976.m1;Chr02.g11327.m1;Chr02.g11623.m1…
1331	GO:0009112	nucleobase_metabolic_process	110	8	0.99997	Chr01.g01510.m1;Chr02.g11376.m1;Chr04.g22938.m1;Chr08.g46782.m1;Chr11.g62193.m1;Chr11.g63277.m1;Chr12.g64595.m1;Chr13.g72351.m1
1332	GO:0071482	cellular_response_to_light_stimulus	45	1	0.99997	Chr09.g50095.m1
1333	GO:0043254	regulation_of_protein_complex_assembly	57	2	0.99997	Chr13.g73693.m1;Chr15.g82175.m1
1334	GO:0048467	gynoecium_development	57	2	0.99997	Chr03.g14183.m1;Chr14.g80557.m1
1335	GO:0009553	embryo_sac_development	69	3	0.99998	Chr02.g10967.m1;Chr04.g23384.m1;Chr04.g23717.m1
1336	GO:0009725	response_to_hormone	868	132	0.99998	Chr01.g02461.m1;Chr01.g05233.m1;Chr01.g05477.m1;Chr01.g06029.m1;Chr01.g06135.m1;Chr01.g06718.m1;Chr01.g06938.m1;Chr01.g07477.m1;Chr01.g07587.m1;Chr02.g09052.m1;Chr02.g09053.m1;Chr02.g09520.m1;Chr02.g09937.m1;Chr02.g09938.m1;Chr02.g09939.m1;Chr02.g09940.m1;Chr02.g10976.m1;Chr02.g11327.m1;Chr02.g11623.m1;Chr02.g11670.m1;Chr02.g11944.m1;Chr02.g12277.m2;Chr02.g12524.m1;Chr03.g14001.m1;Chr03.g15099.m1…
1337	GO:0006721	terpenoid_metabolic_process	137	11	0.99998	Chr08.g42468.m1;Chr08.g45519.m1;Chr08.g45521.m1;Chr08.g45522.m1;Chr12.g65782.m1;Chr12.g65783.m1;Chr12.g65784.m1;Chr12.g65904.m1;Chr12.g65905.m1;Chr12.g68000.m1;Chr12.g69436.m1
1338	GO:0009719	response_to_endogenous_stimulus	886	135	0.99998	Chr01.g02461.m1;Chr01.g05233.m1;Chr01.g05477.m1;Chr01.g06029.m1;Chr01.g06135.m1;Chr01.g06718.m1;Chr01.g06938.m1;Chr01.g07477.m1;Chr01.g07587.m1;Chr02.g09052.m1;Chr02.g09053.m1;Chr02.g09520.m1;Chr02.g09937.m1;Chr02.g09938.m1;Chr02.g09939.m1;Chr02.g09940.m1;Chr02.g10976.m1;Chr02.g11327.m1;Chr02.g11623.m1;Chr02.g11670.m1;Chr02.g11944.m1;Chr02.g12092.m1;Chr02.g12277.m2;Chr02.g12524.m1;Chr03.g14001.m1…
1339	GO:1901264	carbohydrate_derivative_transport	106	7	0.99998	Chr05.g29618.m1;Chr05.g29619.m1;Chr06.g33968.m1;Chr07.g36973.m1;Chr07.g36974.m1;Chr09.g52720.m1;Chr09.g52721.m1
1340	GO:0090502	RNA_phosphodiester_bond_hydrolysis,_endonucleolytic	222	23	0.99998	Chr01.g00983.m1;Chr01.g01574.m1;Chr02.g08150.m1;Chr02.g13509.m1;Chr02.g13764.m1;Chr03.g15234.m1;Chr03.g18879.m1;Chr03.g19014.m1;Chr07.g41867.m1;Chr07.g42008.m1;Chr08.g46228.m1;Chr09.g47619.m1;Chr10.g56561.m1;Chr10.g56562.m1;Chr11.g61905.m1;Chr11.g63211.m1;Chr11.g63798.m1;Chr12.g65060.m1;Chr12.g68927.m1;Chr13.g73082.m1;Chr13.g73979.m1;Chr14.g75937.m1;Chr14.g79156.m1
1341	GO:0009628	response_to_abiotic_stimulus	819	123	0.99998	Chr01.g00994.m1;Chr01.g01369.m1;Chr01.g01517.m1;Chr01.g01593.m1;Chr01.g01600.m1;Chr01.g01605.m1;Chr01.g01924.m1;Chr01.g03665.m1;Chr01.g05757.m1;Chr01.g05766.m1;Chr01.g05942.m1;Chr01.g06135.m1;Chr01.g07382.m1;Chr01.g07587.m1;Chr02.g11324.m1;Chr02.g11327.m1;Chr02.g12608.m1;Chr02.g13329.m1;Chr03.g15099.m1;Chr03.g15239.m1;Chr03.g17460.m1;Chr04.g20247.m1;Chr04.g21769.m1;Chr04.g22999.m1;Chr04.g23001.m1…
1342	GO:0071214	cellular_response_to_abiotic_stimulus	71	3	0.99999	Chr03.g15239.m1;Chr09.g50095.m1;Chr14.g79147.m1
1343	GO:0051093	negative_regulation_of_developmental_process	61	2	0.99999	Chr03.g14183.m1;Chr14.g80557.m1
1344	GO:0051241	negative_regulation_of_multicellular_organismal_process	61	2	0.99999	Chr03.g14183.m1;Chr14.g80557.m1
1345	GO:0007264	small_GTPase_mediated_signal_transduction	237	25	0.99999	Chr01.g04983.m1;Chr01.g04984.m1;Chr02.g08629.m1;Chr02.g11254.m1;Chr02.g12362.m1;Chr03.g16531.m1;Chr03.g17516.m1;Chr04.g21190.m1;Chr04.g22006.m1;Chr04.g23069.m1;Chr04.g23236.m1;Chr08.g43580.m1;Chr08.g45648.m1;Chr10.g53389.m1;Chr11.g59883.m1;Chr11.g59884.m1;Chr12.g65634.m1;Chr12.g67468.m1;Chr12.g68260.m1;Chr13.g70899.m1;Chr13.g74367.m1;Chr14.g77159.m1;Chr14.g77503.m1;Chr15.g81493.m1;Chr15.g84450.m1
1346	GO:0017148	negative_regulation_of_translation	72	3	0.99999	Chr02.g11684.m1;Chr02.g11755.m1;Chr04.g22683.m1
1347	GO:0034249	negative_regulation_of_cellular_amide_metabolic_process	72	3	0.99999	Chr02.g11684.m1;Chr02.g11755.m1;Chr04.g22683.m1
1348	GO:0016054	organic_acid_catabolic_process	147	12	0.99999	Chr03.g16158.m1;Chr03.g18520.m1;Chr08.g43212.m1;Chr08.g43213.m1;Chr08.g43214.m1;Chr12.g68668.m1;Chr12.g68669.m1;Chr12.g68670.m1;Chr12.g68671.m1;Chr12.g68673.m1;Chr14.g76320.m1;Chr14.g77913.m1
1349	GO:0042592	homeostatic_process	1022	158	0.99999	Chr01.g01356.m1;Chr01.g01423.m1;Chr01.g02408.m1;Chr01.g02409.m1;Chr01.g04058.m1;Chr01.g04061.m1;Chr01.g04337.m1;Chr01.g04458.m1;Chr01.g04461.m1;Chr01.g04893.m1;Chr01.g05211.m1;Chr01.g05896.m1;Chr01.g05897.m1;Chr01.g06180.m1;Chr01.g06404.m1;Chr01.g06695.m1;Chr01.g07343.m1;Chr01.g07344.m1;Chr01.g07641.m1;Chr01.g07642.m1;Chr01.g07643.m1;Chr01.g07646.m1;Chr02.g09239.m1;Chr02.g09378.m1;Chr02.g09693.m1…
1350	GO:0006644	phospholipid_metabolic_process	279	31	0.99999	Chr01.g06342.m1;Chr01.g07806.m1;Chr02.g11015.m1;Chr02.g11128.m1;Chr03.g15239.m1;Chr03.g15607.m1;Chr03.g16501.m1;Chr03.g19133.m1;Chr04.g23210.m1;Chr04.g23322.m1;Chr04.g23770.m1;Chr07.g40514.m1;Chr07.g40636.m1;Chr07.g41598.m1;Chr08.g43527.m1;Chr08.g44440.m1;Chr09.g47916.m1;Chr09.g47919.m1;Chr09.g48942.m1;Chr11.g58092.m1;Chr11.g58527.m1;Chr12.g66855.m1;Chr12.g67504.m1;Chr12.g68299.m1;Chr13.g70982.m1…
1351	GO:0018022	peptidyl-lysine_methylation	118	8	0.99999	Chr03.g17371.m1;Chr04.g25254.m1;Chr04.g25382.m1;Chr10.g53353.m1;Chr13.g70571.m1;Chr13.g71741.m1;Chr14.g77294.m1;Chr15.g83578.m1
1352	GO:0016571	histone_methylation	142	11	0.99999	Chr01.g01369.m1;Chr03.g17371.m1;Chr04.g25254.m1;Chr04.g25382.m1;Chr10.g53353.m1;Chr11.g62311.m1;Chr11.g63425.m1;Chr13.g70571.m1;Chr13.g71741.m1;Chr14.g77294.m1;Chr15.g83578.m1
1353	GO:0006081	cellular_aldehyde_metabolic_process	102	6	0.99999	Chr05.g30946.m1;Chr06.g31829.m1;Chr06.g32367.m1;Chr07.g39351.m1;Chr09.g50230.m1;Chr13.g72052.m1
1354	GO:0031668	cellular_response_to_extracellular_stimulus	64	2	0.99999	Chr07.g36859.m1;Chr09.g52849.m1
1355	GO:0071496	cellular_response_to_external_stimulus	64	2	0.99999	Chr07.g36859.m1;Chr09.g52849.m1
1356	GO:0006342	chromatin_silencing	95	5	0.99999	Chr01.g04114.m1;Chr01.g04115.m1;Chr11.g60776.m1;Chr11.g60777.m1;Chr11.g61098.m1
1357	GO:0045814	negative_regulation_of_gene_expression,_epigenetic	95	5	0.99999	Chr01.g04114.m1;Chr01.g04115.m1;Chr11.g60776.m1;Chr11.g60777.m1;Chr11.g61098.m1
1358	GO:0050657	nucleic_acid_transport	95	5	0.99999	Chr08.g44915.m1;Chr08.g44921.m1;Chr08.g44924.m1;Chr08.g45017.m1;Chr08.g45032.m1
1359	GO:0050658	RNA_transport	95	5	0.99999	Chr08.g44915.m1;Chr08.g44921.m1;Chr08.g44924.m1;Chr08.g45017.m1;Chr08.g45032.m1
1360	GO:0051236	establishment_of_RNA_localization	95	5	0.99999	Chr08.g44915.m1;Chr08.g44921.m1;Chr08.g44924.m1;Chr08.g45017.m1;Chr08.g45032.m1
1361	GO:0045859	regulation_of_protein_kinase_activity	225	22	1	Chr01.g04370.m1;Chr02.g11144.m1;Chr03.g14864.m1;Chr03.g16054.m1;Chr03.g19131.m1;Chr04.g23190.m1;Chr05.g29780.m1;Chr05.g31348.m1;Chr06.g31388.m1;Chr06.g33762.m1;Chr07.g38263.m1;Chr07.g39387.m1;Chr08.g42934.m1;Chr09.g51447.m1;Chr11.g60162.m1;Chr11.g60574.m1;Chr11.g60935.m1;Chr11.g62796.m1;Chr13.g72151.m1;Chr14.g75809.m1;Chr14.g78022.m1;Chr14.g79615.m1
1362	GO:0006520	cellular_amino_acid_metabolic_process	723	103	1	Chr01.g01008.m1;Chr01.g01009.m1;Chr01.g04039.m1;Chr01.g04462.m1;Chr01.g04715.m1;Chr01.g06087.m1;Chr01.g07538.m1;Chr02.g10687.m1;Chr02.g10756.m1;Chr02.g10964.m1;Chr02.g11419.m1;Chr02.g12466.m1;Chr03.g14033.m1;Chr03.g16158.m1;Chr03.g17900.m1;Chr03.g18520.m1;Chr03.g19485.m1;Chr03.g19604.m1;Chr03.g19609.m1;Chr03.g19613.m1;Chr04.g21085.m1;Chr04.g21899.m1;Chr04.g22890.m1;Chr04.g23388.m1;Chr04.g23600.m1…
1363	GO:0031667	response_to_nutrient_levels	88	4	1	Chr07.g36859.m1;Chr07.g37347.m1;Chr09.g52351.m1;Chr09.g52849.m1
1364	GO:0006479	protein_methylation	214	20	1	Chr01.g01369.m1;Chr01.g01707.m1;Chr03.g14646.m1;Chr03.g14647.m1;Chr03.g14648.m1;Chr03.g17371.m1;Chr04.g25254.m1;Chr04.g25382.m1;Chr10.g53353.m1;Chr11.g62311.m1;Chr11.g63425.m1;Chr13.g70571.m1;Chr13.g71741.m1;Chr14.g77294.m1;Chr14.g79847.m1;Chr14.g79850.m1;Chr14.g80060.m1;Chr14.g80061.m1;Chr14.g80062.m1;Chr15.g83578.m1
1365	GO:0008213	protein_alkylation	214	20	1	Chr01.g01369.m1;Chr01.g01707.m1;Chr03.g14646.m1;Chr03.g14647.m1;Chr03.g14648.m1;Chr03.g17371.m1;Chr04.g25254.m1;Chr04.g25382.m1;Chr10.g53353.m1;Chr11.g62311.m1;Chr11.g63425.m1;Chr13.g70571.m1;Chr13.g71741.m1;Chr14.g77294.m1;Chr14.g79847.m1;Chr14.g79850.m1;Chr14.g80060.m1;Chr14.g80061.m1;Chr14.g80062.m1;Chr15.g83578.m1
1366	GO:0001932	regulation_of_protein_phosphorylation	228	22	1	Chr01.g04370.m1;Chr02.g11144.m1;Chr03.g14864.m1;Chr03.g16054.m1;Chr03.g19131.m1;Chr04.g23190.m1;Chr05.g29780.m1;Chr05.g31348.m1;Chr06.g31388.m1;Chr06.g33762.m1;Chr07.g38263.m1;Chr07.g39387.m1;Chr08.g42934.m1;Chr09.g51447.m1;Chr11.g60162.m1;Chr11.g60574.m1;Chr11.g60935.m1;Chr11.g62796.m1;Chr13.g72151.m1;Chr14.g75809.m1;Chr14.g78022.m1;Chr14.g79615.m1
1367	GO:0048869	cellular_developmental_process	441	55	1	Chr01.g01236.m1;Chr01.g01277.m1;Chr02.g10827.m1;Chr02.g11392.m1;Chr02.g11733.m1;Chr02.g11816.m1;Chr02.g11817.m1;Chr03.g14766.m1;Chr03.g14778.m1;Chr03.g16335.m1;Chr03.g16809.m1;Chr03.g19855.m1;Chr04.g21739.m1;Chr04.g21740.m1;Chr04.g22620.m1;Chr04.g22621.m1;Chr04.g22916.m1;Chr05.g26881.m1;Chr05.g27395.m1;Chr05.g29006.m1;Chr05.g30985.m1;Chr05.g31050.m1;Chr06.g31706.m1;Chr06.g32248.m1;Chr06.g34415.m1…
1368	GO:0009966	regulation_of_signal_transduction	310	34	1	Chr01.g04370.m1;Chr01.g04983.m1;Chr01.g04984.m1;Chr02.g11144.m1;Chr02.g11254.m1;Chr02.g12362.m1;Chr03.g14864.m1;Chr03.g16054.m1;Chr03.g19131.m1;Chr04.g21190.m1;Chr04.g22006.m1;Chr04.g22312.m1;Chr04.g22323.m1;Chr04.g23069.m1;Chr04.g23190.m1;Chr05.g31348.m1;Chr06.g31388.m1;Chr08.g45648.m1;Chr10.g53389.m1;Chr11.g59883.m1;Chr11.g59884.m1;Chr11.g60162.m1;Chr11.g60574.m1;Chr11.g60935.m1;Chr11.g62796.m1…
1369	GO:0010646	regulation_of_cell_communication	310	34	1	Chr01.g04370.m1;Chr01.g04983.m1;Chr01.g04984.m1;Chr02.g11144.m1;Chr02.g11254.m1;Chr02.g12362.m1;Chr03.g14864.m1;Chr03.g16054.m1;Chr03.g19131.m1;Chr04.g21190.m1;Chr04.g22006.m1;Chr04.g22312.m1;Chr04.g22323.m1;Chr04.g23069.m1;Chr04.g23190.m1;Chr05.g31348.m1;Chr06.g31388.m1;Chr08.g45648.m1;Chr10.g53389.m1;Chr11.g59883.m1;Chr11.g59884.m1;Chr11.g60162.m1;Chr11.g60574.m1;Chr11.g60935.m1;Chr11.g62796.m1…
1370	GO:0043549	regulation_of_kinase_activity	230	22	1	Chr01.g04370.m1;Chr02.g11144.m1;Chr03.g14864.m1;Chr03.g16054.m1;Chr03.g19131.m1;Chr04.g23190.m1;Chr05.g29780.m1;Chr05.g31348.m1;Chr06.g31388.m1;Chr06.g33762.m1;Chr07.g38263.m1;Chr07.g39387.m1;Chr08.g42934.m1;Chr09.g51447.m1;Chr11.g60162.m1;Chr11.g60574.m1;Chr11.g60935.m1;Chr11.g62796.m1;Chr13.g72151.m1;Chr14.g75809.m1;Chr14.g78022.m1;Chr14.g79615.m1
1371	GO:0006606	protein_import_into_nucleus	126	8	1	Chr03.g17610.m1;Chr08.g42596.m1;Chr10.g55937.m1;Chr10.g56369.m1;Chr12.g68130.m1;Chr12.g69304.m1;Chr13.g74198.m1;Chr14.g77034.m1
1372	GO:0044744	protein_targeting_to_nucleus	126	8	1	Chr03.g17610.m1;Chr08.g42596.m1;Chr10.g55937.m1;Chr10.g56369.m1;Chr12.g68130.m1;Chr12.g69304.m1;Chr13.g74198.m1;Chr14.g77034.m1
1373	GO:0051170	nuclear_import	126	8	1	Chr03.g17610.m1;Chr08.g42596.m1;Chr10.g55937.m1;Chr10.g56369.m1;Chr12.g68130.m1;Chr12.g69304.m1;Chr13.g74198.m1;Chr14.g77034.m1
1374	GO:1902593	single-organism_nuclear_import	126	8	1	Chr03.g17610.m1;Chr08.g42596.m1;Chr10.g55937.m1;Chr10.g56369.m1;Chr12.g68130.m1;Chr12.g69304.m1;Chr13.g74198.m1;Chr14.g77034.m1
1375	GO:0023051	regulation_of_signaling	311	34	1	Chr01.g04370.m1;Chr01.g04983.m1;Chr01.g04984.m1;Chr02.g11144.m1;Chr02.g11254.m1;Chr02.g12362.m1;Chr03.g14864.m1;Chr03.g16054.m1;Chr03.g19131.m1;Chr04.g21190.m1;Chr04.g22006.m1;Chr04.g22312.m1;Chr04.g22323.m1;Chr04.g23069.m1;Chr04.g23190.m1;Chr05.g31348.m1;Chr06.g31388.m1;Chr08.g45648.m1;Chr10.g53389.m1;Chr11.g59883.m1;Chr11.g59884.m1;Chr11.g60162.m1;Chr11.g60574.m1;Chr11.g60935.m1;Chr11.g62796.m1…
1376	GO:0006367	transcription_initiation_from_RNA_polymerase_II_promoter	70	2	1	Chr13.g73693.m1;Chr15.g82175.m1
1377	GO:0034976	response_to_endoplasmic_reticulum_stress	70	2	1	Chr13.g73693.m1;Chr15.g82175.m1
1378	GO:0006026	aminoglycan_catabolic_process	81	3	1	Chr02.g09248.m1;Chr02.g09705.m1;Chr04.g24548.m1
1379	GO:0006030	chitin_metabolic_process	81	3	1	Chr02.g09248.m1;Chr02.g09705.m1;Chr04.g24548.m1
1380	GO:0006032	chitin_catabolic_process	81	3	1	Chr02.g09248.m1;Chr02.g09705.m1;Chr04.g24548.m1
1381	GO:0007131	reciprocal_meiotic_recombination	81	3	1	Chr02.g10967.m1;Chr04.g23384.m1;Chr04.g23717.m1
1382	GO:0035825	reciprocal_DNA_recombination	81	3	1	Chr02.g10967.m1;Chr04.g23384.m1;Chr04.g23717.m1
1383	GO:0046348	amino_sugar_catabolic_process	81	3	1	Chr02.g09248.m1;Chr02.g09705.m1;Chr04.g24548.m1
1384	GO:1901072	glucosamine-containing_compound_catabolic_process	81	3	1	Chr02.g09248.m1;Chr02.g09705.m1;Chr04.g24548.m1
1385	GO:0070925	organelle_assembly	238	23	1	Chr01.g05480.m1;Chr01.g06543.m1;Chr01.g06941.m1;Chr03.g18726.m1;Chr05.g28294.m1;Chr05.g28301.m1;Chr07.g38340.m1;Chr07.g38382.m1;Chr07.g39927.m1;Chr07.g40255.m1;Chr08.g45541.m1;Chr09.g49173.m1;Chr09.g49556.m1;Chr09.g51250.m1;Chr09.g51339.m1;Chr09.g51380.m1;Chr11.g57889.m1;Chr11.g59358.m1;Chr12.g65763.m1;Chr12.g65889.m1;Chr12.g66887.m1;Chr13.g71137.m1;Chr14.g76120.m1
1386	GO:0006790	sulfur_compound_metabolic_process	488	62	1	Chr01.g04462.m1;Chr01.g06135.m1;Chr01.g07587.m1;Chr02.g10944.m1;Chr02.g10945.m1;Chr04.g23403.m1;Chr04.g23404.m1;Chr04.g23697.m1;Chr04.g23698.m1;Chr05.g28118.m1;Chr05.g29632.m1;Chr05.g30290.m1;Chr05.g30293.m1;Chr06.g33029.m1;Chr06.g33063.m1;Chr06.g33072.m1;Chr06.g33945.m1;Chr06.g33947.m1;Chr06.g33949.m1;Chr06.g33951.m1;Chr07.g36859.m1;Chr07.g37690.m1;Chr07.g37691.m1;Chr07.g37770.m1;Chr07.g37771.m1…
1387	GO:0048583	regulation_of_response_to_stimulus	489	62	1	Chr01.g01369.m1;Chr01.g04370.m1;Chr01.g04983.m1;Chr01.g04984.m1;Chr02.g10138.m1;Chr02.g10448.m1;Chr02.g11144.m1;Chr02.g11254.m1;Chr02.g12092.m1;Chr02.g12116.m1;Chr02.g12362.m1;Chr03.g14864.m1;Chr03.g16054.m1;Chr03.g19131.m1;Chr04.g21190.m1;Chr04.g21440.m1;Chr04.g21445.m1;Chr04.g21470.m1;Chr04.g22006.m1;Chr04.g22312.m1;Chr04.g22314.m1;Chr04.g22317.m1;Chr04.g22320.m1;Chr04.g22323.m1;Chr04.g22324.m1…
1388	GO:0071478	cellular_response_to_radiation	58	1	1	Chr09.g50095.m1
1389	GO:0034504	protein_localization_to_nucleus	128	8	1	Chr03.g17610.m1;Chr08.g42596.m1;Chr10.g55937.m1;Chr10.g56369.m1;Chr12.g68130.m1;Chr12.g69304.m1;Chr13.g74198.m1;Chr14.g77034.m1
1390	GO:0048585	negative_regulation_of_response_to_stimulus	112	6	1	Chr05.g30172.m1;Chr06.g36071.m1;Chr08.g45366.m1;Chr11.g62197.m1;Chr11.g62773.m1;Chr12.g65793.m1
1391	GO:0006403	RNA_localization	103	5	1	Chr08.g44915.m1;Chr08.g44921.m1;Chr08.g44924.m1;Chr08.g45017.m1;Chr08.g45032.m1
1392	GO:0042325	regulation_of_phosphorylation	235	22	1	Chr01.g04370.m1;Chr02.g11144.m1;Chr03.g14864.m1;Chr03.g16054.m1;Chr03.g19131.m1;Chr04.g23190.m1;Chr05.g29780.m1;Chr05.g31348.m1;Chr06.g31388.m1;Chr06.g33762.m1;Chr07.g38263.m1;Chr07.g39387.m1;Chr08.g42934.m1;Chr09.g51447.m1;Chr11.g60162.m1;Chr11.g60574.m1;Chr11.g60935.m1;Chr11.g62796.m1;Chr13.g72151.m1;Chr14.g75809.m1;Chr14.g78022.m1;Chr14.g79615.m1
1393	GO:1901071	glucosamine-containing_compound_metabolic_process	85	3	1	Chr02.g09248.m1;Chr02.g09705.m1;Chr04.g24548.m1
1394	GO:0009070	serine_family_amino_acid_biosynthetic_process	74	2	1	Chr08.g44718.m1;Chr12.g66708.m1
1395	GO:0051130	positive_regulation_of_cellular_component_organization	74	2	1	Chr13.g73693.m1;Chr15.g82175.m1
1396	GO:0072593	reactive_oxygen_species_metabolic_process	293	30	1	Chr03.g15099.m1;Chr03.g18019.m1;Chr03.g18153.m1;Chr05.g30246.m1;Chr05.g30247.m1;Chr05.g30248.m1;Chr05.g30249.m1;Chr06.g33055.m1;Chr06.g33137.m1;Chr06.g33138.m1;Chr06.g33140.m1;Chr07.g38081.m1;Chr07.g38751.m1;Chr07.g38752.m1;Chr07.g38756.m1;Chr07.g38757.m1;Chr08.g42875.m1;Chr08.g42876.m1;Chr08.g44718.m1;Chr09.g50899.m1;Chr09.g50901.m1;Chr09.g50904.m1;Chr09.g50905.m1;Chr09.g50908.m1;Chr09.g50909.m1…
1397	GO:0022900	electron_transport_chain	180	14	1	Chr01.g00994.m1;Chr02.g08023.m1;Chr02.g08036.m1;Chr02.g08054.m1;Chr02.g08058.m1;Chr07.g40387.m1;Chr08.g42204.m1;Chr08.g42220.m1;Chr08.g47207.m1;Chr09.g49046.m1;Chr10.g55540.m1;Chr11.g61915.m1;Chr11.g63787.m1;Chr12.g64128.m1
1398	GO:0009733	response_to_auxin	309	32	1	Chr01.g06029.m1;Chr01.g07477.m1;Chr02.g12277.m2;Chr02.g12524.m1;Chr03.g16164.m1;Chr03.g18009.m1;Chr03.g18139.m1;Chr03.g18544.m1;Chr04.g21035.m1;Chr04.g21293.m1;Chr04.g21851.m1;Chr04.g22151.m1;Chr05.g30764.m1;Chr06.g32009.m1;Chr06.g32553.m1;Chr07.g37911.m1;Chr07.g40581.m1;Chr07.g40704.m1;Chr08.g42863.m1;Chr08.g45944.m1;Chr08.g46982.m1;Chr08.g47516.m1;Chr09.g48859.m1;Chr09.g51807.m1;Chr09.g52815.m1…
1399	GO:0000413	protein_peptidyl-prolyl_isomerization	143	9	1	Chr03.g14336.m1;Chr07.g40788.m1;Chr08.g44553.m1;Chr08.g46439.m1;Chr09.g48765.m1;Chr12.g64912.m1;Chr13.g70001.m1;Chr14.g80379.m1;Chr15.g85306.m1
1400	GO:0060627	regulation_of_vesicle-mediated_transport	78	2	1	Chr03.g15239.m1;Chr14.g79147.m1
1401	GO:1901137	carbohydrate_derivative_biosynthetic_process	675	90	1	Chr01.g01356.m1;Chr01.g01510.m1;Chr01.g04264.m1;Chr01.g04269.m1;Chr01.g04274.m1;Chr01.g04279.m1;Chr01.g04718.m1;Chr01.g05959.m1;Chr01.g06249.m1;Chr01.g07404.m1;Chr01.g07405.m1;Chr01.g07412.m1;Chr01.g07707.m1;Chr02.g08264.m1;Chr02.g08265.m1;Chr02.g08266.m1;Chr02.g09006.m1;Chr02.g09466.m1;Chr02.g10138.m1;Chr02.g10448.m1;Chr02.g11376.m1;Chr02.g12306.m1;Chr02.g13499.m1;Chr02.g13877.m1;Chr02.g13878.m1…
1402	GO:0006833	water_transport	65	1	1	Chr01.g04893.m1
1403	GO:0015793	glycerol_transport	65	1	1	Chr01.g04893.m1
1404	GO:0042044	fluid_transport	65	1	1	Chr01.g04893.m1
1405	GO:0009991	response_to_extracellular_stimulus	100	4	1	Chr07.g36859.m1;Chr07.g37347.m1;Chr09.g52351.m1;Chr09.g52849.m1
1406	GO:0007127	meiosis_I	90	3	1	Chr02.g10967.m1;Chr04.g23384.m1;Chr04.g23717.m1
1407	GO:0010154	fruit_development	314	32	1	Chr01.g02508.m1;Chr01.g06170.m1;Chr01.g07630.m1;Chr02.g09263.m1;Chr02.g09717.m1;Chr02.g10966.m1;Chr02.g10967.m1;Chr03.g14183.m1;Chr04.g23383.m1;Chr04.g23384.m1;Chr04.g23385.m1;Chr04.g23388.m1;Chr04.g23714.m1;Chr04.g23716.m1;Chr04.g23717.m1;Chr04.g23718.m1;Chr04.g24547.m1;Chr04.g24918.m1;Chr05.g28157.m1;Chr06.g35165.m1;Chr07.g37883.m1;Chr07.g41524.m1;Chr09.g47994.m1;Chr09.g51828.m1;Chr10.g55951.m1…
1408	GO:0009888	tissue_development	252	23	1	Chr02.g11327.m1;Chr02.g11916.m1;Chr04.g21650.m1;Chr04.g22535.m1;Chr04.g22999.m1;Chr05.g29006.m1;Chr05.g30985.m1;Chr06.g31384.m1;Chr06.g34415.m1;Chr06.g34668.m1;Chr08.g43937.m1;Chr08.g44312.m1;Chr08.g45944.m1;Chr08.g46982.m1;Chr08.g47516.m1;Chr11.g61320.m1;Chr12.g64381.m1;Chr12.g65326.m1;Chr12.g67004.m1;Chr12.g67760.m1;Chr13.g73609.m1;Chr13.g73979.m1;Chr15.g82257.m1
1409	GO:0006643	membrane_lipid_metabolic_process	146	9	1	Chr02.g10933.m1;Chr04.g23416.m1;Chr04.g23679.m1;Chr05.g27924.m1;Chr06.g34917.m1;Chr06.g35355.m1;Chr13.g70760.m1;Chr13.g70761.m1;Chr15.g84593.m1
1410	GO:0046148	pigment_biosynthetic_process	163	11	1	Chr01.g01647.m1;Chr01.g01961.m1;Chr01.g02481.m1;Chr07.g38397.m1;Chr07.g41356.m1;Chr09.g48165.m1;Chr09.g51239.m1;Chr09.g51325.m1;Chr11.g61820.m1;Chr11.g62565.m1;Chr11.g63155.m1
1411	GO:0042274	ribosomal_small_subunit_biogenesis	179	13	1	Chr01.g00983.m1;Chr01.g05165.m1;Chr03.g18879.m1;Chr03.g19014.m1;Chr05.g28294.m1;Chr05.g28301.m1;Chr07.g41867.m1;Chr07.g42008.m1;Chr09.g47619.m1;Chr11.g61905.m1;Chr11.g63798.m1;Chr12.g66887.m1;Chr14.g75937.m1
1412	GO:1901565	organonitrogen_compound_catabolic_process	295	29	1	Chr01.g06047.m1;Chr01.g07493.m1;Chr02.g09248.m1;Chr02.g09705.m1;Chr02.g11327.m1;Chr03.g16158.m1;Chr03.g18520.m1;Chr04.g22999.m1;Chr04.g24548.m1;Chr06.g31384.m1;Chr08.g43212.m1;Chr08.g43213.m1;Chr08.g43214.m1;Chr10.g57098.m1;Chr11.g58828.m1;Chr12.g67760.m1;Chr12.g68668.m1;Chr12.g68669.m1;Chr12.g68670.m1;Chr12.g68671.m1;Chr12.g68673.m1;Chr13.g74062.m1;Chr13.g74063.m1;Chr13.g74064.m1;Chr13.g74068.m1…
1413	GO:0000288	nuclear-transcribed_mRNA_catabolic_process,_deadenylation-dependent_decay	67	1	1	Chr01.g07666.m1
1414	GO:0009992	cellular_water_homeostasis	67	1	1	Chr01.g04893.m1
1415	GO:0015791	polyol_transport	67	1	1	Chr01.g04893.m1
1416	GO:0015850	organic_hydroxy_compound_transport	67	1	1	Chr01.g04893.m1
1417	GO:0051338	regulation_of_transferase_activity	247	22	1	Chr01.g04370.m1;Chr02.g11144.m1;Chr03.g14864.m1;Chr03.g16054.m1;Chr03.g19131.m1;Chr04.g23190.m1;Chr05.g29780.m1;Chr05.g31348.m1;Chr06.g31388.m1;Chr06.g33762.m1;Chr07.g38263.m1;Chr07.g39387.m1;Chr08.g42934.m1;Chr09.g51447.m1;Chr11.g60162.m1;Chr11.g60574.m1;Chr11.g60935.m1;Chr11.g62796.m1;Chr13.g72151.m1;Chr14.g75809.m1;Chr14.g78022.m1;Chr14.g79615.m1
1418	GO:0048229	gametophyte_development	213	17	1	Chr02.g10827.m1;Chr02.g10967.m1;Chr02.g11392.m1;Chr02.g11733.m1;Chr02.g11816.m1;Chr02.g11817.m1;Chr03.g18009.m1;Chr03.g18139.m1;Chr04.g21739.m1;Chr04.g21740.m1;Chr04.g22620.m1;Chr04.g22621.m1;Chr04.g22916.m1;Chr04.g23384.m1;Chr04.g23717.m1;Chr08.g42863.m1;Chr14.g76666.m1
1419	GO:0006884	cell_volume_homeostasis	69	1	1	Chr01.g04893.m1
1420	GO:0030104	water_homeostasis	69	1	1	Chr01.g04893.m1
1421	GO:0006413	translational_initiation	361	38	1	Chr01.g04114.m1;Chr01.g04115.m1;Chr01.g04409.m1;Chr01.g05976.m1;Chr01.g06440.m1;Chr01.g07420.m1;Chr01.g07902.m1;Chr02.g12010.m1;Chr02.g12588.m1;Chr03.g15318.m1;Chr03.g19095.m1;Chr04.g20986.m1;Chr04.g21558.m1;Chr04.g21792.m1;Chr04.g22451.m1;Chr05.g28884.m1;Chr05.g28966.m1;Chr05.g30172.m1;Chr06.g34453.m1;Chr06.g34703.m1;Chr06.g36071.m1;Chr08.g45366.m1;Chr11.g57868.m1;Chr11.g57995.m1;Chr11.g58303.m1…
1422	GO:0000160	phosphorelay_signal_transduction_system	152	9	1	Chr01.g03981.m1;Chr02.g11327.m1;Chr04.g22999.m1;Chr06.g31384.m1;Chr07.g41870.m1;Chr07.g42004.m1;Chr09.g47613.m1;Chr11.g61245.m1;Chr12.g67760.m1
1423	GO:0006470	protein_dephosphorylation	450	51	1	Chr01.g01545.m1;Chr01.g01797.m1;Chr01.g02116.m1;Chr02.g12334.m1;Chr02.g13898.m1;Chr03.g14243.m1;Chr03.g14480.m2;Chr03.g15363.m1;Chr03.g16714.m1;Chr03.g17167.m1;Chr03.g17604.m1;Chr03.g19493.m1;Chr03.g19666.m1;Chr03.g19858.m1;Chr04.g21225.m1;Chr04.g22077.m1;Chr04.g25991.m1;Chr07.g40853.m1;Chr08.g42374.m1;Chr08.g42591.m1;Chr08.g42883.m1;Chr08.g43918.m1;Chr08.g44190.m1;Chr08.g45377.m1;Chr09.g48705.m1…
1424	GO:0044283	small_molecule_biosynthetic_process	974	137	1	Chr01.g01166.m1;Chr01.g01190.m1;Chr01.g01436.m1;Chr01.g02713.m1;Chr01.g03183.m1;Chr01.g03191.m1;Chr01.g03203.m1;Chr01.g03228.m1;Chr01.g03664.m1;Chr01.g04435.m1;Chr01.g04439.m1;Chr01.g04440.m1;Chr01.g04462.m1;Chr01.g06087.m1;Chr01.g07538.m1;Chr02.g08890.m1;Chr02.g09348.m1;Chr02.g09803.m1;Chr02.g10687.m1;Chr02.g10964.m1;Chr02.g12466.m1;Chr03.g14192.m1;Chr03.g14873.m1;Chr03.g15099.m1;Chr03.g15308.m1…
1425	GO:0000723	telomere_maintenance	88	2	1	Chr02.g09378.m1;Chr02.g12181.m1
1426	GO:0032200	telomere_organization	88	2	1	Chr02.g09378.m1;Chr02.g12181.m1
1427	GO:0060249	anatomical_structure_homeostasis	88	2	1	Chr02.g09378.m1;Chr02.g12181.m1
1428	GO:0015931	nucleobase-containing_compound_transport	182	12	1	Chr05.g29618.m1;Chr05.g29619.m1;Chr06.g33968.m1;Chr07.g36973.m1;Chr07.g36974.m1;Chr08.g44915.m1;Chr08.g44921.m1;Chr08.g44924.m1;Chr08.g45017.m1;Chr08.g45032.m1;Chr09.g52720.m1;Chr09.g52721.m1
1429	GO:0042440	pigment_metabolic_process	206	15	1	Chr01.g01647.m1;Chr01.g01961.m1;Chr01.g02481.m1;Chr02.g11327.m1;Chr04.g22999.m1;Chr06.g31384.m1;Chr07.g38397.m1;Chr07.g41356.m1;Chr09.g48165.m1;Chr09.g51239.m1;Chr09.g51325.m1;Chr11.g61820.m1;Chr11.g62565.m1;Chr11.g63155.m1;Chr12.g67760.m1
1430	GO:0030154	cell_differentiation	229	18	1	Chr02.g11733.m1;Chr02.g11816.m1;Chr02.g11817.m1;Chr04.g21739.m1;Chr04.g21740.m1;Chr04.g22620.m1;Chr04.g22621.m1;Chr05.g29006.m1;Chr05.g30985.m1;Chr06.g34415.m1;Chr06.g34668.m1;Chr08.g45944.m1;Chr08.g46649.m1;Chr08.g47516.m1;Chr12.g64718.m1;Chr12.g65326.m1;Chr13.g73609.m1;Chr15.g82257.m1
1431	GO:0040029	regulation_of_gene_expression,_epigenetic	199	14	1	Chr01.g01574.m1;Chr01.g04114.m1;Chr01.g04115.m1;Chr03.g15234.m1;Chr08.g46228.m1;Chr10.g56561.m1;Chr10.g56562.m1;Chr11.g60776.m1;Chr11.g60777.m1;Chr11.g61098.m1;Chr11.g63211.m1;Chr12.g65060.m1;Chr13.g73979.m1;Chr14.g79156.m1
1432	GO:0006278	RNA-dependent_DNA_biosynthetic_process	297	27	1	Chr01.g01899.m1;Chr01.g04076.m1;Chr02.g08150.m1;Chr02.g09005.m1;Chr02.g09464.m1;Chr02.g13672.m1;Chr02.g13759.m1;Chr02.g13764.m1;Chr03.g14493.m1;Chr03.g15072.m1;Chr03.g15256.m1;Chr04.g25256.m1;Chr04.g25499.m1;Chr06.g31746.m1;Chr06.g33242.m1;Chr06.g34591.m1;Chr08.g46431.m1;Chr09.g49339.m1;Chr10.g53548.m1;Chr10.g53573.m1;Chr10.g54073.m1;Chr11.g61628.m1;Chr12.g65063.m1;Chr13.g70115.m1;Chr13.g73082.m1…
1433	GO:0008361	regulation_of_cell_size	77	1	1	Chr01.g04893.m1
1434	GO:0044087	regulation_of_cellular_component_biogenesis	91	2	1	Chr13.g73693.m1;Chr15.g82175.m1
1435	GO:1901607	alpha-amino_acid_biosynthetic_process	313	29	1	Chr01.g04462.m1;Chr01.g06087.m1;Chr01.g07538.m1;Chr02.g12466.m1;Chr03.g19604.m1;Chr03.g19609.m1;Chr03.g19613.m1;Chr04.g21085.m1;Chr04.g21899.m1;Chr05.g28532.m1;Chr06.g34891.m1;Chr07.g40054.m1;Chr08.g44718.m1;Chr08.g45137.m1;Chr09.g48301.m1;Chr09.g49416.m1;Chr10.g53818.m1;Chr10.g57675.m1;Chr11.g58790.m1;Chr11.g60479.m1;Chr11.g60481.m1;Chr11.g60786.m1;Chr11.g60849.m1;Chr11.g60851.m1;Chr11.g61106.m1…
1436	GO:0015979	photosynthesis	395	41	1	Chr01.g00994.m1;Chr02.g08023.m1;Chr02.g08036.m1;Chr02.g08054.m1;Chr02.g08058.m1;Chr05.g26763.m1;Chr05.g27034.m1;Chr05.g27035.m1;Chr05.g27037.m1;Chr05.g27038.m1;Chr05.g29143.m1;Chr06.g34344.m1;Chr06.g35875.m1;Chr06.g35876.m1;Chr06.g35877.m1;Chr06.g35878.m1;Chr06.g35879.m1;Chr06.g36139.m1;Chr07.g40336.m1;Chr07.g40387.m1;Chr08.g42204.m1;Chr08.g42220.m1;Chr08.g44718.m1;Chr08.g46029.m1;Chr08.g47207.m1…
1437	GO:0051128	regulation_of_cellular_component_organization	355	35	1	Chr01.g01236.m1;Chr01.g01277.m1;Chr03.g14766.m1;Chr03.g14778.m1;Chr03.g15239.m1;Chr03.g16335.m1;Chr03.g16809.m1;Chr03.g19855.m1;Chr05.g31050.m1;Chr06.g31706.m1;Chr06.g32248.m1;Chr07.g41729.m1;Chr08.g47356.m1;Chr09.g47780.m1;Chr10.g53488.m1;Chr10.g55015.m1;Chr10.g55213.m1;Chr11.g62401.m1;Chr11.g63518.m1;Chr11.g63549.m1;Chr12.g63977.m1;Chr12.g67661.m1;Chr12.g68426.m1;Chr13.g70091.m1;Chr13.g73693.m1…
1438	GO:0006040	amino_sugar_metabolic_process	104	3	1	Chr02.g09248.m1;Chr02.g09705.m1;Chr04.g24548.m1
1439	GO:0007049	cell_cycle	587	70	1	Chr01.g00994.m1;Chr01.g04927.m1;Chr01.g05197.m1;Chr01.g05200.m1;Chr01.g05400.m1;Chr01.g05480.m1;Chr01.g06681.m1;Chr01.g06684.m1;Chr01.g06687.m1;Chr01.g06894.m1;Chr01.g06941.m1;Chr02.g09362.m1;Chr02.g09363.m1;Chr02.g09820.m1;Chr02.g09823.m1;Chr02.g10967.m1;Chr03.g16016.m1;Chr03.g17459.m1;Chr04.g23384.m1;Chr04.g23717.m1;Chr04.g24451.m1;Chr04.g24452.m1;Chr04.g24857.m1;Chr05.g29780.m1;Chr05.g29897.m1…
1440	GO:0016192	vesicle-mediated_transport	743	95	1	Chr01.g01236.m1;Chr01.g01277.m1;Chr01.g04851.m1;Chr01.g04983.m1;Chr01.g04984.m1;Chr01.g05141.m1;Chr01.g05838.m1;Chr01.g05894.m1;Chr01.g06611.m1;Chr01.g07286.m1;Chr01.g07340.m1;Chr02.g11254.m1;Chr02.g12239.m1;Chr02.g12362.m1;Chr02.g12625.m1;Chr02.g12649.m1;Chr02.g12650.m1;Chr02.g12652.m1;Chr02.g12654.m1;Chr02.g12659.m1;Chr02.g12708.m1;Chr02.g13101.m1;Chr03.g14766.m1;Chr03.g14778.m1;Chr03.g15239.m1…
1441	GO:0031324	negative_regulation_of_cellular_metabolic_process	500	56	1	Chr01.g00789.m1;Chr01.g00790.m1;Chr01.g00994.m1;Chr01.g01808.m1;Chr01.g01809.m1;Chr01.g01839.m1;Chr01.g01861.m1;Chr01.g01862.m1;Chr01.g01863.m1;Chr01.g01864.m1;Chr01.g02131.m1;Chr01.g02132.m1;Chr01.g02137.m1;Chr01.g02163.m1;Chr01.g02167.m1;Chr01.g02193.m1;Chr01.g02197.m1;Chr01.g02198.m1;Chr01.g02199.m1;Chr01.g02201.m1;Chr01.g04114.m1;Chr01.g04115.m1;Chr01.g06072.m1;Chr01.g07522.m1;Chr02.g11684.m1…
[truncated: 1,434 more rows]
